# Supplementary material for: Tethering of cellulose synthase to microtubules dampens mechano-induced cytoskeletal organization in Arabidopsis pavement cells
Source: Nat Plants. 2022 Aug 18;8(9):1064–73. doi: 10.1038/s41477-022-01218-7 (PMC9477734; doi:10.1038/s41477-022-01218-7)
Supplement: Source Data Fig. 1 — Statistical source and data. [file 41477_2022_1218_MOESM9_ESM.xlsx]

## Sheet: Figure 1
	Figure 1D							Figure 1E							Figure 1F							Figure 1G				Figure 1I
		CESA3 speed [nm/min]							CESA3 density [µm^-2]							CESA3 Pearson' coefficent							CESA3 speeds [nm/min] in lobes vs. necks					CESA3- and microtubule-curvature correlation coefficients
		0h	24h	48h	72h	96h			0h	24h	48h	72h	96h			0h	24h	48h	72h	96h			lobes	necks			cell number	time	genotype	dataset	CESA3	Microtubules
		290.1	185.1	182.1	181.32	140.22			0.205893	0.474701	0.694626	0.723186	0.32798			0.2341	0.1987	0.6223	0.6088	0.4717			159.48	240.66			1	0	WT	WT - 20190211 - 0h - 1_1	-0.0476477	0.0242866
		221.52	212.88	211.56	231.66	195.06			0.261563	0.63764	0.638606	0.621954	0.341939			0.1702	0.3266	0.643	0.572	0.4326			154.86	217.32			2	0	WT	WT - 20190211 - 0h - 1_1	-0.0511449	0.0548513
		160.32	240.72	136.74	212.46	197.4			0.276247	0.302294	0.626869	0.582019	0.290122			0.1811	0.3852	0.6465	0.5949	0.3551			149.1	191.1			3	0	WT	WT - 20190211 - 0h - 1_1	0.165117	-0.0291954
		247.98	104.58	164.46	173.52	156.36			0.237435	0.566055	0.493793	0.576428	0.188262			0.3619	0.3527	0.6097	0.6033	0.2836			161.04	243.24			4	0	WT	WT - 20190211 - 0h - 1_1	0.0413879	-0.217897
		221.94	176.64	166.98	191.76	157.92			0.272829	0.544451	0.514745	0.541167	0.283504			0.0193	0.4283	0.6206	0.615	0.5401			181.26	287.46			5	0	WT	WT - 20190211 - 0h - 1_1	-0.00369616	0.0799244
		219.96	218.28	208.74	212.28	184.26			0.229912	0.251636	0.565403	0.475933	0.243872			0.3784	0.4206	0.6327	0.5945	0.3677			141.18	222			6	0	WT	WT - 20190211 - 0h - 1_1	0.168498	0.0569573
		219.96	184.02	207.84	174.66	178.38			0.0357034	0.401208	0.513295	0.72385	0.242241			0.227	0.2549	0.6242	0.6315	0.4172			198.66	214.08			7	0	WT	WT - 20190211 - 0h - 1_1	-0.0431125	0.0164841
		208.38	150.48	216.54	187.8	185.58			0.102957	0.289893	0.514576	0.810168	0.323693			0.28	0.3457	0.636	0.5904	0.4494			189.78	166.32			8	0	WT	WT - 20190211 - 0h - 1_1	-0.0725151	-0.124201
		234.78	141.54	178.26	217.14	194.7			0.089878	0.295882	0.962263	0.771006	0.354317			0.0669	0.2256	0.638	0.6066	0.418			214.38	123.18			9	0	WT	WT - 20190211 - 0h - 1_1	0.104947	0.115977
		316.98	155.82	179.58	169.38	185.46			0.065957	0.306956	0.90291	1.02434	0.464642			0.1528	0.1878	0.6114	0.6133	0.3467			119.52	147.84			10	0	WT	WT - 20190211 - 0h - 1_1	0.137904	-0.0972476
		213.18	220.86	195.96	207.12	195.18			0.0480824	0.405036	0.869581	0.832339	0.478541			0.1778	0.4125	0.6265	0.6017	0.3773			236.16	165.18			11	0	WT	WT - 20190211 - 0h - 1_3	0.0606278	0.272323
		214.92	183.6	214.56	199.8	142.86			0.0809286	0.399445	0.923379		0.614986			0.2338	0.32	0.5874		0.4013			190.08	157.14			12	0	WT	WT - 20190211 - 0h - 1_3	-0.203264	-0.182689
		184.44	214.2	230.64	219.36	191.4			0.0822244	0.315493	0.870607					0.0664	0.3145	0.6529					95.04	196.02			13	0	WT	WT - 20190211 - 0h - 1_3	-0.00591597	0.277805
		128.04	200.04	239.4	181.98	160.86			0.0272008	0.214153	0.853061					0.2377	0.4111	0.6174					256.56	209.82			14	0	WT	WT - 20190211 - 0h - 1_3	-0.0333857	0.0666762
		263.82	182.94	199.02	206.64	188.7				0.253013	0.621592						0.3795	0.6059					238.98	141.48			15	0	WT	WT - 20190211 - 0h - 1_3	-0.0813117	0.013994
		236.7	151.5	215.1	180.06	202.74				0.147603	0.747615						0.355	0.6249					188.04	191.58			16	0	WT	WT - 20190211 - 0h - 1_3	-0.0667935	0.135579
		255.12	150	173.16	143.64	206.76				0.240828	0.851093						0.445	0.6014					151.08	162.12			17	0	WT	WT - 20190211 - 0h - 1_7	0.0544005	0.184857
		207.42	226.44	252.42	219.96	190.86				0.228306	0.937338						0.413	0.6296					177.12	176.64			18	0	WT	WT - 20190211 - 0h - 1_7	-0.024216	0.183617
		234.18	144.72	201.54	190.62	194.82				0.174822	0.890037						0.344	0.6188					253.92	276.48			19	0	WT	WT - 20190211 - 0h - 1_7	-0.129238	-0.184156
		275.52	136.02	190.02	123.96	204.66				0.252928	0.947265						0.251	0.6736					181.26	150.78			20	0	WT	WT - 20190211 - 0h - 1_7	0.225401	-0.115701
		208.56	154.86	223.86	163.26	181.38				0.216737	0.934102						0.2548	0.6528					194.4	157.02			21	0	WT	WT - 20190211 - 0h - 1_7	-0.0637315	0.278263
		182.76	217.74	223.86	207.3	159.96				0.0888782	0.996148						0.4392	0.5801					193.32	215.64			22	0	WT	WT - 20190211 - 0h - 1_7	-0.0813717	0.0722368
		197.82	237.54	196.62	170.4	196.02				0.155815							0.1588						221.82	203.16			23	0	WT	WT - 20190211 - 0h - 1_7	-0.147846	0.0348891
		245.34	198.84	211.26	193.38	204.36				0.17929							0.3176						243.18	228.54			24	0	WT	WT - 20190211 - 0h - 1_8	0.199831	-0.0652787
		252.72	147.06	201.66	172.68	162.36				0.211291							0.1251						164.64	147.66			25	0	WT	WT - 20190211 - 0h - 1_8	-0.0472085	-0.291053
		202.86	187.02	249.96	172.92	167.04				0.189748							0.422						184.86	162.42			26	0	WT	WT - 20190211 - 0h - 1_8	0.00823676	-0.117216
		175.2	199.44	233.1	177.72	205.26				0.112262							0.4062						205.56	195.3			27	0	WT	WT - 20190211 - 0h - 1_8	-0.123005	-0.220146
		281.64	157.26	188.7	199.68	192.48				0.193515							0.3201						241.56	145.44			28	0	WT	WT - 20190211 - 0h - 1_8	0.10124	0.0052523
		246.54	170.94	182.82	260.52	149.4				0.21844							0.3129						213.54	199.14			29	24	WT	WT - 20190212 - 24h - 2_2	0.0310746	-0.0120229
		231.54	150.48	152.34	182.16	154.32				0.148738							0.0714						182.76	250.14			30	24	WT	WT - 20190212 - 24h - 2_2	-0.188012	-0.0292993
		225.18	169.86	197.22	210.72	175.02				0.272612							0.3781						200.34	204.3			31	24	WT	WT - 20190212 - 24h - 2_2	0.0481454	0.246711
		221.7	163.68	198.24	171.36	205.74				0.171489							0.1008						111.54	204.3			32	24	WT	WT - 20190212 - 24h - 2_2	-0.109497	-0.252979
		226.26	183.06	192.84	168.96	151.74				0.137773							0.0881						212.46	219			33	24	WT	WT - 20190212 - 24h - 2_2	-0.0254439	-0.0237144
		217.74	153.48	235.74	233.58	159.36				0.0777805							0.328						208.32	215.1			34	24	WT	WT - 20190212 - 24h - 3_5	-0.145713	-0.0151565
		136.2	195.3	221.94	193.02	172.5				0.111581							0.2252						190.92	151.14			35	24	WT	WT - 20190212 - 24h - 3_5	-0.17827	-0.230903
		248.16	175.74	181.5	154.8	127.08				0.0241794							0.3611						184.86	163.02			36	24	WT	WT - 20190212 - 24h - 3_5	0.0868177	-0.210326
		120.42	144.54	188.1	178.98	182.88				0.07637							0.3877						206.52	271.26			37	24	WT	WT - 20190212 - 24h - 3_5	-0.189422	0.00194736
		219.48	169.98	207.72	155.16	201.48				0.168108							0.4058						196.68	185.46			38	24	WT	WT - 20190212 - 24h - 3_5	-0.0601734	-0.1246
		249.78	184.2	177.84	172.2	197.28				0.120228							0.2509						177.42	227.52			39	24	WT	WT - 20190212 - 24h - 3_5	-0.24095	-0.357242
		196.92	182.16	227.82	157.38	156.3				0.0527074							0.3649						201.24	217.38			40	24	WT	WT - 20190212 - 24h - 3_5	-0.0945484	0.0734319
		132.18	131.22	218.1	193.14	188.52				0.0829103							0.3301						201.24	198.72			41	24	WT	WT - 20190212 - 24h - 3_6	-0.128729	-0.300225
		165.84	169.68	208.98	180.42	199.74				0.188769							0.4026						186.12	257.94			42	24	WT	WT - 20190212 - 24h - 3_6	-0.196821	-0.243708
		225	155.88	216.96	187.56	165.36				0.233112							0.3736						320.28	233.52			43	24	WT	WT - 20190212 - 24h - 3_6	-0.194957	-0.304753
		167.82	156.48	215.82	139.62	185.58				0.0546733							0.4098						190.26	165.6			44	24	WT	WT - 20190212 - 24h - 3_8	-0.0608405	0.0827754
		163.5	167.28	210.66	172.14	205.68				0.101697							0.3068						186.18	141.9			45	24	WT	WT - 20190212 - 24h - 3_8	0.137198	0.337557
		232.02	166.32	232.74	165.48	187.8				0.0867818							0.3053						211.8	138.48			46	24	WT	WT - 20190212 - 24h - 3_8	-0.0525373	-0.0144155
		172.26	186.48	223.98	147.6	210				0.121169							0.4208						213.66	177.78			47	24	WT	WT - 20190212 - 24h - 3_8	-0.114315	-0.151217
		186.78	194.52	192.72	189.48	191.46				0.0813537							0.1076						182.22	392.46			48	24	WT	WT - 20190212 - 24h - 3_8	-0.0900633	-0.000369047
		240.9	185.04	139.56	195.96	166.98				0.105536							0.2695						198.42	236.64			49	24	WT	WT - 20190212 - 24h - 3_8	-0.0123255	0.0853533
		211.98	140.1	214.56	169.26	169.8				0.0415421							0.1929						195.24	242.4			50	24	WT	WT - 20190212 - 24h - 3_8	0.193028	0.0293538
		191.34	166.2	203.16	213.66	145.92																	182.34	198.54			51	24	WT	WT - 20190212 - 24h - 3_8	-0.18341	0.0978174
		184.56	166.62	215.34	142.44	174			Statistics							Statistics							212.04	297.78			52	24	WT	WT - 20190212 - 24h - 3_8	0.141507	0.00800482
		144.66	192.54	249.3	211.92	201.06			0h	24h	48h	72h	96h			0h	24h	48h	72h	96h			275.7	204.3			53	24	WT	WT - 20190212 - 24h - 3_8	0.0455595	0.0186092
		165.3	169.5	191.94	138.66	183.24		Mean	0.144058	0.214549	0.766768	0.698399	0.346175		Mean	0.1991	0.312188	0.625259	0.602909	0.405058			259.74	261.66			54	24	WT	WT - 20190212 - 24h - 3_8	0.11106	-0.0936297
		167.94	155.22	217.14	203.46	161.94		SD	0.0964436	0.138872	0.175085	0.158646	0.119852		SD	0.104169	0.102066	0.0217833	0.0153891	0.0664359			226.68	200.4			55	24	WT	WT - 20190212 - 24h - 3_8	-0.0577582	-0.103415
		179.04	121.14	232.5	187.86	195.42		low 95% CI	0.09	0.17	0.69	0.59	0.27		low 95% CI	0.14	0.28	0.62	0.59	0.36			301.98	183.9			56	24	WT	WT - 20190212 - 24h - 3_8	-0.247327	-0.19377
		177.3	157.44	198.06	136.14	148.38		high 95% CI	0.2	0.25	0.85	0.81	0.43		high 95% CI	0.26	0.34	0.64	0.61	0.45			258.3	200.4			57	24	WT	WT - 20190212 - 24h - 3_9	-0.181812	-0.0558627
		219.42	208.92	221.94	164.7	193.29		N (foci)	14	50	22	11	12		N (foci)	14	50	22	11	12			219.48	199.62			58	24	WT	WT - 20190212 - 24h - 3_9	-0.142612	-0.0591014
		213.96	129.96	220.26	185.34	203.792		p	< 0.0001	< 0.0001	--	0.2684	< 0.0001		p	< 0.0001	< 0.0001	--	< 0.001	< 0.0001			167.82	218.4			59	24	WT	WT - 20190212 - 24h - 3_9	-0.0691088	0.040284
		219.72	230.4	285.54	169.5	154.483		https://www.graphpad.com/quickcalcs/ttest2/							https://www.graphpad.com/quickcalcs/ttest2/								197.58	215.64			60	24	WT	WT - 20190212 - 24h - 3_9	0.0421119	0.0762809
		210.12	202.92	238.02	141.72	214.821																	247.56	219.18			61	24	WT	WT - 20190212 - 24h - 3_9	-0.0244619	0.229682
		162.24	201.96	257.4	167.22	155.619																	322.38	197.28			62	48	WT	WT - 20190213 - 48h - 3_13b	-0.238125	-0.15043
		204	170.58	242.34	194.52	157.849																	244.92	213.42			63	48	WT	WT - 20190213 - 48h - 3_13b	-0.141834	-0.187981
		190.8	241.56	308.04	187.92	233.916																	313.38	232.86			64	48	WT	WT - 20190213 - 48h - 3_13b	-0.213598	-0.219883
		270.78	198.48	232.2	211.38	175.131																	195.48	202.92			65	48	WT	WT - 20190213 - 48h - 3_13b	-0.219238	-0.319713
		166.74	165.48	269.1	185.58	183.029																	283.38	208.8			66	48	WT	WT - 20190213 - 48h - 3_13b	-0.090894	-0.0604062
		206.4	219.9	262.44	232.5	215.934																	183.78	277.62			67	48	WT	WT - 20190213 - 48h - 3_13b	-0.0547423	-0.113688
		157.62	186.78	264.72	187.56	239.254																	191.22	204.72			68	48	WT	WT - 20190213 - 48h - 3_13b	-0.131032	-0.193492
		194.4	198.84	241.44	211.86	192.677																	184.86	221.58			69	48	WT	WT - 20190213 - 48h - 3_13b	-0.0776166	0.112321
		195.6	191.1	244.86	175.02	179.391																	121.14	209.64			70	48	WT	WT - 20190213 - 48h - 4_4	-0.250182	-0.473193
		155.1	177.54	216.18	159.6	129.067																	257.22	172.92			71	48	WT	WT - 20190213 - 48h - 4_4	-0.0692029	-0.285237
		189.72	175.56	236.04	170.94	157.748																	223.74	235.14			72	48	WT	WT - 20190213 - 48h - 4_4	-0.0918151	-0.249081
		219.12	231.3	198.84	207	170.297																	237.42	272.04			73	48	WT	WT - 20190213 - 48h - 4_4b	-0.0550942	-0.170811
		187.86	208.02	185.28	183.3	207.019																	232.56	259.98			74	48	WT	WT - 20190213 - 48h - 4_4b	-0.143966	-0.212104
		213.66	213.48	197.34	231.6	155.744																	202.5	227.82			75	48	WT	WT - 20190213 - 48h - 4_4b	-0.165414	-0.344653
		154.68	225.72	260.4	202.74	144.232																	247.74	174.36			76	48	WT	WT - 20190213 - 48h - 4_4b	0.0276439	-0.0186441
		192.18	181.26	225.66	208.8	171.108																	221.4	171.06			77	48	WT	WT - 20190213 - 48h - 4_4b	-0.0379673	-0.183555
		193.26	161.04	210.3	178.62	190.148																	146.22	213.9			78	48	WT	WT - 20190213 - 48h - 4_5	-0.163556	-0.248591
		205.68	187.62	249.3	201.12	260.108																	237.12	229.44			79	48	WT	WT - 20190213 - 48h - 4_5	-0.20928	-0.109806
		204.42	233.4	223.74	192.06	218.85																	175.2	222.54			80	48	WT	WT - 20190213 - 48h - 4_5	-0.135427	-0.193092
		203.64	241.62	254.1	178.86	167.622																	230.22	187.68			81	48	WT	WT - 20190213 - 48h - 4_5	-0.260319	-0.259561
		189.36	183.66	259.74	201.48	151.769																	152.7	200.46			82	48	WT	WT - 20190213 - 48h - 4_5	-0.242008	-0.19826
		212.22	198.9	218.28	177.3	185.674																	192.12	180.12			83	48	WT	WT - 20190213 - 48h - 4_5	-0.239555	-0.328728
		223.5	218.04	228.66	238.98	136.02																	196.92	190.62			84	72	WT	WT - 20190214 - 72h - 5_2	-0.0489273	-0.103752
		205.14	253.2	240.66	205.2	181.528																	172.08	170.46			85	72	WT	WT - 20190214 - 72h - 5_2	-0.209333	-0.174524
		223.14	198.54	212.52	189	185.63																	204.12	195.18			86	72	WT	WT - 20190214 - 72h - 5_2	-0.205815	-0.285555
		184.5	213	232.98	216.54	159.734																	234.78	156.78			87	72	WT	WT - 20190214 - 72h - 5_2	0.0697437	-0.0548994
		178.2	165.66	220.08	190.38	190.221																	162.96	210.48			88	72	WT	WT - 20190214 - 72h - 5_2	-0.0159825	0.000658519
		161.16	146.34	238.08	187.56	244.057																	249.72	171.3			89	72	WT	WT - 20190214 - 72h - 5_2	-0.19256	-0.211563
		195.36	203.82	265.08	176.46	186.532																	109.62	264.24			90	72	WT	WT - 20190214 - 72h - 5_3b	-0.140667	-0.264931
		199.2	186.3	206.4	220.02	183.784																	274.08	186.12			91	72	WT	WT - 20190214 - 72h - 5_3b	-0.197584	-0.380433
		161.76	228.36	241.14	247.38	179.477																	229.98	215.64			92	72	WT	WT - 20190214 - 72h - 5_3b	-0.0999723	-0.194009
		197.94	220.8	232.92	198.96	186.566																	188.52	205.92			93	96	WT	WT - 20190215 - 96h - 5_5	-0.0426809	-0.183206
		195.36	216	232.32	236.1	150.54																	142.02	159.96			94	96	WT	WT - 20190215 - 96h - 5_5	0.0256393	0.024632
		201.12	198.48	219.06	164.1	177.117																	172.86	218.46			95	96	WT	WT - 20190215 - 96h - 5_5	-0.0902732	0.0531395
		179.16	175.98	214.02	214.92	169.253																	188.64	193.74			96	96	WT	WT - 20190215 - 96h - 5_5	-0.0831666	0.0331397
		179.16	198.96	275.04	206.58	166.346																	255.6	91.74			97	96	WT	WT - 20190215 - 96h - 5_6	-0.0689201	-0.158552
		225.54	244.92	274.86	181.98	182.358																	225.54	305.88			98	96	WT	WT - 20190215 - 96h - 5_6	-0.182741	-0.122146
		154.56	190.2	261.96	204.78	152.392																	230.46	183.54			99	96	WT	WT - 20190215 - 96h - 5_6	-0.0656465	-0.0381682
		164.88	195.6	273.66	212.46	165.137																	201.3	203.34			100	96	WT	WT - 20190215 - 96h - 5_6	-0.171202	-0.212125
		180.78	192.78	211.32	208.62	180.008																	186.78	167.76			101	0	WT	WT - 20190218 - 0h - 2_16	-0.014572	0.0198646
		156.78	179.1	259.26	222.6	116.826																	217.86	244.02			102	0	WT	WT - 20190218 - 0h - 2_16	-0.00842685	0.0824036
		182.52	175.44	181.2	216.72	181.612																	221.88	182.58			103	0	WT	WT - 20190218 - 0h - 2_16	-0.0445425	0.0983002
			230.64	271.08	201.84	188.21																	202.8	178.2			104	0	WT	WT - 20190218 - 0h - 2_16	-0.0134066	-0.102323
			222.66	206.22	230.64	171.065																	151.68	234.96			105	0	WT	WT - 20190218 - 0h - 2_16	-0.0570404	-0.0634746
			219.24	217.68	195.3	187.625																	123.36	204.9			106	0	WT	WT - 20190218 - 0h - 2_16	-0.0653655	-0.0146815
			178.26	210.3	238.74	188.946																	201.78	196.56			107	0	WT	WT - 20190218 - 0h - 2_16	-0.13288	-0.109361
			208.38	243.06	179.52	149.154																	188.76	213.12			108	0	WT	WT - 20190218 - 0h - 2_16	-0.103762	0.152061
			263.58	255.54	185.22	187.325																	193.08	226.26			109	0	WT	WT - 20190218 - 0h - 2_6	-0.0422689	-0.0644715
			270.66	279.12	170.58	196.44																	172.86	176.7			110	0	WT	WT - 20190218 - 0h - 2_6	-0.140467	0.00194958
			168.66	225	173.58	157.68																	268.38	127.68			111	0	WT	WT - 20190218 - 0h - 2_6	-0.0187489	-0.247417
			145.74	284.82	207.66	167.58																	189.96	208.02			112	0	WT	WT - 20190218 - 0h - 2_6	-0.0805685	-0.0196464
			159.48	223.44	155.16	206.52																	178.92	188.1			113	24	WT	WT - 20190219 - 24h - 3_12	-0.0882888	-0.22019
			223.32	256.56	181.02	190.08																	218.46	142.74			114	24	WT	WT - 20190219 - 24h - 3_12	-0.191942	-0.282508
			217.56	228.54	193.2	195.54																	229.08	263.7			115	24	WT	WT - 20190219 - 24h - 3_12	-0.110058	-0.0654421
			214.2	243.3	210.72	181.2																	210.42	262.68			116	24	WT	WT - 20190219 - 24h - 3_12	0.142127	0.118751
			198.9	207.48	214.2	191.22																	169.92	197.4			117	24	WT	WT - 20190219 - 24h - 3_12	-0.193071	-0.142269
			217.38	248.64	192.3	188.64																	206.94	249.54			118	24	WT	WT - 20190219 - 24h - 3_12	-0.0792232	-0.149891
			202.44	259.38	167.16	198.24																	265.56	249.54			119	24	WT	WT - 20190219 - 24h - 3_12	0.0256645	-0.0765724
			192.3	182.88	135.6	172.62																	253.98	163.32			120	24	WT	WT - 20190219 - 24h - 3_12	0.075145	0.00970359
			143.16	229.86	187.08	127.5																	237.84	213.54			121	24	WT	WT - 20190219 - 24h - 3_12	-0.129532	-0.0012457
			217.32	265.44	175.98	183.72																	211.62	126.6			122	24	WT	WT - 20190219 - 24h - 3_12	-0.161473	-0.121362
			197.28	227.04	164.76	210.3																	177.72	148.86			123	24	WT	WT - 20190219 - 24h - 3_12	-0.152178	-0.0686417
			211.5	247.8	171.6	171.66																	239.1	211.92			124	24	WT	WT - 20190219 - 24h - 3_12	-0.0489228	-0.118601
			193.08	226.02	171.6	157.68																	256.8	234.9			125	24	WT	WT - 20190219 - 24h - 3_9	0.114435	-0.158856
			203.4	224.22	105.3	178.14																	265.44	190.62			126	24	WT	WT - 20190219 - 24h - 3_9	-0.150806	-0.120697
			207.66	180	197.46	190.38																	187.86	219.6			127	24	WT	WT - 20190219 - 24h - 3_9	0.107851	-0.0326657
			219.42	193.14	137.52	191.76																	192.24	182.16			128	24	WT	WT - 20190219 - 24h - 3_9	-0.194304	-0.179176
			213.42	252.78	159.24	141.96																	257.22	195.6			129	24	WT	WT - 20190219 - 24h - 3_9	-0.123978	-0.0912393
			174.12	273.3	168.84	140.82																	219.36	203.22			130	72	WT	WT - 20190221 - 72h - 4_1	-0.370588	-0.383876
			239.82	206.22	166.74	180.72																	232.26	257.4			131	72	WT	WT - 20190221 - 72h - 4_1	-0.201339	-0.177347
			247.44	311.28	138.18	147.42																	222.72	220.98			132	96	WT	WT - 20190222 - 96h - 5_1	-0.0701323	-0.0861009
			225.06	224.1	183.84	199.74																	178.14	183			133	96	WT	WT - 20190222 - 96h - 5_1	-0.108575	-0.150775
			206.88	221.04	112.98	200.34																	254.52	193.14			134	96	WT	WT - 20190222 - 96h - 5_1	-0.140741	-0.204067
			202.38	167.52	114.66	159																	258.48	176.4			135	96	WT	WT - 20190222 - 96h - 5_1	-0.0979138	-0.211565
			169.2	249.6	172.02	211.44																	247.68	235.86
			194.4	263.7	217.08	162.12																	251.58	174.36		MTs		Statistics
			176.94	194.34	174.72	196.32																	230.76	162.36				0h	24h	48h	72h	96h
			207.54	240	193.5	195.36																	205.32	189.48		Mean		-0.001	-0.063	-0.2	-0.203	-0.105
			195.42	235.68	160.92	203.16																	189.42	190.2		SD		0.142	0.144	0.122	0.122	0.1
			200.16	245.76	195.36	195.96																	225.54	196.08		low 95% CI		-0.047	-0.104	-0.256	-0.289	-0.171
			182.34	272.34	174.9	199.92																	285.24	128.4		high 95% CI		0.045	-0.022	-0.145	-0.117	-0.038
			177.6	221.16	189.9	164.64																	203.82	224.76		N (foci)		40	50	22	11	12
			221.64	218.22	157.86	206.1																	175.62	161.28
			193.26	262.14	155.46	246.54																	181.56	139.74		CESAs		Statistics
			178.56	196.92	164.7	235.62																	107.88	185.34				0h	24h	48h	72h	96h
			191.94	263.04	199.86	188.94																	353.28	187.92		Mean		-0.017	-0.066	-0.146	-0.147	-0.091
			197.7	184.92	172.74	199.2																	227.88	157.44		SD		0.099	0.116	0.082	0.119	0.057
			223.74	237.36	176.94	239.82																	170.94	188.82		low 95% CI		-0.049	-0.1	-0.183	-0.23	-0.129
			187.86	222.06	189.78	176.16																	238.02	162.9		high 95% CI		0.015	-0.033	-0.108	-0.063	-0.054
			227.22	228	162.96	160.56																	181.32	216.78		N (foci)		40	50	22	11	12
			224.34	252.84	198.78	192.84																	210.66	182.88		p (MTs <-> CESAs)		0.5607	0.9089	0.0935	0.2894	0.6788
			214.38	222.24	206.16	176.28																	221.64	211.5		https://www.graphpad.com/quickcalcs/ttest2/
			237.12	226.5	132.72	195																	213.54	150.54
			197.04	252.84	160.44	201.24																	216.42	212.34
			191.22	237.84	177.72	178.92																	247.02	227.52
			225.3	246.9	162.18																		194.4	397.32
			182.28	225	203.22																		212.46	216.24
			204.36	242.34	223.5																		230.82	193.08
			158.94	245.7	142.38																		205.86	218.7
			183.12	231.66	155.64																		210.06	167.4
			201.84	202.56	157.8																		187.68	184.14
			161.28	218.76	177.48																		158.28	225.48
			157.14	239.28	166.62																		221.94	166.56
			207.36	275.94	164.58																		170.7	188.28
			214.26	206.7	172.56																		238.26	205.02
			189.06	266.4	159.3																		242.64	186.24
			182.52	251.52																			164.46	232.92
			184.8	234.18																			198.66	161.76
			228.72	211.68																			201.6	205.8
			194.22	207.24																			158.28	154.32
			183.42	216.9																			127.56	142.92
			188.1	201.78																			244.26	196.32
			260.94	241.26																			154.92	215.76
			208.08	234.84																			168.54	203.34
			274.86	249.6																			208.08	219.9
			196.68	238.62																			254.88	220.56
			218.1	226.86																			197.52	162.96
			200.34	252.78																			238.38	166.62
			214.38	247.02																			207.18	125.64
			211.14	265.26																			248.64	237.18
			208.74	245.7																			175.26	146.88
			245.64	229.8																			172.38	241.32
			209.22	220.62																			211.68	194.88
			158.4	206.7																			288.66	214.02
			237.06	211.14																			213.66	215.1
			214.44	252.66																			248.28	210.54
			190.44	265.8																			246.72	272.94
			204.78	223.44																			200.52	199.08
			206.94	249																			154.2	195.3
			224.4	192.06																			192.78	206.34
			224.4	192.66																			214.5	224.46
			254.76	264.66																			182.22	169.26
			182.7	185.58																			240.96	183.6
			244.26	198.84																			302.1	174.54
			222.36	200.7																			386.7	265.98
			219.54	208.08																			234.42	167.22
			223.74	212.7																			214.5	221.82
			226.98	238.92																			205.2	213.9
			227.22	228.78																			148.5	193.68
			250.62	235.32																			289.62	187.74
			204.3	223.74																			261.84	209.4
			220.92	209.58																			164.4	228.78
			242.76	227.22																			179.34	192.72
			236.7	195.24																			200.22	163.68
			190.74	250.5																			192.36	198.24
			212.34	199.26																			216.36	137.46
			190.44	212.64																			219.3	200.4
			223.98	253.8																			177.24	222.3
			204.72	229.02																			164.64	223.8
			216.36	232.86																			261.78	168.24
			213.42	227.82																			255.06	148.02
			208.14	216.96																			171.12	185.76
			207.9	219.84																			276.96	191.76
			226.26	244.38																			237.78	161.34
			226.2	204.96																			201.12	228.9
			244.92	211.74																			183.06	214.62
			224.52	259.26																			200.1	191.82
			222.48	260.7																			226.14	120.48
			233.28	259.74																			237.72	250.8
			214.32	286.68																			220.5	228.48
			250.2	131.28																			186.18	190.8
			206.88	154.98																			171.54	205.44
			242.7	245.82																			252.78	181.44
			184.44	240.3																			189.48	172.26
			216.72	231.3																			207.54	266.1
			210.36	269.82																			294.72	138.3
			201.96	242.88																			233.4	182.64
			210.24	236.52																			193.98	216.18
			212.46	223.44																			212.16	142.56
			244.38																				222.78	240.72
			210.24																				218.52	238.98
			220.5																				129.54	228.36
			240.54																				177.12	189.3
			229.56																				257.58	177.72
			214.56																				299.58	237.24
			173.88																				185.82	204.72
			219.06																				208.26	167.7
			217.74																				205.14	139.56
			232.38																				217.38	221.16
			204.24																				125.76	201.6
			243.72																				222.66	278.7
			217.62																				148.38	179.58
			263.34																				228.18	138.96
			223.32																				212.82	207.48
			177.36																					197.94
			184.02																					184.44
			190.56																					203.46
			206.94																					176.7
			184.74																					216.42
			204.42																					200.28
			217.32																					333.3
			196.56																					185.88
			239.76																					137.16
			282.54																					290.58
			188.76																					228.36
			178.02																					153.18
			203.94																					220.2
			197.34																					210.6
			120.9																					213.24
			206.04																					160.44
			175.32																					212.76
			167.64																					208.44
			241.44																					206.34
			244.32																					209.52
			201.06																					146.16
			214.26																					217.14
			168.48																					150.06
			247.68																					183.9
			203.82																					147
			206.58																					223.26
			177.42																					280.02
			188.88																					237.66
			211.44																					215.94
			221.22																					208.98
			154.74																					259.2
			134.82																					181.44
			185.34																					191.16
			115.62																					226.38
			187.86																					256.86
			147.12																					162.12
			119.1																					200.16
			202.08																					190.56
			166.62																					222
			196.8																					183
			133.56																					202.26
			200.58																					202.5
			181.92																					283.56
			163.26																					246.48
			221.1																					193.14
			146.64																					253.74
			220.68																					196.02
			72.78																					185.76
			115.8																					211.86
			126.18																					178.32
			129.06																					235.86
			169.74																					173.76
			240.9																					270.48
			187.92																					221.04
			204.6																					311.34
			210.48																					219.78
			171.66																					265.5
			219.48																					237.66
			196.08																					162.96
			178.26																					182.58
			218.28																					245.94
			258.06																					220.02
			197.88																					187.68
			199.86																					220.2
			203.82																					135.24
			202.32																					216.36
			203.16																					272.22
			189.84																					212.7
			177.12																					213.42
			186.78																					235.44
			248.4																					208.74
			242.58																					198.12
			204.9																					253.08
			170.22																					225.72
			215.4																					273.72
			183.42																					206.88
			207.36																					214.68
			213.72																					194.64
			161.28																					225.9
			152.04																					291.36
			218.88																					95.34
			196.8																					112.08
			182.1																					177.48
			176.58																					175.26
			173.4																					168.12
			189.6																					205.86
			204.24																					198.66
			179.82																					202.32
			210																					202.32
			179.28																					194.34
			213.3																					234.24
			184.68																					216.9
			180.72																					210.6
			170.64																					222
			218.82																					203.82
			200.7																					201
			204.54																					184.26
			197.64																					219.48
			168.78																					233.76
			203.16																					152.16
			191.16																					160.74
			201.6																					180.78
			218.52																					177.96
			185.76																					187.08
			167.52																					170.58
			207.48																					187.2
			206.28																					227.46
			205.44																					214.14
			204																					246.3
			212.22																					229.92
			169.8																					168.18
		Statistics																					Statistics
		0h	24h	48h	72h	96h																	lobe	neck
	Mean	202.262	197.109	225.872	184.142	181.706																Mean	209.348	202.745
	SD	35.6941	30.824	29.6569	27.1311	24.5214																SD	42.6892	39.8263
	low 95% CI	195.25	193.89	222.01	179.98	177.81																low 95% CI	204	199
	high 95% CI	209.27	200.33	229.73	188.3	185.6																high 95% CI	215	207
	N (foci)	103	356	230	167	156																N (foci)	245	356
	p	< 0.0001	< 0.0001	--	< 0.0001	< 0.0001																p	--	0.0844
	https://www.graphpad.com/quickcalcs/ttest2/																					https://www.graphpad.com/quickcalcs/ttest2/
