# Supplementary material for: Tethering of cellulose synthase to microtubules dampens mechano-induced cytoskeletal organization in Arabidopsis pavement cells
Source: Nat Plants. 2022 Aug 18;8(9):1064–73. doi: 10.1038/s41477-022-01218-7 (PMC9477734; doi:10.1038/s41477-022-01218-7)
Supplement: Source Data Fig. 2 — Statistical source and data. [file 41477_2022_1218_MOESM10_ESM.xlsx]

## Sheet: Figure 2
	Figure 2C				Figure 2D				Figure 2G				Figure 2H				Figure 2I
		CESA3 local anisotropy				CESA3-curvature correlation				Pearson's correlation coeff.				CESA3 local anisotropy				CESA3-curvature correlation
		DMSO	ORYZ			DMSO	ORYZ			WT	pom2-8			WT	pom2-8			WT	pom2-8
		0.00744627	0.00642732			-0.236475	-0.159898			0.667926	0.2891			0.157576	0.20475			-0.238125	-0.0341206
		0.0071726	0.00915926			-0.0861788	-0.0149117			0.613601	0.4181			0.298981	0.174476			-0.141834	-0.117832
		0.00791556	0.00985102			-0.132629	-0.166397			0.583879	0.4929			0.297582	0.132876			-0.213598	-0.144656
		0.00704087	0.0114399			-0.09065	0.118992			0.619574	0.3671			0.34058	0.131751			-0.219238	-0.0909593
		0.00712609	0.00723668			-0.278529	-0.120718			0.646056	0.4469			0.322117	0.200253			-0.090894	0.0751574
		0.00810853	0.0111774			-0.138497	-0.140215			0.615176	0.4282			0.297233	0.160744			-0.0547423	-0.0623617
		0.00641054	0.0117582			-0.126166	-0.15395			0.611439	0.3164			0.25357	0.155346			-0.131032	-0.168498
		0.006489	0.00974923			-0.272035	0.0906445			0.599456	0.4178			0.287615	0.122919			-0.0776166	-0.112382
		0.00831846	0.0085095			-0.0582057	0.098959			0.617326	0.3374			0.292817	0.158342			-0.250182	-0.216019
		0.010785	0.0100598			-0.143054	0.120129			0.647035	0.4961			0.234725	0.129827			-0.0692029	-0.150947
		0.00995836	0.00689186			-0.0681497	0.0485294			0.643938	0.3877			0.229887	0.141441			-0.0918151	-0.0643016
		0.00601274	0.00739116			-0.172106	0.0552719			0.642756	0.5045			0.213916	0.169416			-0.0550942	0.0160817
		0.00792815	0.00758897			-0.227578	-0.024395			0.643394	0.3602			0.254663	0.150154			-0.143966	0.082985
		0.0114153	0.0107408			-0.0131345	-0.285664			0.623917	0.4313			0.264055	0.115152			-0.165414	-0.0508857
		0.0109665	0.0103218			-0.0621729	-0.130243			0.626156	0.3856			0.317004	0.186735			0.0276439	-0.109149
		0.010818	0.0106279			0.0340624	0.0153685			0.614508	0.2485			0.236703	0.168602			-0.0379673	-0.162001
		0.00956406	0.00768524			-0.00050176	0.0162354			0.632251	0.3213			0.268241	0.129561			-0.163556	-0.144294
		0.00707329	0.0113514			-0.0459541	-0.257737			0.646068	0.4329			0.292835	0.175795			-0.20928	-0.206509
		0.00792727	0.012635			-0.213973	-0.0251504			0.643945	0.3862			0.296659	0.115902			-0.135427	-0.130039
		0.00587677	0.00895463			-0.0203525	-0.211551			0.61524	0.3117			0.201933	0.181016			-0.260319	-0.222998
		0.00629462	0.0122881			-0.113532	-0.212805			0.613601	0.3462			0.286064	0.158885			-0.242008	-0.112428
		0.00649825	0.00920028			-0.104487	-0.0663183			0.635548	0.4075			0.265719	0.15998			-0.239555	-0.132715
		0.00889012	0.0112172			-0.132817	-0.212321				0.3205				0.253907				-0.155602
		0.00559442	0.00743932			-0.123742	0.0699799				0.4582				0.142739				-0.242915
		0.0071922	0.0100287			-0.119723	-0.0363712				0.3452				0.164703				-0.170652
		0.00954458	0.00946503			-0.101814	0.0266449				0.5166				0.154047				0.0626447
		0.00907173	0.00765927			-0.203864	0.0275952
		0.00797521	0.00833676			-0.108379	0.107523			Statistics				Statistics				Statistics
		0.00623468	0.0104036			-0.310355	-0.185739			WT	pom2-8			WT	pom2-8			WT	pom2-8
		0.0118684	0.00720584			0.0196837	-0.0194139		Mean	0.627	0.391		Mean	0.269	0.159		Mean	-0.146	-0.106
		0.00760268	0.00565464			-0.241679	0.0348795		SD	0.019	0.071		SD	0.043	0.031		SD	0.082	0.089
		0.00958724	0.00793303			-0.02235	0.0634351		low 95% CI	0.619	0.362		low 95% CI	0.249	0.147		low 95% CI	-0.183	-0.143
		0.0098554	0.0105975			-0.112406	0.0336		high 95% CI	0.636	0.421		high 95% CI	0.288	0.172		high 95% CI	-0.108	-0.07
		0.0109824	0.010766			0.0966979	-0.0867834		N (foci)	22	26		N (foci)	22	26		N (foci)	22	26
			0.00961379				-0.122368		p	--	<0.0001		p	--	<0.0001		p	--	0.1124
									https://www.graphpad.com/quickcalcs/ttest2/				https://www.graphpad.com/quickcalcs/ttest2/				https://www.graphpad.com/quickcalcs/ttest2/
		Statistics				Statistics
		DMSO	ORYZ			DMSO	ORYZ
	Mean	0.109	0.086		Mean	-0.116	-0.049
	SD	0.022	0.016		SD	0.095	0.118
	low 95% CI	0.101	0.08		low 95% CI	-0.149	-0.09
	high 95% CI	0.116	0.092		high 95% CI	-0.082	-0.008
	N (foci)	34	35		N (foci)	34	35
	p	--	<0.0001		p	--	0.0115
	https://www.graphpad.com/quickcalcs/ttest2/				https://www.graphpad.com/quickcalcs/ttest2/
