# Supplementary material for: Tethering of cellulose synthase to microtubules dampens mechano-induced cytoskeletal organization in Arabidopsis pavement cells
Source: Nat Plants. 2022 Aug 18;8(9):1064–73. doi: 10.1038/s41477-022-01218-7 (PMC9477734; doi:10.1038/s41477-022-01218-7)
Supplement: Source Data Fig. 3 — Statistical source and data. [file 41477_2022_1218_MOESM11_ESM.xlsx]

## Sheet: Figure 3
	Figure 3E								Figure 3I								Figure 3J
		Microtubule-curvature correlation								Lobeyness								Cell area
		time	genotype	dataset	index	cell number	correlation			time	genotype	dataset	index	cell number	lobeyness			time	genotype	dataset	index	cell number	cell area [µm^2]
		0	pom2-8	pom2-8 -- 1_3	1	1	0.19056			0	pom2-8	pom2-8 -- 1_3	1	1	1.0158			0	pom2-8	pom2-8 -- 1_3	1	1	7550
		0	pom2-8	pom2-8 -- 1_3	2	2	0.073795			0	pom2-8	pom2-8 -- 1_3	2	2	1.0132			0	pom2-8	pom2-8 -- 1_3	2	2	11428
		0	pom2-8	pom2-8 -- 1_3	3	3	0.21777			0	pom2-8	pom2-8 -- 1_3	3	3	1.0071			0	pom2-8	pom2-8 -- 1_3	3	3	8844
		0	pom2-8	pom2-8 -- 1_3	4	4	0.17308			0	pom2-8	pom2-8 -- 1_3	4	4	1.0045			0	pom2-8	pom2-8 -- 1_3	4	4	8233
		0	pom2-8	pom2-8 -- 1_3	5	5	0.38742			0	pom2-8	pom2-8 -- 1_3	5	5	1.0046			0	pom2-8	pom2-8 -- 1_3	5	5	7325
		0	pom2-8	pom2-8 -- 1_3	6	6	-0.043731			0	pom2-8	pom2-8 -- 1_3	6	6	1.0068			0	pom2-8	pom2-8 -- 1_3	6	6	7070
		0	pom2-8	pom2-8 -- 1_3	7	7	0.096088			0	pom2-8	pom2-8 -- 1_3	7	7	1.0115			0	pom2-8	pom2-8 -- 1_3	7	7	6648
		0	pom2-8	pom2-8 -- 1_3	8	8	0.0015			0	pom2-8	pom2-8 -- 1_3	8	8	1.0042			0	pom2-8	pom2-8 -- 1_3	8	8	6630
		0	pom2-8	pom2-8 -- 1_3	9	9	0.26737			0	pom2-8	pom2-8 -- 1_3	9	9	1.0247			0	pom2-8	pom2-8 -- 1_3	9	9	8338
		0	pom2-8	pom2-8 -- 1_3	10	10	0.26496			0	pom2-8	pom2-8 -- 1_3	10	10	1.0052			0	pom2-8	pom2-8 -- 1_3	10	10	5759
		0	pom2-8	pom2-8 -- 1_3	11	11	0.059158			0	pom2-8	pom2-8 -- 1_3	11	11	1.0217			0	pom2-8	pom2-8 -- 1_3	11	11	9234
		0	pom2-8	pom2-8 -- 1_3	12	12	-0.19209			0	pom2-8	pom2-8 -- 1_3	12	12	1.0048			0	pom2-8	pom2-8 -- 1_3	12	12	7396
		0	pom2-8	pom2-8 -- 1_3	13	13	0.10516			0	pom2-8	pom2-8 -- 1_3	13	13	1.0065			0	pom2-8	pom2-8 -- 1_3	13	13	8295
		0	pom2-8	pom2-8 -- 1_3	14	14	-0.033868			0	pom2-8	pom2-8 -- 1_3	14	14	1.0196			0	pom2-8	pom2-8 -- 1_3	14	14	6815
		0	pom2-8	pom2-8 -- 1_3	15	15	0.083816			0	pom2-8	pom2-8 -- 1_3	15	15	1.0065			0	pom2-8	pom2-8 -- 1_3	15	15	9671
		0	pom2-8	pom2-8 -- 1_3	16	16	0.27525			0	pom2-8	pom2-8 -- 1_3	16	16	1.0238			0	pom2-8	pom2-8 -- 1_3	16	16	9890
		0	pom2-8	pom2-8 -- 1_3	17	17	-0.015146			0	pom2-8	pom2-8 -- 1_3	17	17	1.0187			0	pom2-8	pom2-8 -- 1_3	17	17	11309
		0	pom2-8	pom2-8 -- 1_3	18	18	-0.12893			0	pom2-8	pom2-8 -- 1_3	18	18	1.0074			0	pom2-8	pom2-8 -- 1_3	18	18	7379
		0	pom2-8	pom2-8 -- 1_3	19	19	-0.066886			0	pom2-8	pom2-8 -- 1_3	19	19	1.0071			0	pom2-8	pom2-8 -- 1_3	19	19	5965
		0	pom2-8	pom2-8 -- 1_3	20	20	0.14484			0	pom2-8	pom2-8 -- 1_3	20	20	1.0123			0	pom2-8	pom2-8 -- 1_3	20	20	7299
		0	pom2-8	pom2-8 -- 1_3	21	21	-0.0018295			0	pom2-8	pom2-8 -- 1_3	21	21	1.027			0	pom2-8	pom2-8 -- 1_3	21	21	10513
		0	pom2-8	pom2-8 -- 1_3	22	22	0.11773			0	pom2-8	pom2-8 -- 1_3	22	22	1.0344			0	pom2-8	pom2-8 -- 1_3	22	22	11812
		0	pom2-8	pom2-8 -- 1_3	23	23	0.056849			0	pom2-8	pom2-8 -- 1_3	23	23	1.0191			0	pom2-8	pom2-8 -- 1_3	23	23	11954
		0	pom2-8	pom2-8 -- 1_3	24	24	-0.078061			0	pom2-8	pom2-8 -- 1_3	24	24	1.0249			0	pom2-8	pom2-8 -- 1_3	24	24	11778
		0	pom2-8	pom2-8 -- 1_3	25	25	0.093106			0	pom2-8	pom2-8 -- 1_3	25	25	1.0121			0	pom2-8	pom2-8 -- 1_3	25	25	9930
		0	pom2-8	pom2-8 -- 1_3	26	26	-0.22177			0	pom2-8	pom2-8 -- 1_3	26	26	1.0146			0	pom2-8	pom2-8 -- 1_3	26	26	11024
		0	pom2-8	pom2-8 -- 1_3	27	27	0.0069084			0	pom2-8	pom2-8 -- 1_3	27	27	1.0179			0	pom2-8	pom2-8 -- 1_3	27	27	8827
		0	pom2-8	pom2-8 -- 1_3	28	28	-0.02653			0	pom2-8	pom2-8 -- 1_3	28	28	1.0157			0	pom2-8	pom2-8 -- 1_3	28	28	9944
		0	pom2-8	pom2-8 -- 1_3	29	29	0.082106			0	pom2-8	pom2-8 -- 1_3	29	29	1.0218			0	pom2-8	pom2-8 -- 1_3	29	29	9195
		0	pom2-8	pom2-8 -- 1_3	30	30	0.08868			0	pom2-8	pom2-8 -- 1_3	30	30	1.0156			0	pom2-8	pom2-8 -- 1_3	30	30	10601
		0	pom2-8	pom2-8 -- 1_3	31	31	0.2164			0	pom2-8	pom2-8 -- 1_3	31	31	1.012			0	pom2-8	pom2-8 -- 1_3	31	31	10006
		0	pom2-8	pom2-8 -- 1_3	32	32	-0.074267			0	pom2-8	pom2-8 -- 1_3	32	32	1.014			0	pom2-8	pom2-8 -- 1_3	32	32	13510
		0	pom2-8	pom2-8 -- 1_3	33	33	-0.1861			0	pom2-8	pom2-8 -- 1_3	33	33	1.013			0	pom2-8	pom2-8 -- 1_3	33	33	5325
		0	pom2-8	pom2-8 -- 1_3	34	34	-0.05568			0	pom2-8	pom2-8 -- 1_3	34	34	1.0243			0	pom2-8	pom2-8 -- 1_3	34	34	9977
		0	pom2-8	pom2-8 -- 1_3	35	35	0.062806			0	pom2-8	pom2-8 -- 1_3	35	35	1.0201			0	pom2-8	pom2-8 -- 1_3	35	35	11565
		0	pom2-8	pom2-8 -- 1_3	36	36	0.0059971			0	pom2-8	pom2-8 -- 1_3	36	36	1.0043			0	pom2-8	pom2-8 -- 1_3	36	36	8782
		0	pom2-8	pom2-8 -- 1_3	37	37	-0.14335			0	pom2-8	pom2-8 -- 1_3	37	37	1.0137			0	pom2-8	pom2-8 -- 1_3	37	37	12804
		24	pom2-8	pom2-8 -- 1_3	38	1	-0.41168			24	pom2-8	pom2-8 -- 1_3	38	1	1.0191			24	pom2-8	pom2-8 -- 1_3	38	1	8255
		24	pom2-8	pom2-8 -- 1_3	39	2	-0.22736			24	pom2-8	pom2-8 -- 1_3	39	2	1.0184			24	pom2-8	pom2-8 -- 1_3	39	2	12516
		24	pom2-8	pom2-8 -- 1_3	40	3	-0.21508			24	pom2-8	pom2-8 -- 1_3	40	3	1.0059			24	pom2-8	pom2-8 -- 1_3	40	3	9794
		24	pom2-8	pom2-8 -- 1_3	41	4	-0.24371			24	pom2-8	pom2-8 -- 1_3	41	4	1.0049			24	pom2-8	pom2-8 -- 1_3	41	4	9300
		24	pom2-8	pom2-8 -- 1_3	42	5	-0.29389			24	pom2-8	pom2-8 -- 1_3	42	5	1.0111			24	pom2-8	pom2-8 -- 1_3	42	5	8331
		24	pom2-8	pom2-8 -- 1_3	43	6	-0.35864			24	pom2-8	pom2-8 -- 1_3	43	6	1.0098			24	pom2-8	pom2-8 -- 1_3	43	6	8614
		24	pom2-8	pom2-8 -- 1_3	44	7	-0.31105			24	pom2-8	pom2-8 -- 1_3	44	7	1.0165			24	pom2-8	pom2-8 -- 1_3	44	7	8228
		24	pom2-8	pom2-8 -- 1_3	45	8	-0.086339			24	pom2-8	pom2-8 -- 1_3	45	8	1.0108			24	pom2-8	pom2-8 -- 1_3	45	8	8080
		24	pom2-8	pom2-8 -- 1_3	46	9	-0.08554			24	pom2-8	pom2-8 -- 1_3	46	9	1.0137			24	pom2-8	pom2-8 -- 1_3	46	9	9893
		24	pom2-8	pom2-8 -- 1_3	47	10	-0.17064			24	pom2-8	pom2-8 -- 1_3	47	10	1.0082			24	pom2-8	pom2-8 -- 1_3	47	10	7104
		24	pom2-8	pom2-8 -- 1_3	48	11	-0.17666			24	pom2-8	pom2-8 -- 1_3	48	11	1.0252			24	pom2-8	pom2-8 -- 1_3	48	11	10540
		24	pom2-8	pom2-8 -- 1_3	49	12	-0.082253			24	pom2-8	pom2-8 -- 1_3	49	12	1.008			24	pom2-8	pom2-8 -- 1_3	49	12	8788
		24	pom2-8	pom2-8 -- 1_3	50	13	-0.16882			24	pom2-8	pom2-8 -- 1_3	50	13	1.0116			24	pom2-8	pom2-8 -- 1_3	50	13	9659
		24	pom2-8	pom2-8 -- 1_3	51	14	-0.14645			24	pom2-8	pom2-8 -- 1_3	51	14	1.005			24	pom2-8	pom2-8 -- 1_3	51	14	7779
		24	pom2-8	pom2-8 -- 1_3	52	15	-0.222			24	pom2-8	pom2-8 -- 1_3	52	15	1.0179			24	pom2-8	pom2-8 -- 1_3	52	15	11019
		24	pom2-8	pom2-8 -- 1_3	53	16	-0.13876			24	pom2-8	pom2-8 -- 1_3	53	16	1.0264			24	pom2-8	pom2-8 -- 1_3	53	16	12334
		24	pom2-8	pom2-8 -- 1_3	54	17	-0.21713			24	pom2-8	pom2-8 -- 1_3	54	17	1.0184			24	pom2-8	pom2-8 -- 1_3	54	17	13915
		24	pom2-8	pom2-8 -- 1_3	55	18	-0.31491			24	pom2-8	pom2-8 -- 1_3	55	18	1.0178			24	pom2-8	pom2-8 -- 1_3	55	18	8998
		24	pom2-8	pom2-8 -- 1_3	56	19	-0.33099			24	pom2-8	pom2-8 -- 1_3	56	19	1.0089			24	pom2-8	pom2-8 -- 1_3	56	19	7666
		24	pom2-8	pom2-8 -- 1_3	57	20	-0.30678			24	pom2-8	pom2-8 -- 1_3	57	20	1.0156			24	pom2-8	pom2-8 -- 1_3	57	20	9098
		24	pom2-8	pom2-8 -- 1_3	58	21	-0.12419			24	pom2-8	pom2-8 -- 1_3	58	21	1.0432			24	pom2-8	pom2-8 -- 1_3	58	21	12626
		24	pom2-8	pom2-8 -- 1_3	59	22	-0.12394			24	pom2-8	pom2-8 -- 1_3	59	22	1.0405			24	pom2-8	pom2-8 -- 1_3	59	22	13794
		24	pom2-8	pom2-8 -- 1_3	60	23	-0.22419			24	pom2-8	pom2-8 -- 1_3	60	23	1.0262			24	pom2-8	pom2-8 -- 1_3	60	23	13426
		24	pom2-8	pom2-8 -- 1_3	61	24	-0.1981			24	pom2-8	pom2-8 -- 1_3	61	24	1.026			24	pom2-8	pom2-8 -- 1_3	61	24	14247
		24	pom2-8	pom2-8 -- 1_3	62	25	-0.32928			24	pom2-8	pom2-8 -- 1_3	62	25	1.0121			24	pom2-8	pom2-8 -- 1_3	62	25	11288
		24	pom2-8	pom2-8 -- 1_3	63	26	-0.21793			24	pom2-8	pom2-8 -- 1_3	63	26	1.0137			24	pom2-8	pom2-8 -- 1_3	63	26	12649
		24	pom2-8	pom2-8 -- 1_3	64	27	-0.35681			24	pom2-8	pom2-8 -- 1_3	64	27	1.0202			24	pom2-8	pom2-8 -- 1_3	64	27	9837
		24	pom2-8	pom2-8 -- 1_3	65	28	-0.10295			24	pom2-8	pom2-8 -- 1_3	65	28	1.0171			24	pom2-8	pom2-8 -- 1_3	65	28	11057
		24	pom2-8	pom2-8 -- 1_3	66	29	-0.258			24	pom2-8	pom2-8 -- 1_3	66	29	1.0191			24	pom2-8	pom2-8 -- 1_3	66	29	10101
		24	pom2-8	pom2-8 -- 1_3	67	30	-0.27404			24	pom2-8	pom2-8 -- 1_3	67	30	1.0174			24	pom2-8	pom2-8 -- 1_3	67	30	11722
		24	pom2-8	pom2-8 -- 1_3	68	31	-0.29093			24	pom2-8	pom2-8 -- 1_3	68	31	1.0108			24	pom2-8	pom2-8 -- 1_3	68	31	10769
		24	pom2-8	pom2-8 -- 1_3	69	32	-0.12926			24	pom2-8	pom2-8 -- 1_3	69	32	1.0148			24	pom2-8	pom2-8 -- 1_3	69	32	13499
		24	pom2-8	pom2-8 -- 1_3	70	33	0.034595			24	pom2-8	pom2-8 -- 1_3	70	33	1.0175			24	pom2-8	pom2-8 -- 1_3	70	33	5882
		24	pom2-8	pom2-8 -- 1_3	71	34	-0.1638			24	pom2-8	pom2-8 -- 1_3	71	34	1.0223			24	pom2-8	pom2-8 -- 1_3	71	34	11097
		24	pom2-8	pom2-8 -- 1_3	72	35	-0.14624			24	pom2-8	pom2-8 -- 1_3	72	35	1.014			24	pom2-8	pom2-8 -- 1_3	72	35	12263
		24	pom2-8	pom2-8 -- 1_3	73	36	-0.36704			24	pom2-8	pom2-8 -- 1_3	73	36	1.0033			24	pom2-8	pom2-8 -- 1_3	73	36	9470
		24	pom2-8	pom2-8 -- 1_3	74	37	-0.089363			24	pom2-8	pom2-8 -- 1_3	74	37	1.0099			24	pom2-8	pom2-8 -- 1_3	74	37	13980
		48	pom2-8	pom2-8 -- 1_3	75	1	-0.17553			48	pom2-8	pom2-8 -- 1_3	75	1	1.0391			48	pom2-8	pom2-8 -- 1_3	75	1	15491
		48	pom2-8	pom2-8 -- 1_3	76	2	-0.14891			48	pom2-8	pom2-8 -- 1_3	76	2	1.0232			48	pom2-8	pom2-8 -- 1_3	76	2	25315
		48	pom2-8	pom2-8 -- 1_3	77	3	-0.056789			48	pom2-8	pom2-8 -- 1_3	77	3	1.0241			48	pom2-8	pom2-8 -- 1_3	77	3	19076
		48	pom2-8	pom2-8 -- 1_3	78	4	-0.28295			48	pom2-8	pom2-8 -- 1_3	78	4	1.0207			48	pom2-8	pom2-8 -- 1_3	78	4	18954
		48	pom2-8	pom2-8 -- 1_3	79	5	-0.20577			48	pom2-8	pom2-8 -- 1_3	79	5	1.0196			48	pom2-8	pom2-8 -- 1_3	79	5	17181
		48	pom2-8	pom2-8 -- 1_3	80	6	-0.18737			48	pom2-8	pom2-8 -- 1_3	80	6	1.0215			48	pom2-8	pom2-8 -- 1_3	80	6	17825
		48	pom2-8	pom2-8 -- 1_3	81	7	-0.23324			48	pom2-8	pom2-8 -- 1_3	81	7	1.0241			48	pom2-8	pom2-8 -- 1_3	81	7	16665
		48	pom2-8	pom2-8 -- 1_3	82	8	-0.1865			48	pom2-8	pom2-8 -- 1_3	82	8	1.0048			48	pom2-8	pom2-8 -- 1_3	82	8	17779
		48	pom2-8	pom2-8 -- 1_3	83	9	-0.15917			48	pom2-8	pom2-8 -- 1_3	83	9	1.0254			48	pom2-8	pom2-8 -- 1_3	83	9	22906
		48	pom2-8	pom2-8 -- 1_3	84	10	-0.32377			48	pom2-8	pom2-8 -- 1_3	84	10	1.0411			48	pom2-8	pom2-8 -- 1_3	84	10	17276
		48	pom2-8	pom2-8 -- 1_3	85	11	-0.20689			48	pom2-8	pom2-8 -- 1_3	85	11	1.0559			48	pom2-8	pom2-8 -- 1_3	85	11	23893
		48	pom2-8	pom2-8 -- 1_3	86	12	-0.30034			48	pom2-8	pom2-8 -- 1_3	86	12	1.0232			48	pom2-8	pom2-8 -- 1_3	86	12	21841
		48	pom2-8	pom2-8 -- 1_3	87	13	-0.063749			48	pom2-8	pom2-8 -- 1_3	87	13	1.0401			48	pom2-8	pom2-8 -- 1_3	87	13	19404
		48	pom2-8	pom2-8 -- 1_3	88	14	-0.2473			48	pom2-8	pom2-8 -- 1_3	88	14	1.023			48	pom2-8	pom2-8 -- 1_3	88	14	17959
		48	pom2-8	pom2-8 -- 1_3	89	15	-0.2064			48	pom2-8	pom2-8 -- 1_3	89	15	1.0351			48	pom2-8	pom2-8 -- 1_3	89	15	21071
		48	pom2-8	pom2-8 -- 1_3	90	16	-0.12034			48	pom2-8	pom2-8 -- 1_3	90	16	1.0484			48	pom2-8	pom2-8 -- 1_3	90	16	26739
		48	pom2-8	pom2-8 -- 1_3	91	17	-0.30236			48	pom2-8	pom2-8 -- 1_3	91	17	1.0549			48	pom2-8	pom2-8 -- 1_3	91	17	30926
		48	pom2-8	pom2-8 -- 1_3	92	18	-0.21431			48	pom2-8	pom2-8 -- 1_3	92	18	1.0435			48	pom2-8	pom2-8 -- 1_3	92	18	17935
		48	pom2-8	pom2-8 -- 1_3	93	19	-0.1532			48	pom2-8	pom2-8 -- 1_3	93	19	1.0108			48	pom2-8	pom2-8 -- 1_3	93	19	18298
		48	pom2-8	pom2-8 -- 1_3	94	20	-0.22741			48	pom2-8	pom2-8 -- 1_3	94	20	1.0289			48	pom2-8	pom2-8 -- 1_3	94	20	21336
		48	pom2-8	pom2-8 -- 1_3	95	21	-0.27281			48	pom2-8	pom2-8 -- 1_3	95	21	1.0706			48	pom2-8	pom2-8 -- 1_3	95	21	28270
		48	pom2-8	pom2-8 -- 1_3	96	22	-0.28042			48	pom2-8	pom2-8 -- 1_3	96	22	1.0907			48	pom2-8	pom2-8 -- 1_3	96	22	32723
		48	pom2-8	pom2-8 -- 1_3	97	23	-0.19681			48	pom2-8	pom2-8 -- 1_3	97	23	1.0608			48	pom2-8	pom2-8 -- 1_3	97	23	28278
		48	pom2-8	pom2-8 -- 1_3	98	24	-0.21929			48	pom2-8	pom2-8 -- 1_3	98	24	1.0547			48	pom2-8	pom2-8 -- 1_3	98	24	30489
		48	pom2-8	pom2-8 -- 1_3	99	25	-0.23076			48	pom2-8	pom2-8 -- 1_3	99	25	1.0232			48	pom2-8	pom2-8 -- 1_3	99	25	24839
		48	pom2-8	pom2-8 -- 1_3	100	26	-0.20899			48	pom2-8	pom2-8 -- 1_3	100	26	1.0386			48	pom2-8	pom2-8 -- 1_3	100	26	25742
		48	pom2-8	pom2-8 -- 1_3	101	27	-0.15638			48	pom2-8	pom2-8 -- 1_3	101	27	1.0379			48	pom2-8	pom2-8 -- 1_3	101	27	19807
		48	pom2-8	pom2-8 -- 1_3	102	28	-0.022156			48	pom2-8	pom2-8 -- 1_3	102	28	1.0288			48	pom2-8	pom2-8 -- 1_3	102	28	22791
		48	pom2-8	pom2-8 -- 1_3	103	29	-0.085933			48	pom2-8	pom2-8 -- 1_3	103	29	1.0416			48	pom2-8	pom2-8 -- 1_3	103	29	23221
		48	pom2-8	pom2-8 -- 1_3	104	30	-0.2873			48	pom2-8	pom2-8 -- 1_3	104	30	1.0415			48	pom2-8	pom2-8 -- 1_3	104	30	25704
		48	pom2-8	pom2-8 -- 1_3	105	31	-0.28974			48	pom2-8	pom2-8 -- 1_3	105	31	1.0269			48	pom2-8	pom2-8 -- 1_3	105	31	21538
		48	pom2-8	pom2-8 -- 1_3	106	32	-0.14841			48	pom2-8	pom2-8 -- 1_3	106	32	1.0284			48	pom2-8	pom2-8 -- 1_3	106	32	25443
		48	pom2-8	pom2-8 -- 1_3	107	33	-0.12512			48	pom2-8	pom2-8 -- 1_3	107	33	1.0422			48	pom2-8	pom2-8 -- 1_3	107	33	13280
		48	pom2-8	pom2-8 -- 1_3	108	34	-0.21417			48	pom2-8	pom2-8 -- 1_3	108	34	1.0427			48	pom2-8	pom2-8 -- 1_3	108	34	22266
		48	pom2-8	pom2-8 -- 1_3	109	35	-0.10229			48	pom2-8	pom2-8 -- 1_3	109	35	1.0224			48	pom2-8	pom2-8 -- 1_3	109	35	24133
		48	pom2-8	pom2-8 -- 1_3	110	36	-0.16988			48	pom2-8	pom2-8 -- 1_3	110	36	1.0125			48	pom2-8	pom2-8 -- 1_3	110	36	17820
		48	pom2-8	pom2-8 -- 1_3	111	37	-0.2318			48	pom2-8	pom2-8 -- 1_3	111	37	1.0151			48	pom2-8	pom2-8 -- 1_3	111	37	27286
		72	pom2-8	pom2-8 -- 1_3	112	1	-0.17558			72	pom2-8	pom2-8 -- 1_3	112	1	1.069			72	pom2-8	pom2-8 -- 1_3	112	1	25120
		72	pom2-8	pom2-8 -- 1_3	113	2	-0.14685			72	pom2-8	pom2-8 -- 1_3	113	2	1.0514			72	pom2-8	pom2-8 -- 1_3	113	2	38874
		72	pom2-8	pom2-8 -- 1_3	114	3	-0.31956			72	pom2-8	pom2-8 -- 1_3	114	3	1.0398			72	pom2-8	pom2-8 -- 1_3	114	3	30514
		72	pom2-8	pom2-8 -- 1_3	115	4	-0.071246			72	pom2-8	pom2-8 -- 1_3	115	4	1.0686			72	pom2-8	pom2-8 -- 1_3	115	4	30531
		72	pom2-8	pom2-8 -- 1_3	116	5	-0.44332			72	pom2-8	pom2-8 -- 1_3	116	5	1.0716			72	pom2-8	pom2-8 -- 1_3	116	5	29454
		72	pom2-8	pom2-8 -- 1_3	117	6	-0.24623			72	pom2-8	pom2-8 -- 1_3	117	6	1.0974			72	pom2-8	pom2-8 -- 1_3	117	6	31150
		72	pom2-8	pom2-8 -- 1_3	118	7	-0.28821			72	pom2-8	pom2-8 -- 1_3	118	7	1.0537			72	pom2-8	pom2-8 -- 1_3	118	7	27271
		72	pom2-8	pom2-8 -- 1_3	119	8	-0.12249			72	pom2-8	pom2-8 -- 1_3	119	8	1.0298			72	pom2-8	pom2-8 -- 1_3	119	8	29746
		72	pom2-8	pom2-8 -- 1_3	120	9	-0.26591			72	pom2-8	pom2-8 -- 1_3	120	9	1.0739			72	pom2-8	pom2-8 -- 1_3	120	9	39363
		72	pom2-8	pom2-8 -- 1_3	121	10	-0.1849			72	pom2-8	pom2-8 -- 1_3	121	10	1.0621			72	pom2-8	pom2-8 -- 1_3	121	10	27154
		72	pom2-8	pom2-8 -- 1_3	122	11	-0.24848			72	pom2-8	pom2-8 -- 1_3	122	11	1.1239			72	pom2-8	pom2-8 -- 1_3	122	11	39643
		72	pom2-8	pom2-8 -- 1_3	123	12	-0.35893			72	pom2-8	pom2-8 -- 1_3	123	12	1.053			72	pom2-8	pom2-8 -- 1_3	123	12	36595
		72	pom2-8	pom2-8 -- 1_3	124	13	-0.27928			72	pom2-8	pom2-8 -- 1_3	124	13	1.0592			72	pom2-8	pom2-8 -- 1_3	124	13	29772
		72	pom2-8	pom2-8 -- 1_3	125	14	-0.21948			72	pom2-8	pom2-8 -- 1_3	125	14	1.0702			72	pom2-8	pom2-8 -- 1_3	125	14	31723
		72	pom2-8	pom2-8 -- 1_3	126	15	-0.28953			72	pom2-8	pom2-8 -- 1_3	126	15	1.0847			72	pom2-8	pom2-8 -- 1_3	126	15	36463
		72	pom2-8	pom2-8 -- 1_3	127	16	-0.35065			72	pom2-8	pom2-8 -- 1_3	127	16	1.1012			72	pom2-8	pom2-8 -- 1_3	127	16	46103
		72	pom2-8	pom2-8 -- 1_3	128	17	-0.33507			72	pom2-8	pom2-8 -- 1_3	128	17	1.0905			72	pom2-8	pom2-8 -- 1_3	128	17	53247
		72	pom2-8	pom2-8 -- 1_3	129	18	-0.34335			72	pom2-8	pom2-8 -- 1_3	129	18	1.054			72	pom2-8	pom2-8 -- 1_3	129	18	34383
		72	pom2-8	pom2-8 -- 1_3	130	19	-0.28494			72	pom2-8	pom2-8 -- 1_3	130	19	1.041			72	pom2-8	pom2-8 -- 1_3	130	19	30642
		72	pom2-8	pom2-8 -- 1_3	131	20	-0.29368			72	pom2-8	pom2-8 -- 1_3	131	20	1.0649			72	pom2-8	pom2-8 -- 1_3	131	20	37379
		72	pom2-8	pom2-8 -- 1_3	132	21	-0.22638			72	pom2-8	pom2-8 -- 1_3	132	21	1.1095			72	pom2-8	pom2-8 -- 1_3	132	21	49384
		72	pom2-8	pom2-8 -- 1_3	133	22	-0.22046			72	pom2-8	pom2-8 -- 1_3	133	22	1.1324			72	pom2-8	pom2-8 -- 1_3	133	22	56164
		72	pom2-8	pom2-8 -- 1_3	134	23	-0.21668			72	pom2-8	pom2-8 -- 1_3	134	23	1.107			72	pom2-8	pom2-8 -- 1_3	134	23	47472
		72	pom2-8	pom2-8 -- 1_3	135	24	-0.2545			72	pom2-8	pom2-8 -- 1_3	135	24	1.1023			72	pom2-8	pom2-8 -- 1_3	135	24	49783
		72	pom2-8	pom2-8 -- 1_3	136	25	-0.17159			72	pom2-8	pom2-8 -- 1_3	136	25	1.0625			72	pom2-8	pom2-8 -- 1_3	136	25	42183
		72	pom2-8	pom2-8 -- 1_3	137	26	-0.23245			72	pom2-8	pom2-8 -- 1_3	137	26	1.1001			72	pom2-8	pom2-8 -- 1_3	137	26	43900
		72	pom2-8	pom2-8 -- 1_3	138	27	-0.33159			72	pom2-8	pom2-8 -- 1_3	138	27	1.0685			72	pom2-8	pom2-8 -- 1_3	138	27	33888
		72	pom2-8	pom2-8 -- 1_3	139	28	0.0075353			72	pom2-8	pom2-8 -- 1_3	139	28	1.0399			72	pom2-8	pom2-8 -- 1_3	139	28	35297
		72	pom2-8	pom2-8 -- 1_3	140	29	-0.27942			72	pom2-8	pom2-8 -- 1_3	140	29	1.1014			72	pom2-8	pom2-8 -- 1_3	140	29	37557
		72	pom2-8	pom2-8 -- 1_3	141	30	-0.2926			72	pom2-8	pom2-8 -- 1_3	141	30	1.0989			72	pom2-8	pom2-8 -- 1_3	141	30	43194
		72	pom2-8	pom2-8 -- 1_3	142	31	-0.42816			72	pom2-8	pom2-8 -- 1_3	142	31	1.0815			72	pom2-8	pom2-8 -- 1_3	142	31	35133
		72	pom2-8	pom2-8 -- 1_3	143	32	-0.2748			72	pom2-8	pom2-8 -- 1_3	143	32	1.0547			72	pom2-8	pom2-8 -- 1_3	143	32	41313
		72	pom2-8	pom2-8 -- 1_3	144	33	-0.24206			72	pom2-8	pom2-8 -- 1_3	144	33	1.0681			72	pom2-8	pom2-8 -- 1_3	144	33	23426
		72	pom2-8	pom2-8 -- 1_3	145	34	-0.17644			72	pom2-8	pom2-8 -- 1_3	145	34	1.077			72	pom2-8	pom2-8 -- 1_3	145	34	38212
		72	pom2-8	pom2-8 -- 1_3	146	35	-0.30978			72	pom2-8	pom2-8 -- 1_3	146	35	1.0597			72	pom2-8	pom2-8 -- 1_3	146	35	42188
		72	pom2-8	pom2-8 -- 1_3	147	36	-0.26368			72	pom2-8	pom2-8 -- 1_3	147	36	1.031			72	pom2-8	pom2-8 -- 1_3	147	36	30352
		72	pom2-8	pom2-8 -- 1_3	148	37	-0.14778			72	pom2-8	pom2-8 -- 1_3	148	37	1.0474			72	pom2-8	pom2-8 -- 1_3	148	37	42282
		96	pom2-8	pom2-8 -- 1_3	149	1	-0.21462			96	pom2-8	pom2-8 -- 1_3	149	1	1.0701			96	pom2-8	pom2-8 -- 1_3	149	1	30462
		96	pom2-8	pom2-8 -- 1_3	150	2	-0.044371			96	pom2-8	pom2-8 -- 1_3	150	2	1.082			96	pom2-8	pom2-8 -- 1_3	150	2	43105
		96	pom2-8	pom2-8 -- 1_3	151	3	-0.047237			96	pom2-8	pom2-8 -- 1_3	151	3	1.0482			96	pom2-8	pom2-8 -- 1_3	151	3	35739
		96	pom2-8	pom2-8 -- 1_3	152	4	-0.00040547			96	pom2-8	pom2-8 -- 1_3	152	4	1.0706			96	pom2-8	pom2-8 -- 1_3	152	4	36402
		96	pom2-8	pom2-8 -- 1_3	153	5	-0.25565			96	pom2-8	pom2-8 -- 1_3	153	5	1.0663			96	pom2-8	pom2-8 -- 1_3	153	5	34511
		96	pom2-8	pom2-8 -- 1_3	154	6	-0.086226			96	pom2-8	pom2-8 -- 1_3	154	6	1.1116			96	pom2-8	pom2-8 -- 1_3	154	6	36457
		96	pom2-8	pom2-8 -- 1_3	155	7	-0.31469			96	pom2-8	pom2-8 -- 1_3	155	7	1.0607			96	pom2-8	pom2-8 -- 1_3	155	7	32847
		96	pom2-8	pom2-8 -- 1_3	156	8	-0.19521			96	pom2-8	pom2-8 -- 1_3	156	8	1.0434			96	pom2-8	pom2-8 -- 1_3	156	8	36403
		96	pom2-8	pom2-8 -- 1_3	157	9	-0.081831			96	pom2-8	pom2-8 -- 1_3	157	9	1.0815			96	pom2-8	pom2-8 -- 1_3	157	9	46798
		96	pom2-8	pom2-8 -- 1_3	158	10	-0.19593			96	pom2-8	pom2-8 -- 1_3	158	10	1.0639			96	pom2-8	pom2-8 -- 1_3	158	10	31538
		96	pom2-8	pom2-8 -- 1_3	159	11	-0.10221			96	pom2-8	pom2-8 -- 1_3	159	11	1.1273			96	pom2-8	pom2-8 -- 1_3	159	11	47788
		96	pom2-8	pom2-8 -- 1_3	160	12	-0.1241			96	pom2-8	pom2-8 -- 1_3	160	12	1.0729			96	pom2-8	pom2-8 -- 1_3	160	12	43597
		96	pom2-8	pom2-8 -- 1_3	161	13	-0.039624			96	pom2-8	pom2-8 -- 1_3	161	13	1.0706			96	pom2-8	pom2-8 -- 1_3	161	13	35804
		96	pom2-8	pom2-8 -- 1_3	162	14	-0.14437			96	pom2-8	pom2-8 -- 1_3	162	14	1.0761			96	pom2-8	pom2-8 -- 1_3	162	14	37735
		96	pom2-8	pom2-8 -- 1_3	163	15	-0.041962			96	pom2-8	pom2-8 -- 1_3	163	15	1.0983			96	pom2-8	pom2-8 -- 1_3	163	15	44220
		96	pom2-8	pom2-8 -- 1_3	164	16	-0.15006			96	pom2-8	pom2-8 -- 1_3	164	16	1.1225			96	pom2-8	pom2-8 -- 1_3	164	16	54269
		96	pom2-8	pom2-8 -- 1_3	165	17	-0.22785			96	pom2-8	pom2-8 -- 1_3	165	17	1.1119			96	pom2-8	pom2-8 -- 1_3	165	17	62114
		96	pom2-8	pom2-8 -- 1_3	166	18	-0.16155			96	pom2-8	pom2-8 -- 1_3	166	18	1.0793			96	pom2-8	pom2-8 -- 1_3	166	18	42638
		96	pom2-8	pom2-8 -- 1_3	167	19	-0.11004			96	pom2-8	pom2-8 -- 1_3	167	19	1.0606			96	pom2-8	pom2-8 -- 1_3	167	19	36617
		96	pom2-8	pom2-8 -- 1_3	168	20	-0.1366			96	pom2-8	pom2-8 -- 1_3	168	20	1.0622			96	pom2-8	pom2-8 -- 1_3	168	20	45904
		96	pom2-8	pom2-8 -- 1_3	169	21	-0.17539			96	pom2-8	pom2-8 -- 1_3	169	21	1.1247			96	pom2-8	pom2-8 -- 1_3	169	21	58551
		96	pom2-8	pom2-8 -- 1_3	170	22	-0.1889			96	pom2-8	pom2-8 -- 1_3	170	22	1.1401			96	pom2-8	pom2-8 -- 1_3	170	22	66328
		96	pom2-8	pom2-8 -- 1_3	171	23	-0.19051			96	pom2-8	pom2-8 -- 1_3	171	23	1.1162			96	pom2-8	pom2-8 -- 1_3	171	23	54732
		96	pom2-8	pom2-8 -- 1_3	172	24	-0.093676			96	pom2-8	pom2-8 -- 1_3	172	24	1.112			96	pom2-8	pom2-8 -- 1_3	172	24	58951
		96	pom2-8	pom2-8 -- 1_3	173	25	-0.12175			96	pom2-8	pom2-8 -- 1_3	173	25	1.0574			96	pom2-8	pom2-8 -- 1_3	173	25	49499
		96	pom2-8	pom2-8 -- 1_3	174	26	-0.11549			96	pom2-8	pom2-8 -- 1_3	174	26	1.1101			96	pom2-8	pom2-8 -- 1_3	174	26	51913
		96	pom2-8	pom2-8 -- 1_3	175	27	-0.18882			96	pom2-8	pom2-8 -- 1_3	175	27	1.0569			96	pom2-8	pom2-8 -- 1_3	175	27	42909
		96	pom2-8	pom2-8 -- 1_3	176	28	-0.017513			96	pom2-8	pom2-8 -- 1_3	176	28	1.0433			96	pom2-8	pom2-8 -- 1_3	176	28	40934
		96	pom2-8	pom2-8 -- 1_3	177	29	-0.27091			96	pom2-8	pom2-8 -- 1_3	177	29	1.1139			96	pom2-8	pom2-8 -- 1_3	177	29	44743
		96	pom2-8	pom2-8 -- 1_3	178	30	-0.37819			96	pom2-8	pom2-8 -- 1_3	178	30	1.1091			96	pom2-8	pom2-8 -- 1_3	178	30	51692
		96	pom2-8	pom2-8 -- 1_3	179	31	-0.14153			96	pom2-8	pom2-8 -- 1_3	179	31	1.0879			96	pom2-8	pom2-8 -- 1_3	179	31	42531
		96	pom2-8	pom2-8 -- 1_3	180	32	-0.29016			96	pom2-8	pom2-8 -- 1_3	180	32	1.0603			96	pom2-8	pom2-8 -- 1_3	180	32	48098
		96	pom2-8	pom2-8 -- 1_3	181	33	-0.20562			96	pom2-8	pom2-8 -- 1_3	181	33	1.0687			96	pom2-8	pom2-8 -- 1_3	181	33	27611
		96	pom2-8	pom2-8 -- 1_3	182	34	0.012427			96	pom2-8	pom2-8 -- 1_3	182	34	1.0962			96	pom2-8	pom2-8 -- 1_3	182	34	45020
		96	pom2-8	pom2-8 -- 1_3	183	35	-0.18228			96	pom2-8	pom2-8 -- 1_3	183	35	1.0593			96	pom2-8	pom2-8 -- 1_3	183	35	52516
		96	pom2-8	pom2-8 -- 1_3	184	36	-0.11395			96	pom2-8	pom2-8 -- 1_3	184	36	1.039			96	pom2-8	pom2-8 -- 1_3	184	36	36837
		96	pom2-8	pom2-8 -- 1_3	185	37	-0.059264			96	pom2-8	pom2-8 -- 1_3	185	37	1.0617			96	pom2-8	pom2-8 -- 1_3	185	37	50902
		0	pom2-8	pom2-8 -- 1_5	186	1	-0.1577			0	pom2-8	pom2-8 -- 1_5	186	1	1.0265			0	pom2-8	pom2-8 -- 1_5	186	1	5160
		0	pom2-8	pom2-8 -- 1_5	187	2	-0.050906			0	pom2-8	pom2-8 -- 1_5	187	2	1.006			0	pom2-8	pom2-8 -- 1_5	187	2	6324
		0	pom2-8	pom2-8 -- 1_5	188	3	-0.12402			0	pom2-8	pom2-8 -- 1_5	188	3	1.0104			0	pom2-8	pom2-8 -- 1_5	188	3	3388
		0	pom2-8	pom2-8 -- 1_5	189	4	-0.023741			0	pom2-8	pom2-8 -- 1_5	189	4	1.0407			0	pom2-8	pom2-8 -- 1_5	189	4	7712
		0	pom2-8	pom2-8 -- 1_5	190	5	0.34312			0	pom2-8	pom2-8 -- 1_5	190	5	1.0191			0	pom2-8	pom2-8 -- 1_5	190	5	4279
		0	pom2-8	pom2-8 -- 1_5	191	6	-0.11302			0	pom2-8	pom2-8 -- 1_5	191	6	1.0269			0	pom2-8	pom2-8 -- 1_5	191	6	9327
		0	pom2-8	pom2-8 -- 1_5	192	7	-0.21172			0	pom2-8	pom2-8 -- 1_5	192	7	1.0312			0	pom2-8	pom2-8 -- 1_5	192	7	9542
		0	pom2-8	pom2-8 -- 1_5	193	8	-0.061248			0	pom2-8	pom2-8 -- 1_5	193	8	1.0188			0	pom2-8	pom2-8 -- 1_5	193	8	4887
		0	pom2-8	pom2-8 -- 1_5	194	9	-0.060185			0	pom2-8	pom2-8 -- 1_5	194	9	1.0435			0	pom2-8	pom2-8 -- 1_5	194	9	11100
		0	pom2-8	pom2-8 -- 1_5	195	10	-0.14455			0	pom2-8	pom2-8 -- 1_5	195	10	1.0059			0	pom2-8	pom2-8 -- 1_5	195	10	5658
		0	pom2-8	pom2-8 -- 1_5	196	11	-0.083512			0	pom2-8	pom2-8 -- 1_5	196	11	1.0185			0	pom2-8	pom2-8 -- 1_5	196	11	7196
		0	pom2-8	pom2-8 -- 1_5	197	12	0.077613			0	pom2-8	pom2-8 -- 1_5	197	12	1.0095			0	pom2-8	pom2-8 -- 1_5	197	12	4553
		0	pom2-8	pom2-8 -- 1_5	198	13	-0.080439			0	pom2-8	pom2-8 -- 1_5	198	13	1.0095			0	pom2-8	pom2-8 -- 1_5	198	13	8647
		0	pom2-8	pom2-8 -- 1_5	199	14	-0.082538			0	pom2-8	pom2-8 -- 1_5	199	14	1.0166			0	pom2-8	pom2-8 -- 1_5	199	14	12952
		0	pom2-8	pom2-8 -- 1_5	200	15	0.18053			0	pom2-8	pom2-8 -- 1_5	200	15	1.0072			0	pom2-8	pom2-8 -- 1_5	200	15	7754
		0	pom2-8	pom2-8 -- 1_5	201	16	-0.029155			0	pom2-8	pom2-8 -- 1_5	201	16	1.0381			0	pom2-8	pom2-8 -- 1_5	201	16	11228
		0	pom2-8	pom2-8 -- 1_5	202	17	0.154			0	pom2-8	pom2-8 -- 1_5	202	17	1.0193			0	pom2-8	pom2-8 -- 1_5	202	17	7686
		0	pom2-8	pom2-8 -- 1_5	203	18	0.19441			0	pom2-8	pom2-8 -- 1_5	203	18	1.0247			0	pom2-8	pom2-8 -- 1_5	203	18	7667
		0	pom2-8	pom2-8 -- 1_5	204	19	-0.25073			0	pom2-8	pom2-8 -- 1_5	204	19	1.0094			0	pom2-8	pom2-8 -- 1_5	204	19	3567
		0	pom2-8	pom2-8 -- 1_5	205	20	0.061098			0	pom2-8	pom2-8 -- 1_5	205	20	1.024			0	pom2-8	pom2-8 -- 1_5	205	20	9863
		0	pom2-8	pom2-8 -- 1_5	206	21	0.076411			0	pom2-8	pom2-8 -- 1_5	206	21	1.0132			0	pom2-8	pom2-8 -- 1_5	206	21	5848
		0	pom2-8	pom2-8 -- 1_5	207	22	0.12744			0	pom2-8	pom2-8 -- 1_5	207	22	1.0852			0	pom2-8	pom2-8 -- 1_5	207	22	15643
		0	pom2-8	pom2-8 -- 1_5	208	23	-0.21471			0	pom2-8	pom2-8 -- 1_5	208	23	1.0136			0	pom2-8	pom2-8 -- 1_5	208	23	5790
		0	pom2-8	pom2-8 -- 1_5	209	24	0.17206			0	pom2-8	pom2-8 -- 1_5	209	24	1.0187			0	pom2-8	pom2-8 -- 1_5	209	24	3843
		0	pom2-8	pom2-8 -- 1_5	210	25	-0.079095			0	pom2-8	pom2-8 -- 1_5	210	25	1.0218			0	pom2-8	pom2-8 -- 1_5	210	25	10110
		0	pom2-8	pom2-8 -- 1_5	211	26	-5.1417e-05			0	pom2-8	pom2-8 -- 1_5	211	26	1.0025			0	pom2-8	pom2-8 -- 1_5	211	26	9228
		0	pom2-8	pom2-8 -- 1_5	212	27	-0.099319			0	pom2-8	pom2-8 -- 1_5	212	27	1.0058			0	pom2-8	pom2-8 -- 1_5	212	27	7229
		0	pom2-8	pom2-8 -- 1_5	213	28	-0.19822			0	pom2-8	pom2-8 -- 1_5	213	28	1.028			0	pom2-8	pom2-8 -- 1_5	213	28	8810
		0	pom2-8	pom2-8 -- 1_5	214	29	0.098961			0	pom2-8	pom2-8 -- 1_5	214	29	1.0165			0	pom2-8	pom2-8 -- 1_5	214	29	6978
		0	pom2-8	pom2-8 -- 1_5	215	30	0.18735			0	pom2-8	pom2-8 -- 1_5	215	30	1.0053			0	pom2-8	pom2-8 -- 1_5	215	30	4089
		0	pom2-8	pom2-8 -- 1_5	216	31	-0.029706			0	pom2-8	pom2-8 -- 1_5	216	31	1.031			0	pom2-8	pom2-8 -- 1_5	216	31	9769
		0	pom2-8	pom2-8 -- 1_5	217	32	0.037038			0	pom2-8	pom2-8 -- 1_5	217	32	1.0153			0	pom2-8	pom2-8 -- 1_5	217	32	10867
		0	pom2-8	pom2-8 -- 1_5	218	33	0.24293			0	pom2-8	pom2-8 -- 1_5	218	33	1.0478			0	pom2-8	pom2-8 -- 1_5	218	33	8114
		0	pom2-8	pom2-8 -- 1_5	219	34	0.0078447			0	pom2-8	pom2-8 -- 1_5	219	34	1.0236			0	pom2-8	pom2-8 -- 1_5	219	34	7884
		0	pom2-8	pom2-8 -- 1_5	220	35	-0.16393			0	pom2-8	pom2-8 -- 1_5	220	35	1.0004			0	pom2-8	pom2-8 -- 1_5	220	35	3720
		0	pom2-8	pom2-8 -- 1_5	221	36	0.28248			0	pom2-8	pom2-8 -- 1_5	221	36	1.0084			0	pom2-8	pom2-8 -- 1_5	221	36	5958
		0	pom2-8	pom2-8 -- 1_5	222	37	0.04123			0	pom2-8	pom2-8 -- 1_5	222	37	1.0163			0	pom2-8	pom2-8 -- 1_5	222	37	11157
		0	pom2-8	pom2-8 -- 1_5	223	38	-0.32683			0	pom2-8	pom2-8 -- 1_5	223	38	1.005			0	pom2-8	pom2-8 -- 1_5	223	38	4987
		0	pom2-8	pom2-8 -- 1_5	224	39	0.045613			0	pom2-8	pom2-8 -- 1_5	224	39	1.0392			0	pom2-8	pom2-8 -- 1_5	224	39	11865
		0	pom2-8	pom2-8 -- 1_5	225	40	-0.25884			0	pom2-8	pom2-8 -- 1_5	225	40	1.0165			0	pom2-8	pom2-8 -- 1_5	225	40	6789
		24	pom2-8	pom2-8 -- 1_5	226	1	-0.18064			24	pom2-8	pom2-8 -- 1_5	226	1	1.0255			24	pom2-8	pom2-8 -- 1_5	226	1	6872
		24	pom2-8	pom2-8 -- 1_5	227	2	-0.28			24	pom2-8	pom2-8 -- 1_5	227	2	1.0081			24	pom2-8	pom2-8 -- 1_5	227	2	7835
		24	pom2-8	pom2-8 -- 1_5	228	3	-0.12241			24	pom2-8	pom2-8 -- 1_5	228	3	1.0138			24	pom2-8	pom2-8 -- 1_5	228	3	4534
		24	pom2-8	pom2-8 -- 1_5	229	4	-0.22177			24	pom2-8	pom2-8 -- 1_5	229	4	1.0164			24	pom2-8	pom2-8 -- 1_5	229	4	10512
		24	pom2-8	pom2-8 -- 1_5	230	5	-0.12192			24	pom2-8	pom2-8 -- 1_5	230	5	1.0215			24	pom2-8	pom2-8 -- 1_5	230	5	5846
		24	pom2-8	pom2-8 -- 1_5	231	6	-0.085199			24	pom2-8	pom2-8 -- 1_5	231	6	1.0304			24	pom2-8	pom2-8 -- 1_5	231	6	12022
		24	pom2-8	pom2-8 -- 1_5	232	7	-0.27507			24	pom2-8	pom2-8 -- 1_5	232	7	1.0281			24	pom2-8	pom2-8 -- 1_5	232	7	12271
		24	pom2-8	pom2-8 -- 1_5	233	8	-0.21502			24	pom2-8	pom2-8 -- 1_5	233	8	1.0274			24	pom2-8	pom2-8 -- 1_5	233	8	6245
		24	pom2-8	pom2-8 -- 1_5	234	9	-0.22212			24	pom2-8	pom2-8 -- 1_5	234	9	1.0298			24	pom2-8	pom2-8 -- 1_5	234	9	14399
		24	pom2-8	pom2-8 -- 1_5	235	10	-0.19704			24	pom2-8	pom2-8 -- 1_5	235	10	1.0082			24	pom2-8	pom2-8 -- 1_5	235	10	7065
		24	pom2-8	pom2-8 -- 1_5	236	11	-0.17576			24	pom2-8	pom2-8 -- 1_5	236	11	1.0255			24	pom2-8	pom2-8 -- 1_5	236	11	9311
		24	pom2-8	pom2-8 -- 1_5	237	12	-0.23021			24	pom2-8	pom2-8 -- 1_5	237	12	1.0103			24	pom2-8	pom2-8 -- 1_5	237	12	5717
		24	pom2-8	pom2-8 -- 1_5	238	13	-0.31363			24	pom2-8	pom2-8 -- 1_5	238	13	1.0176			24	pom2-8	pom2-8 -- 1_5	238	13	10790
		24	pom2-8	pom2-8 -- 1_5	239	14	-0.30966			24	pom2-8	pom2-8 -- 1_5	239	14	1.0157			24	pom2-8	pom2-8 -- 1_5	239	14	15634
		24	pom2-8	pom2-8 -- 1_5	240	15	-0.16333			24	pom2-8	pom2-8 -- 1_5	240	15	1.0062			24	pom2-8	pom2-8 -- 1_5	240	15	9870
		24	pom2-8	pom2-8 -- 1_5	241	16	-0.29767			24	pom2-8	pom2-8 -- 1_5	241	16	1.0322			24	pom2-8	pom2-8 -- 1_5	241	16	13556
		24	pom2-8	pom2-8 -- 1_5	242	17	-0.10473			24	pom2-8	pom2-8 -- 1_5	242	17	1.0165			24	pom2-8	pom2-8 -- 1_5	242	17	9465
		24	pom2-8	pom2-8 -- 1_5	243	18	-0.28137			24	pom2-8	pom2-8 -- 1_5	243	18	1.0142			24	pom2-8	pom2-8 -- 1_5	243	18	9911
		24	pom2-8	pom2-8 -- 1_5	244	19	-0.048159			24	pom2-8	pom2-8 -- 1_5	244	19	1.0154			24	pom2-8	pom2-8 -- 1_5	244	19	4222
		24	pom2-8	pom2-8 -- 1_5	245	20	-0.41366			24	pom2-8	pom2-8 -- 1_5	245	20	1.0186			24	pom2-8	pom2-8 -- 1_5	245	20	12789
		24	pom2-8	pom2-8 -- 1_5	246	21	-0.36229			24	pom2-8	pom2-8 -- 1_5	246	21	1.0168			24	pom2-8	pom2-8 -- 1_5	246	21	7508
		24	pom2-8	pom2-8 -- 1_5	247	22	-0.31978			24	pom2-8	pom2-8 -- 1_5	247	22	1.0703			24	pom2-8	pom2-8 -- 1_5	247	22	18620
		24	pom2-8	pom2-8 -- 1_5	248	23	-0.25423			24	pom2-8	pom2-8 -- 1_5	248	23	1.0094			24	pom2-8	pom2-8 -- 1_5	248	23	7035
		24	pom2-8	pom2-8 -- 1_5	249	24	-0.12171			24	pom2-8	pom2-8 -- 1_5	249	24	1.0201			24	pom2-8	pom2-8 -- 1_5	249	24	4594
		24	pom2-8	pom2-8 -- 1_5	250	25	-0.18348			24	pom2-8	pom2-8 -- 1_5	250	25	1.0237			24	pom2-8	pom2-8 -- 1_5	250	25	12376
		24	pom2-8	pom2-8 -- 1_5	251	26	-0.11216			24	pom2-8	pom2-8 -- 1_5	251	26	1.0031			24	pom2-8	pom2-8 -- 1_5	251	26	12313
		24	pom2-8	pom2-8 -- 1_5	252	27	-0.15574			24	pom2-8	pom2-8 -- 1_5	252	27	1.0048			24	pom2-8	pom2-8 -- 1_5	252	27	9092
		24	pom2-8	pom2-8 -- 1_5	253	28	-0.17715			24	pom2-8	pom2-8 -- 1_5	253	28	1.0212			24	pom2-8	pom2-8 -- 1_5	253	28	11340
		24	pom2-8	pom2-8 -- 1_5	254	29	-0.34526			24	pom2-8	pom2-8 -- 1_5	254	29	1.0072			24	pom2-8	pom2-8 -- 1_5	254	29	9196
		24	pom2-8	pom2-8 -- 1_5	255	30	-0.15169			24	pom2-8	pom2-8 -- 1_5	255	30	1.0066			24	pom2-8	pom2-8 -- 1_5	255	30	5096
		24	pom2-8	pom2-8 -- 1_5	256	31	-0.3837			24	pom2-8	pom2-8 -- 1_5	256	31	1.0326			24	pom2-8	pom2-8 -- 1_5	256	31	12749
		24	pom2-8	pom2-8 -- 1_5	257	32	-0.31302			24	pom2-8	pom2-8 -- 1_5	257	32	1.0133			24	pom2-8	pom2-8 -- 1_5	257	32	13688
		24	pom2-8	pom2-8 -- 1_5	258	33	-0.31437			24	pom2-8	pom2-8 -- 1_5	258	33	1.0614			24	pom2-8	pom2-8 -- 1_5	258	33	9683
		24	pom2-8	pom2-8 -- 1_5	259	34	-0.37863			24	pom2-8	pom2-8 -- 1_5	259	34	1.023			24	pom2-8	pom2-8 -- 1_5	259	34	9764
		24	pom2-8	pom2-8 -- 1_5	260	35	-0.32867			24	pom2-8	pom2-8 -- 1_5	260	35	0.99964			24	pom2-8	pom2-8 -- 1_5	260	35	4473
		24	pom2-8	pom2-8 -- 1_5	261	36	-0.20955			24	pom2-8	pom2-8 -- 1_5	261	36	1.006			24	pom2-8	pom2-8 -- 1_5	261	36	7902
		24	pom2-8	pom2-8 -- 1_5	262	37	-0.27601			24	pom2-8	pom2-8 -- 1_5	262	37	1.0153			24	pom2-8	pom2-8 -- 1_5	262	37	14013
		24	pom2-8	pom2-8 -- 1_5	263	38	-0.40458			24	pom2-8	pom2-8 -- 1_5	263	38	1.0055			24	pom2-8	pom2-8 -- 1_5	263	38	6510
		24	pom2-8	pom2-8 -- 1_5	264	39	-0.21007			24	pom2-8	pom2-8 -- 1_5	264	39	1.0422			24	pom2-8	pom2-8 -- 1_5	264	39	15328
		24	pom2-8	pom2-8 -- 1_5	265	40	-0.24497			24	pom2-8	pom2-8 -- 1_5	265	40	1.0139			24	pom2-8	pom2-8 -- 1_5	265	40	8924
		48	pom2-8	pom2-8 -- 1_5	266	1	-0.24284			48	pom2-8	pom2-8 -- 1_5	266	1	1.039			48	pom2-8	pom2-8 -- 1_5	266	1	21432
		48	pom2-8	pom2-8 -- 1_5	267	2	-0.33316			48	pom2-8	pom2-8 -- 1_5	267	2	1.0204			48	pom2-8	pom2-8 -- 1_5	267	2	22968
		48	pom2-8	pom2-8 -- 1_5	268	3	-0.1836			48	pom2-8	pom2-8 -- 1_5	268	3	1.0269			48	pom2-8	pom2-8 -- 1_5	268	3	13391
		48	pom2-8	pom2-8 -- 1_5	269	4	-0.090766			48	pom2-8	pom2-8 -- 1_5	269	4	1.0406			48	pom2-8	pom2-8 -- 1_5	269	4	31610
		48	pom2-8	pom2-8 -- 1_5	270	5	-0.17285			48	pom2-8	pom2-8 -- 1_5	270	5	1.0625			48	pom2-8	pom2-8 -- 1_5	270	5	18585
		48	pom2-8	pom2-8 -- 1_5	271	6	-0.084702			48	pom2-8	pom2-8 -- 1_5	271	6	1.0575			48	pom2-8	pom2-8 -- 1_5	271	6	35905
		48	pom2-8	pom2-8 -- 1_5	272	7	-0.28354			48	pom2-8	pom2-8 -- 1_5	272	7	1.0574			48	pom2-8	pom2-8 -- 1_5	272	7	33537
		48	pom2-8	pom2-8 -- 1_5	273	8	-0.22736			48	pom2-8	pom2-8 -- 1_5	273	8	1.0487			48	pom2-8	pom2-8 -- 1_5	273	8	19607
		48	pom2-8	pom2-8 -- 1_5	274	9	-0.3367			48	pom2-8	pom2-8 -- 1_5	274	9	1.0504			48	pom2-8	pom2-8 -- 1_5	274	9	38087
		48	pom2-8	pom2-8 -- 1_5	275	10	-0.16003			48	pom2-8	pom2-8 -- 1_5	275	10	1.0138			48	pom2-8	pom2-8 -- 1_5	275	10	20607
		48	pom2-8	pom2-8 -- 1_5	276	11	-0.29813			48	pom2-8	pom2-8 -- 1_5	276	11	1.0421			48	pom2-8	pom2-8 -- 1_5	276	11	25076
		48	pom2-8	pom2-8 -- 1_5	277	12	-0.36146			48	pom2-8	pom2-8 -- 1_5	277	12	1.0213			48	pom2-8	pom2-8 -- 1_5	277	12	17133
		48	pom2-8	pom2-8 -- 1_5	278	13	-0.27823			48	pom2-8	pom2-8 -- 1_5	278	13	1.0321			48	pom2-8	pom2-8 -- 1_5	278	13	29421
		48	pom2-8	pom2-8 -- 1_5	279	14	-0.27167			48	pom2-8	pom2-8 -- 1_5	279	14	1.0376			48	pom2-8	pom2-8 -- 1_5	279	14	42190
		48	pom2-8	pom2-8 -- 1_5	280	15	-0.14494			48	pom2-8	pom2-8 -- 1_5	280	15	1.0197			48	pom2-8	pom2-8 -- 1_5	280	15	24118
		48	pom2-8	pom2-8 -- 1_5	281	16	-0.27122			48	pom2-8	pom2-8 -- 1_5	281	16	1.0461			48	pom2-8	pom2-8 -- 1_5	281	16	30913
		48	pom2-8	pom2-8 -- 1_5	282	17	-0.35876			48	pom2-8	pom2-8 -- 1_5	282	17	1.0284			48	pom2-8	pom2-8 -- 1_5	282	17	21635
		48	pom2-8	pom2-8 -- 1_5	283	18	-0.25222			48	pom2-8	pom2-8 -- 1_5	283	18	1.0273			48	pom2-8	pom2-8 -- 1_5	283	18	23775
		48	pom2-8	pom2-8 -- 1_5	284	19	-0.25081			48	pom2-8	pom2-8 -- 1_5	284	19	1.0438			48	pom2-8	pom2-8 -- 1_5	284	19	12254
		48	pom2-8	pom2-8 -- 1_5	285	20	-0.31149			48	pom2-8	pom2-8 -- 1_5	285	20	1.0265			48	pom2-8	pom2-8 -- 1_5	285	20	34994
		48	pom2-8	pom2-8 -- 1_5	286	21	-0.22942			48	pom2-8	pom2-8 -- 1_5	286	21	1.0452			48	pom2-8	pom2-8 -- 1_5	286	21	21953
		48	pom2-8	pom2-8 -- 1_5	287	22	-0.26202			48	pom2-8	pom2-8 -- 1_5	287	22	1.0894			48	pom2-8	pom2-8 -- 1_5	287	22	44849
		48	pom2-8	pom2-8 -- 1_5	288	23	0.10351			48	pom2-8	pom2-8 -- 1_5	288	23	1.0292			48	pom2-8	pom2-8 -- 1_5	288	23	16583
		48	pom2-8	pom2-8 -- 1_5	289	24	-0.10708			48	pom2-8	pom2-8 -- 1_5	289	24	1.0327			48	pom2-8	pom2-8 -- 1_5	289	24	11266
		48	pom2-8	pom2-8 -- 1_5	290	25	-0.29785			48	pom2-8	pom2-8 -- 1_5	290	25	1.0316			48	pom2-8	pom2-8 -- 1_5	290	25	33352
		48	pom2-8	pom2-8 -- 1_5	291	26	-0.21053			48	pom2-8	pom2-8 -- 1_5	291	26	1.0093			48	pom2-8	pom2-8 -- 1_5	291	26	31364
		48	pom2-8	pom2-8 -- 1_5	292	27	-0.28314			48	pom2-8	pom2-8 -- 1_5	292	27	1.0199			48	pom2-8	pom2-8 -- 1_5	292	27	26614
		48	pom2-8	pom2-8 -- 1_5	293	28	-0.37748			48	pom2-8	pom2-8 -- 1_5	293	28	1.0464			48	pom2-8	pom2-8 -- 1_5	293	28	35006
		48	pom2-8	pom2-8 -- 1_5	294	29	-0.30455			48	pom2-8	pom2-8 -- 1_5	294	29	1.0305			48	pom2-8	pom2-8 -- 1_5	294	29	27542
		48	pom2-8	pom2-8 -- 1_5	295	30	-0.071963			48	pom2-8	pom2-8 -- 1_5	295	30	1.0121			48	pom2-8	pom2-8 -- 1_5	295	30	15739
		48	pom2-8	pom2-8 -- 1_5	296	31	-0.27691			48	pom2-8	pom2-8 -- 1_5	296	31	1.0555			48	pom2-8	pom2-8 -- 1_5	296	31	35470
		48	pom2-8	pom2-8 -- 1_5	297	32	-0.17635			48	pom2-8	pom2-8 -- 1_5	297	32	1.0358			48	pom2-8	pom2-8 -- 1_5	297	32	36785
		48	pom2-8	pom2-8 -- 1_5	298	33	-0.2492			48	pom2-8	pom2-8 -- 1_5	298	33	1.0814			48	pom2-8	pom2-8 -- 1_5	298	33	24098
		48	pom2-8	pom2-8 -- 1_5	299	34	-0.1829			48	pom2-8	pom2-8 -- 1_5	299	34	1.0366			48	pom2-8	pom2-8 -- 1_5	299	34	23405
		48	pom2-8	pom2-8 -- 1_5	300	35	-0.44252			48	pom2-8	pom2-8 -- 1_5	300	35	1.0121			48	pom2-8	pom2-8 -- 1_5	300	35	12023
		48	pom2-8	pom2-8 -- 1_5	301	36	-0.1596			48	pom2-8	pom2-8 -- 1_5	301	36	1.0212			48	pom2-8	pom2-8 -- 1_5	301	36	22270
		48	pom2-8	pom2-8 -- 1_5	302	37	-0.22677			48	pom2-8	pom2-8 -- 1_5	302	37	1.0337			48	pom2-8	pom2-8 -- 1_5	302	37	40627
		48	pom2-8	pom2-8 -- 1_5	303	38	-0.30917			48	pom2-8	pom2-8 -- 1_5	303	38	1.023			48	pom2-8	pom2-8 -- 1_5	303	38	21386
		48	pom2-8	pom2-8 -- 1_5	304	39	-0.20832			48	pom2-8	pom2-8 -- 1_5	304	39	1.0544			48	pom2-8	pom2-8 -- 1_5	304	39	46970
		48	pom2-8	pom2-8 -- 1_5	305	40	-0.21952			48	pom2-8	pom2-8 -- 1_5	305	40	1.0334			48	pom2-8	pom2-8 -- 1_5	305	40	27895
		72	pom2-8	pom2-8 -- 1_5	306	1	-0.3824			72	pom2-8	pom2-8 -- 1_5	306	1	1.0764			72	pom2-8	pom2-8 -- 1_5	306	1	34169
		72	pom2-8	pom2-8 -- 1_5	307	2	-0.27093			72	pom2-8	pom2-8 -- 1_5	307	2	1.0287			72	pom2-8	pom2-8 -- 1_5	307	2	36689
		72	pom2-8	pom2-8 -- 1_5	308	3	-0.23789			72	pom2-8	pom2-8 -- 1_5	308	3	1.0271			72	pom2-8	pom2-8 -- 1_5	308	3	21581
		72	pom2-8	pom2-8 -- 1_5	309	4	-0.19951			72	pom2-8	pom2-8 -- 1_5	309	4	1.0569			72	pom2-8	pom2-8 -- 1_5	309	4	50596
		72	pom2-8	pom2-8 -- 1_5	310	5	-0.25641			72	pom2-8	pom2-8 -- 1_5	310	5	1.0568			72	pom2-8	pom2-8 -- 1_5	310	5	29412
		72	pom2-8	pom2-8 -- 1_5	311	6	-0.1684			72	pom2-8	pom2-8 -- 1_5	311	6	1.0861			72	pom2-8	pom2-8 -- 1_5	311	6	58791
		72	pom2-8	pom2-8 -- 1_5	312	7	-0.27159			72	pom2-8	pom2-8 -- 1_5	312	7	1.0828			72	pom2-8	pom2-8 -- 1_5	312	7	53221
		72	pom2-8	pom2-8 -- 1_5	313	8	-0.265			72	pom2-8	pom2-8 -- 1_5	313	8	1.0521			72	pom2-8	pom2-8 -- 1_5	313	8	31418
		72	pom2-8	pom2-8 -- 1_5	314	9	-0.3109			72	pom2-8	pom2-8 -- 1_5	314	9	1.0904			72	pom2-8	pom2-8 -- 1_5	314	9	59356
		72	pom2-8	pom2-8 -- 1_5	315	10	-0.21973			72	pom2-8	pom2-8 -- 1_5	315	10	1.0232			72	pom2-8	pom2-8 -- 1_5	315	10	30797
		72	pom2-8	pom2-8 -- 1_5	316	11	-0.29084			72	pom2-8	pom2-8 -- 1_5	316	11	1.0753			72	pom2-8	pom2-8 -- 1_5	316	11	38596
		72	pom2-8	pom2-8 -- 1_5	317	12	-0.28629			72	pom2-8	pom2-8 -- 1_5	317	12	1.0254			72	pom2-8	pom2-8 -- 1_5	317	12	29780
		72	pom2-8	pom2-8 -- 1_5	318	13	-0.25969			72	pom2-8	pom2-8 -- 1_5	318	13	1.0429			72	pom2-8	pom2-8 -- 1_5	318	13	52137
		72	pom2-8	pom2-8 -- 1_5	319	14	-0.23559			72	pom2-8	pom2-8 -- 1_5	319	14	1.0633			72	pom2-8	pom2-8 -- 1_5	319	14	69095
		72	pom2-8	pom2-8 -- 1_5	320	15	-0.24783			72	pom2-8	pom2-8 -- 1_5	320	15	1.0238			72	pom2-8	pom2-8 -- 1_5	320	15	40352
		72	pom2-8	pom2-8 -- 1_5	321	16	-0.2265			72	pom2-8	pom2-8 -- 1_5	321	16	1.0709			72	pom2-8	pom2-8 -- 1_5	321	16	49830
		72	pom2-8	pom2-8 -- 1_5	322	17	-0.19584			72	pom2-8	pom2-8 -- 1_5	322	17	1.0485			72	pom2-8	pom2-8 -- 1_5	322	17	35845
		72	pom2-8	pom2-8 -- 1_5	323	18	-0.24396			72	pom2-8	pom2-8 -- 1_5	323	18	1.0358			72	pom2-8	pom2-8 -- 1_5	323	18	35574
		72	pom2-8	pom2-8 -- 1_5	324	19	-0.067782			72	pom2-8	pom2-8 -- 1_5	324	19	1.0418			72	pom2-8	pom2-8 -- 1_5	324	19	19828
		72	pom2-8	pom2-8 -- 1_5	325	20	-0.2229			72	pom2-8	pom2-8 -- 1_5	325	20	1.043			72	pom2-8	pom2-8 -- 1_5	325	20	53799
		72	pom2-8	pom2-8 -- 1_5	326	21	-0.2204			72	pom2-8	pom2-8 -- 1_5	326	21	1.0435			72	pom2-8	pom2-8 -- 1_5	326	21	35458
		72	pom2-8	pom2-8 -- 1_5	327	22	-0.1549			72	pom2-8	pom2-8 -- 1_5	327	22	1.1022			72	pom2-8	pom2-8 -- 1_5	327	22	69833
		72	pom2-8	pom2-8 -- 1_5	328	23	-0.31767			72	pom2-8	pom2-8 -- 1_5	328	23	1.0212			72	pom2-8	pom2-8 -- 1_5	328	23	28234
		72	pom2-8	pom2-8 -- 1_5	329	24	-0.066946			72	pom2-8	pom2-8 -- 1_5	329	24	1.0392			72	pom2-8	pom2-8 -- 1_5	329	24	17946
		72	pom2-8	pom2-8 -- 1_5	330	25	-0.22755			72	pom2-8	pom2-8 -- 1_5	330	25	1.0424			72	pom2-8	pom2-8 -- 1_5	330	25	48716
		72	pom2-8	pom2-8 -- 1_5	331	26	-0.22696			72	pom2-8	pom2-8 -- 1_5	331	26	1.0281			72	pom2-8	pom2-8 -- 1_5	331	26	49232
		72	pom2-8	pom2-8 -- 1_5	332	27	-0.26291			72	pom2-8	pom2-8 -- 1_5	332	27	1.032			72	pom2-8	pom2-8 -- 1_5	332	27	44319
		72	pom2-8	pom2-8 -- 1_5	333	28	-0.2085			72	pom2-8	pom2-8 -- 1_5	333	28	1.0724			72	pom2-8	pom2-8 -- 1_5	333	28	59146
		72	pom2-8	pom2-8 -- 1_5	334	29	-0.26069			72	pom2-8	pom2-8 -- 1_5	334	29	1.0392			72	pom2-8	pom2-8 -- 1_5	334	29	44247
		72	pom2-8	pom2-8 -- 1_5	335	30	-0.056695			72	pom2-8	pom2-8 -- 1_5	335	30	1.0242			72	pom2-8	pom2-8 -- 1_5	335	30	25189
		72	pom2-8	pom2-8 -- 1_5	336	31	-0.23609			72	pom2-8	pom2-8 -- 1_5	336	31	1.068			72	pom2-8	pom2-8 -- 1_5	336	31	54333
		72	pom2-8	pom2-8 -- 1_5	337	32	-0.1921			72	pom2-8	pom2-8 -- 1_5	337	32	1.0457			72	pom2-8	pom2-8 -- 1_5	337	32	57799
		72	pom2-8	pom2-8 -- 1_5	338	33	-0.12411			72	pom2-8	pom2-8 -- 1_5	338	33	1.0807			72	pom2-8	pom2-8 -- 1_5	338	33	39750
		72	pom2-8	pom2-8 -- 1_5	339	34	-0.14446			72	pom2-8	pom2-8 -- 1_5	339	34	1.0325			72	pom2-8	pom2-8 -- 1_5	339	34	37814
		72	pom2-8	pom2-8 -- 1_5	340	35	0.067514			72	pom2-8	pom2-8 -- 1_5	340	35	1.0133			72	pom2-8	pom2-8 -- 1_5	340	35	20456
		72	pom2-8	pom2-8 -- 1_5	341	36	-0.29619			72	pom2-8	pom2-8 -- 1_5	341	36	1.0505			72	pom2-8	pom2-8 -- 1_5	341	36	34540
		72	pom2-8	pom2-8 -- 1_5	342	37	-0.21794			72	pom2-8	pom2-8 -- 1_5	342	37	1.0558			72	pom2-8	pom2-8 -- 1_5	342	37	59680
		72	pom2-8	pom2-8 -- 1_5	343	38	-0.29634			72	pom2-8	pom2-8 -- 1_5	343	38	1.0446			72	pom2-8	pom2-8 -- 1_5	343	38	34419
		72	pom2-8	pom2-8 -- 1_5	344	39	-0.29795			72	pom2-8	pom2-8 -- 1_5	344	39	1.0795			72	pom2-8	pom2-8 -- 1_5	344	39	71173
		72	pom2-8	pom2-8 -- 1_5	345	40	-0.16876			72	pom2-8	pom2-8 -- 1_5	345	40	1.0544			72	pom2-8	pom2-8 -- 1_5	345	40	46248
		96	pom2-8	pom2-8 -- 1_5	346	1	-0.16812			96	pom2-8	pom2-8 -- 1_5	346	1	1.0734			96	pom2-8	pom2-8 -- 1_5	346	1	40723
		96	pom2-8	pom2-8 -- 1_5	347	2	-0.085607			96	pom2-8	pom2-8 -- 1_5	347	2	1.0365			96	pom2-8	pom2-8 -- 1_5	347	2	44415
		96	pom2-8	pom2-8 -- 1_5	348	3	-0.19481			96	pom2-8	pom2-8 -- 1_5	348	3	1.0354			96	pom2-8	pom2-8 -- 1_5	348	3	24889
		96	pom2-8	pom2-8 -- 1_5	349	4	-0.17596			96	pom2-8	pom2-8 -- 1_5	349	4	1.0702			96	pom2-8	pom2-8 -- 1_5	349	4	65052
		96	pom2-8	pom2-8 -- 1_5	350	5	-0.091236			96	pom2-8	pom2-8 -- 1_5	350	5	1.0688			96	pom2-8	pom2-8 -- 1_5	350	5	36874
		96	pom2-8	pom2-8 -- 1_5	351	6	-0.073472			96	pom2-8	pom2-8 -- 1_5	351	6	1.1121			96	pom2-8	pom2-8 -- 1_5	351	6	72906
		96	pom2-8	pom2-8 -- 1_5	352	7	-0.24207			96	pom2-8	pom2-8 -- 1_5	352	7	1.0996			96	pom2-8	pom2-8 -- 1_5	352	7	66434
		96	pom2-8	pom2-8 -- 1_5	353	8	-0.0016049			96	pom2-8	pom2-8 -- 1_5	353	8	1.0549			96	pom2-8	pom2-8 -- 1_5	353	8	39246
		96	pom2-8	pom2-8 -- 1_5	354	9	-0.18484			96	pom2-8	pom2-8 -- 1_5	354	9	1.1056			96	pom2-8	pom2-8 -- 1_5	354	9	72305
		96	pom2-8	pom2-8 -- 1_5	355	10	-0.096142			96	pom2-8	pom2-8 -- 1_5	355	10	1.0247			96	pom2-8	pom2-8 -- 1_5	355	10	38266
		96	pom2-8	pom2-8 -- 1_5	356	11	-0.13146			96	pom2-8	pom2-8 -- 1_5	356	11	1.0822			96	pom2-8	pom2-8 -- 1_5	356	11	46367
		96	pom2-8	pom2-8 -- 1_5	357	12	0.054489			96	pom2-8	pom2-8 -- 1_5	357	12	1.028			96	pom2-8	pom2-8 -- 1_5	357	12	36185
		96	pom2-8	pom2-8 -- 1_5	358	13	-0.12476			96	pom2-8	pom2-8 -- 1_5	358	13	1.06			96	pom2-8	pom2-8 -- 1_5	358	13	64054
		96	pom2-8	pom2-8 -- 1_5	359	14	-0.17789			96	pom2-8	pom2-8 -- 1_5	359	14	1.074			96	pom2-8	pom2-8 -- 1_5	359	14	79873
		96	pom2-8	pom2-8 -- 1_5	360	15	-0.10989			96	pom2-8	pom2-8 -- 1_5	360	15	1.0253			96	pom2-8	pom2-8 -- 1_5	360	15	47398
		96	pom2-8	pom2-8 -- 1_5	361	16	-0.099731			96	pom2-8	pom2-8 -- 1_5	361	16	1.0751			96	pom2-8	pom2-8 -- 1_5	361	16	62199
		96	pom2-8	pom2-8 -- 1_5	362	17	-0.034313			96	pom2-8	pom2-8 -- 1_5	362	17	1.0576			96	pom2-8	pom2-8 -- 1_5	362	17	46738
		96	pom2-8	pom2-8 -- 1_5	363	18	0.057809			96	pom2-8	pom2-8 -- 1_5	363	18	1.0383			96	pom2-8	pom2-8 -- 1_5	363	18	45144
		96	pom2-8	pom2-8 -- 1_5	364	19	-0.17335			96	pom2-8	pom2-8 -- 1_5	364	19	1.0503			96	pom2-8	pom2-8 -- 1_5	364	19	25424
		96	pom2-8	pom2-8 -- 1_5	365	20	-0.18456			96	pom2-8	pom2-8 -- 1_5	365	20	1.0434			96	pom2-8	pom2-8 -- 1_5	365	20	65115
		96	pom2-8	pom2-8 -- 1_5	366	21	-0.089568			96	pom2-8	pom2-8 -- 1_5	366	21	1.0514			96	pom2-8	pom2-8 -- 1_5	366	21	41367
		96	pom2-8	pom2-8 -- 1_5	367	22	-0.074989			96	pom2-8	pom2-8 -- 1_5	367	22	1.1084			96	pom2-8	pom2-8 -- 1_5	367	22	82336
		96	pom2-8	pom2-8 -- 1_5	368	23	-0.10398			96	pom2-8	pom2-8 -- 1_5	368	23	1.0356			96	pom2-8	pom2-8 -- 1_5	368	23	33540
		96	pom2-8	pom2-8 -- 1_5	369	24	0.041634			96	pom2-8	pom2-8 -- 1_5	369	24	1.044			96	pom2-8	pom2-8 -- 1_5	369	24	21205
		96	pom2-8	pom2-8 -- 1_5	370	25	-0.16894			96	pom2-8	pom2-8 -- 1_5	370	25	1.0458			96	pom2-8	pom2-8 -- 1_5	370	25	57260
		96	pom2-8	pom2-8 -- 1_5	371	26	-0.13539			96	pom2-8	pom2-8 -- 1_5	371	26	1.0275			96	pom2-8	pom2-8 -- 1_5	371	26	63197
		96	pom2-8	pom2-8 -- 1_5	372	27	-0.067272			96	pom2-8	pom2-8 -- 1_5	372	27	1.0346			96	pom2-8	pom2-8 -- 1_5	372	27	55483
		96	pom2-8	pom2-8 -- 1_5	373	28	-0.22823			96	pom2-8	pom2-8 -- 1_5	373	28	1.0689			96	pom2-8	pom2-8 -- 1_5	373	28	74950
		96	pom2-8	pom2-8 -- 1_5	374	29	-0.17735			96	pom2-8	pom2-8 -- 1_5	374	29	1.0414			96	pom2-8	pom2-8 -- 1_5	374	29	55745
		96	pom2-8	pom2-8 -- 1_5	375	30	0.050759			96	pom2-8	pom2-8 -- 1_5	375	30	1.0436			96	pom2-8	pom2-8 -- 1_5	375	30	29949
		96	pom2-8	pom2-8 -- 1_5	376	31	-0.15612			96	pom2-8	pom2-8 -- 1_5	376	31	1.081			96	pom2-8	pom2-8 -- 1_5	376	31	63004
		96	pom2-8	pom2-8 -- 1_5	377	32	-0.13246			96	pom2-8	pom2-8 -- 1_5	377	32	1.0565			96	pom2-8	pom2-8 -- 1_5	377	32	69421
		96	pom2-8	pom2-8 -- 1_5	378	33	-0.17953			96	pom2-8	pom2-8 -- 1_5	378	33	1.0967			96	pom2-8	pom2-8 -- 1_5	378	33	49649
		96	pom2-8	pom2-8 -- 1_5	379	34	-0.10482			96	pom2-8	pom2-8 -- 1_5	379	34	1.0448			96	pom2-8	pom2-8 -- 1_5	379	34	44149
		96	pom2-8	pom2-8 -- 1_5	380	35	-0.27426			96	pom2-8	pom2-8 -- 1_5	380	35	1.0183			96	pom2-8	pom2-8 -- 1_5	380	35	24416
		96	pom2-8	pom2-8 -- 1_5	381	36	-0.14159			96	pom2-8	pom2-8 -- 1_5	381	36	1.0563			96	pom2-8	pom2-8 -- 1_5	381	36	40835
		96	pom2-8	pom2-8 -- 1_5	382	37	-0.20351			96	pom2-8	pom2-8 -- 1_5	382	37	1.0663			96	pom2-8	pom2-8 -- 1_5	382	37	72128
		96	pom2-8	pom2-8 -- 1_5	383	38	-0.2769			96	pom2-8	pom2-8 -- 1_5	383	38	1.053			96	pom2-8	pom2-8 -- 1_5	383	38	40968
		96	pom2-8	pom2-8 -- 1_5	384	39	-0.10519			96	pom2-8	pom2-8 -- 1_5	384	39	1.0975			96	pom2-8	pom2-8 -- 1_5	384	39	82200
		96	pom2-8	pom2-8 -- 1_5	385	40	-0.14455			96	pom2-8	pom2-8 -- 1_5	385	40	1.0617			96	pom2-8	pom2-8 -- 1_5	385	40	54780
		0	pom2-8	pom2-8 -- 5_1	386	1	0.022573			0	pom2-8	pom2-8 -- 5_1	386	1	1.0048			0	pom2-8	pom2-8 -- 5_1	386	1	7250
		0	pom2-8	pom2-8 -- 5_1	387	2	0.10487			0	pom2-8	pom2-8 -- 5_1	387	2	1.011			0	pom2-8	pom2-8 -- 5_1	387	2	8817
		0	pom2-8	pom2-8 -- 5_1	388	3	-0.0053984			0	pom2-8	pom2-8 -- 5_1	388	3	1.0231			0	pom2-8	pom2-8 -- 5_1	388	3	12580
		0	pom2-8	pom2-8 -- 5_1	389	4	-0.14429			0	pom2-8	pom2-8 -- 5_1	389	4	1.0052			0	pom2-8	pom2-8 -- 5_1	389	4	7151
		0	pom2-8	pom2-8 -- 5_1	390	5	-0.25951			0	pom2-8	pom2-8 -- 5_1	390	5	1.0135			0	pom2-8	pom2-8 -- 5_1	390	5	7126
		0	pom2-8	pom2-8 -- 5_1	391	6	-0.093783			0	pom2-8	pom2-8 -- 5_1	391	6	1.0322			0	pom2-8	pom2-8 -- 5_1	391	6	10766
		0	pom2-8	pom2-8 -- 5_1	392	7	-0.066259			0	pom2-8	pom2-8 -- 5_1	392	7	1.0617			0	pom2-8	pom2-8 -- 5_1	392	7	10287
		0	pom2-8	pom2-8 -- 5_1	393	8	-0.11322			0	pom2-8	pom2-8 -- 5_1	393	8	1.0049			0	pom2-8	pom2-8 -- 5_1	393	8	5963
		0	pom2-8	pom2-8 -- 5_1	394	9	-0.15915			0	pom2-8	pom2-8 -- 5_1	394	9	1.0342			0	pom2-8	pom2-8 -- 5_1	394	9	3949
		0	pom2-8	pom2-8 -- 5_1	395	10	0.049944			0	pom2-8	pom2-8 -- 5_1	395	10	1.0459			0	pom2-8	pom2-8 -- 5_1	395	10	7760
		0	pom2-8	pom2-8 -- 5_1	396	11	-0.17522			0	pom2-8	pom2-8 -- 5_1	396	11	1.0028			0	pom2-8	pom2-8 -- 5_1	396	11	3850
		0	pom2-8	pom2-8 -- 5_1	397	12	0.05154			0	pom2-8	pom2-8 -- 5_1	397	12	1.0141			0	pom2-8	pom2-8 -- 5_1	397	12	5901
		0	pom2-8	pom2-8 -- 5_1	398	13	0.27842			0	pom2-8	pom2-8 -- 5_1	398	13	1.0046			0	pom2-8	pom2-8 -- 5_1	398	13	3573
		0	pom2-8	pom2-8 -- 5_1	399	14	0.26567			0	pom2-8	pom2-8 -- 5_1	399	14	1.0146			0	pom2-8	pom2-8 -- 5_1	399	14	6062
		0	pom2-8	pom2-8 -- 5_1	400	15	0.067051			0	pom2-8	pom2-8 -- 5_1	400	15	1.0212			0	pom2-8	pom2-8 -- 5_1	400	15	5827
		0	pom2-8	pom2-8 -- 5_1	401	16	0.10494			0	pom2-8	pom2-8 -- 5_1	401	16	1.018			0	pom2-8	pom2-8 -- 5_1	401	16	5181
		0	pom2-8	pom2-8 -- 5_1	402	17	-0.17874			0	pom2-8	pom2-8 -- 5_1	402	17	1.0265			0	pom2-8	pom2-8 -- 5_1	402	17	7815
		24	pom2-8	pom2-8 -- 5_1	403	1	-0.16281			24	pom2-8	pom2-8 -- 5_1	403	1	1.0048			24	pom2-8	pom2-8 -- 5_1	403	1	9184
		24	pom2-8	pom2-8 -- 5_1	404	2	-0.22812			24	pom2-8	pom2-8 -- 5_1	404	2	1.0135			24	pom2-8	pom2-8 -- 5_1	404	2	11538
		24	pom2-8	pom2-8 -- 5_1	405	3	-0.07273			24	pom2-8	pom2-8 -- 5_1	405	3	1.0149			24	pom2-8	pom2-8 -- 5_1	405	3	16913
		24	pom2-8	pom2-8 -- 5_1	406	4	-0.21361			24	pom2-8	pom2-8 -- 5_1	406	4	1.006			24	pom2-8	pom2-8 -- 5_1	406	4	9398
		24	pom2-8	pom2-8 -- 5_1	407	5	-0.32429			24	pom2-8	pom2-8 -- 5_1	407	5	1.0245			24	pom2-8	pom2-8 -- 5_1	407	5	8883
		24	pom2-8	pom2-8 -- 5_1	408	6	-0.2654			24	pom2-8	pom2-8 -- 5_1	408	6	1.0399			24	pom2-8	pom2-8 -- 5_1	408	6	14128
		24	pom2-8	pom2-8 -- 5_1	409	7	-0.16874			24	pom2-8	pom2-8 -- 5_1	409	7	1.0658			24	pom2-8	pom2-8 -- 5_1	409	7	14756
		24	pom2-8	pom2-8 -- 5_1	410	8	-0.082046			24	pom2-8	pom2-8 -- 5_1	410	8	1.0055			24	pom2-8	pom2-8 -- 5_1	410	8	8353
		24	pom2-8	pom2-8 -- 5_1	411	9	-0.25536			24	pom2-8	pom2-8 -- 5_1	411	9	1.0552			24	pom2-8	pom2-8 -- 5_1	411	9	5465
		24	pom2-8	pom2-8 -- 5_1	412	10	-0.47656			24	pom2-8	pom2-8 -- 5_1	412	10	1.0463			24	pom2-8	pom2-8 -- 5_1	412	10	11473
		24	pom2-8	pom2-8 -- 5_1	413	11	-0.11203			24	pom2-8	pom2-8 -- 5_1	413	11	1.001			24	pom2-8	pom2-8 -- 5_1	413	11	5399
		24	pom2-8	pom2-8 -- 5_1	414	12	-0.26459			24	pom2-8	pom2-8 -- 5_1	414	12	1.0258			24	pom2-8	pom2-8 -- 5_1	414	12	8677
		24	pom2-8	pom2-8 -- 5_1	415	13	-0.24313			24	pom2-8	pom2-8 -- 5_1	415	13	1.0052			24	pom2-8	pom2-8 -- 5_1	415	13	5096
		24	pom2-8	pom2-8 -- 5_1	416	14	-0.081989			24	pom2-8	pom2-8 -- 5_1	416	14	1.0256			24	pom2-8	pom2-8 -- 5_1	416	14	8105
		24	pom2-8	pom2-8 -- 5_1	417	15	0.069732			24	pom2-8	pom2-8 -- 5_1	417	15	1.0255			24	pom2-8	pom2-8 -- 5_1	417	15	8717
		24	pom2-8	pom2-8 -- 5_1	418	16	-0.1767			24	pom2-8	pom2-8 -- 5_1	418	16	1.0253			24	pom2-8	pom2-8 -- 5_1	418	16	7360
		24	pom2-8	pom2-8 -- 5_1	419	17	-0.2857			24	pom2-8	pom2-8 -- 5_1	419	17	1.0263			24	pom2-8	pom2-8 -- 5_1	419	17	11582
		48	pom2-8	pom2-8 -- 5_1	420	1	-0.23465			48	pom2-8	pom2-8 -- 5_1	420	1	1.0129			48	pom2-8	pom2-8 -- 5_1	420	1	24011
		48	pom2-8	pom2-8 -- 5_1	421	2	-0.22741			48	pom2-8	pom2-8 -- 5_1	421	2	1.0462			48	pom2-8	pom2-8 -- 5_1	421	2	31438
		48	pom2-8	pom2-8 -- 5_1	422	3	-0.26025			48	pom2-8	pom2-8 -- 5_1	422	3	1.057			48	pom2-8	pom2-8 -- 5_1	422	3	42212
		48	pom2-8	pom2-8 -- 5_1	423	4	-0.017403			48	pom2-8	pom2-8 -- 5_1	423	4	1.0139			48	pom2-8	pom2-8 -- 5_1	423	4	28886
		48	pom2-8	pom2-8 -- 5_1	424	5	-0.18542			48	pom2-8	pom2-8 -- 5_1	424	5	1.0471			48	pom2-8	pom2-8 -- 5_1	424	5	24081
		48	pom2-8	pom2-8 -- 5_1	425	6	-0.27429			48	pom2-8	pom2-8 -- 5_1	425	6	1.0805			48	pom2-8	pom2-8 -- 5_1	425	6	38849
		48	pom2-8	pom2-8 -- 5_1	426	7	-0.25166			48	pom2-8	pom2-8 -- 5_1	426	7	1.1159			48	pom2-8	pom2-8 -- 5_1	426	7	34999
		48	pom2-8	pom2-8 -- 5_1	427	8	-0.26108			48	pom2-8	pom2-8 -- 5_1	427	8	1.0279			48	pom2-8	pom2-8 -- 5_1	427	8	24059
		48	pom2-8	pom2-8 -- 5_1	428	9	-0.11997			48	pom2-8	pom2-8 -- 5_1	428	9	1.0707			48	pom2-8	pom2-8 -- 5_1	428	9	15580
		48	pom2-8	pom2-8 -- 5_1	429	10	-0.10926			48	pom2-8	pom2-8 -- 5_1	429	10	1.1226			48	pom2-8	pom2-8 -- 5_1	429	10	31734
		48	pom2-8	pom2-8 -- 5_1	430	11	-0.16577			48	pom2-8	pom2-8 -- 5_1	430	11	1.0255			48	pom2-8	pom2-8 -- 5_1	430	11	15902
		48	pom2-8	pom2-8 -- 5_1	431	12	-0.040153			48	pom2-8	pom2-8 -- 5_1	431	12	1.0252			48	pom2-8	pom2-8 -- 5_1	431	12	27395
		48	pom2-8	pom2-8 -- 5_1	432	13	-0.13071			48	pom2-8	pom2-8 -- 5_1	432	13	1.0182			48	pom2-8	pom2-8 -- 5_1	432	13	16356
		48	pom2-8	pom2-8 -- 5_1	433	14	-0.11306			48	pom2-8	pom2-8 -- 5_1	433	14	1.0468			48	pom2-8	pom2-8 -- 5_1	433	14	20812
		48	pom2-8	pom2-8 -- 5_1	434	15	-0.21425			48	pom2-8	pom2-8 -- 5_1	434	15	1.0474			48	pom2-8	pom2-8 -- 5_1	434	15	28310
		48	pom2-8	pom2-8 -- 5_1	435	16	-0.21419			48	pom2-8	pom2-8 -- 5_1	435	16	1.0438			48	pom2-8	pom2-8 -- 5_1	435	16	22107
		48	pom2-8	pom2-8 -- 5_1	436	17	-0.33548			48	pom2-8	pom2-8 -- 5_1	436	17	1.0584			48	pom2-8	pom2-8 -- 5_1	436	17	29568
		72	pom2-8	pom2-8 -- 5_1	437	1	-0.20825			72	pom2-8	pom2-8 -- 5_1	437	1	1.0172			72	pom2-8	pom2-8 -- 5_1	437	1	37320
		72	pom2-8	pom2-8 -- 5_1	438	2	-0.052316			72	pom2-8	pom2-8 -- 5_1	438	2	1.0679			72	pom2-8	pom2-8 -- 5_1	438	2	49019
		72	pom2-8	pom2-8 -- 5_1	439	3	-0.30944			72	pom2-8	pom2-8 -- 5_1	439	3	1.0851			72	pom2-8	pom2-8 -- 5_1	439	3	67021
		72	pom2-8	pom2-8 -- 5_1	440	4	-0.19128			72	pom2-8	pom2-8 -- 5_1	440	4	1.021			72	pom2-8	pom2-8 -- 5_1	440	4	44672
		72	pom2-8	pom2-8 -- 5_1	441	5	-0.0085865			72	pom2-8	pom2-8 -- 5_1	441	5	1.0598			72	pom2-8	pom2-8 -- 5_1	441	5	39370
		72	pom2-8	pom2-8 -- 5_1	442	6	-0.19544			72	pom2-8	pom2-8 -- 5_1	442	6	1.1015			72	pom2-8	pom2-8 -- 5_1	442	6	55737
		72	pom2-8	pom2-8 -- 5_1	443	7	-0.14042			72	pom2-8	pom2-8 -- 5_1	443	7	1.1378			72	pom2-8	pom2-8 -- 5_1	443	7	50647
		72	pom2-8	pom2-8 -- 5_1	444	8	-0.075616			72	pom2-8	pom2-8 -- 5_1	444	8	1.0498			72	pom2-8	pom2-8 -- 5_1	444	8	38066
		72	pom2-8	pom2-8 -- 5_1	445	9	-0.033985			72	pom2-8	pom2-8 -- 5_1	445	9	1.0809			72	pom2-8	pom2-8 -- 5_1	445	9	24420
		72	pom2-8	pom2-8 -- 5_1	446	10	-0.069113			72	pom2-8	pom2-8 -- 5_1	446	10	1.144			72	pom2-8	pom2-8 -- 5_1	446	10	48965
		72	pom2-8	pom2-8 -- 5_1	447	11	0.058042			72	pom2-8	pom2-8 -- 5_1	447	11	1.03			72	pom2-8	pom2-8 -- 5_1	447	11	24700
		72	pom2-8	pom2-8 -- 5_1	448	12	-0.059765			72	pom2-8	pom2-8 -- 5_1	448	12	1.04			72	pom2-8	pom2-8 -- 5_1	448	12	41198
		72	pom2-8	pom2-8 -- 5_1	449	13	-0.031989			72	pom2-8	pom2-8 -- 5_1	449	13	1.0352			72	pom2-8	pom2-8 -- 5_1	449	13	24646
		72	pom2-8	pom2-8 -- 5_1	450	14	-0.1863			72	pom2-8	pom2-8 -- 5_1	450	14	1.0422			72	pom2-8	pom2-8 -- 5_1	450	14	33570
		72	pom2-8	pom2-8 -- 5_1	451	15	0.0027518			72	pom2-8	pom2-8 -- 5_1	451	15	1.0598			72	pom2-8	pom2-8 -- 5_1	451	15	41208
		72	pom2-8	pom2-8 -- 5_1	452	16	0.063502			72	pom2-8	pom2-8 -- 5_1	452	16	1.0572			72	pom2-8	pom2-8 -- 5_1	452	16	32432
		72	pom2-8	pom2-8 -- 5_1	453	17	0.0089002			72	pom2-8	pom2-8 -- 5_1	453	17	1.0938			72	pom2-8	pom2-8 -- 5_1	453	17	44365
		96	pom2-8	pom2-8 -- 5_1	454	1	-0.11574			96	pom2-8	pom2-8 -- 5_1	454	1	1.0148			96	pom2-8	pom2-8 -- 5_1	454	1	42272
		96	pom2-8	pom2-8 -- 5_1	455	2	-0.1188			96	pom2-8	pom2-8 -- 5_1	455	2	1.0743			96	pom2-8	pom2-8 -- 5_1	455	2	56241
		96	pom2-8	pom2-8 -- 5_1	456	3	-0.32746			96	pom2-8	pom2-8 -- 5_1	456	3	1.0869			96	pom2-8	pom2-8 -- 5_1	456	3	76710
		96	pom2-8	pom2-8 -- 5_1	457	4	-0.11668			96	pom2-8	pom2-8 -- 5_1	457	4	1.0237			96	pom2-8	pom2-8 -- 5_1	457	4	50576
		96	pom2-8	pom2-8 -- 5_1	458	5	-0.14055			96	pom2-8	pom2-8 -- 5_1	458	5	1.0617			96	pom2-8	pom2-8 -- 5_1	458	5	43760
		96	pom2-8	pom2-8 -- 5_1	459	6	-0.14592			96	pom2-8	pom2-8 -- 5_1	459	6	1.1033			96	pom2-8	pom2-8 -- 5_1	459	6	61609
		96	pom2-8	pom2-8 -- 5_1	460	7	-0.10056			96	pom2-8	pom2-8 -- 5_1	460	7	1.1472			96	pom2-8	pom2-8 -- 5_1	460	7	56657
		96	pom2-8	pom2-8 -- 5_1	461	8	-0.07379			96	pom2-8	pom2-8 -- 5_1	461	8	1.049			96	pom2-8	pom2-8 -- 5_1	461	8	45114
		96	pom2-8	pom2-8 -- 5_1	462	9	-0.12711			96	pom2-8	pom2-8 -- 5_1	462	9	1.0823			96	pom2-8	pom2-8 -- 5_1	462	9	27642
		96	pom2-8	pom2-8 -- 5_1	463	10	0.029545			96	pom2-8	pom2-8 -- 5_1	463	10	1.1456			96	pom2-8	pom2-8 -- 5_1	463	10	56456
		96	pom2-8	pom2-8 -- 5_1	464	11	-0.18192			96	pom2-8	pom2-8 -- 5_1	464	11	1.0306			96	pom2-8	pom2-8 -- 5_1	464	11	27515
		96	pom2-8	pom2-8 -- 5_1	465	12	0.089206			96	pom2-8	pom2-8 -- 5_1	465	12	1.0451			96	pom2-8	pom2-8 -- 5_1	465	12	47122
		96	pom2-8	pom2-8 -- 5_1	466	13	-0.14052			96	pom2-8	pom2-8 -- 5_1	466	13	1.0327			96	pom2-8	pom2-8 -- 5_1	466	13	28851
		96	pom2-8	pom2-8 -- 5_1	467	14	-0.13053			96	pom2-8	pom2-8 -- 5_1	467	14	1.0421			96	pom2-8	pom2-8 -- 5_1	467	14	37353
		96	pom2-8	pom2-8 -- 5_1	468	15	-0.024544			96	pom2-8	pom2-8 -- 5_1	468	15	1.0677			96	pom2-8	pom2-8 -- 5_1	468	15	48693
		96	pom2-8	pom2-8 -- 5_1	469	16	-0.097616			96	pom2-8	pom2-8 -- 5_1	469	16	1.0484			96	pom2-8	pom2-8 -- 5_1	469	16	38583
		96	pom2-8	pom2-8 -- 5_1	470	17	-0.0045958			96	pom2-8	pom2-8 -- 5_1	470	17	1.1109			96	pom2-8	pom2-8 -- 5_1	470	17	49854
		0	WT	WT1 -- 2_1	471	1	0.048708			0	WT	WT1 -- 2_1	471	1	1.001			0	WT	WT1 -- 2_1	471	1	2260
		0	WT	WT1 -- 2_1	472	2	0.26908			0	WT	WT1 -- 2_1	472	2	1.0365			0	WT	WT1 -- 2_1	472	2	6125
		0	WT	WT1 -- 2_1	473	3	-0.16438			0	WT	WT1 -- 2_1	473	3	1.0143			0	WT	WT1 -- 2_1	473	3	5706
		0	WT	WT1 -- 2_1	474	4	-0.3158			0	WT	WT1 -- 2_1	474	4	1.0141			0	WT	WT1 -- 2_1	474	4	3740
		0	WT	WT1 -- 2_1	475	5	0.48954			0	WT	WT1 -- 2_1	475	5	1.0095			0	WT	WT1 -- 2_1	475	5	2474
		0	WT	WT1 -- 2_1	476	6	-0.39661			0	WT	WT1 -- 2_1	476	6	1.0082			0	WT	WT1 -- 2_1	476	6	2270
		0	WT	WT1 -- 2_1	477	7	-0.12311			0	WT	WT1 -- 2_1	477	7	1.0533			0	WT	WT1 -- 2_1	477	7	6842
		0	WT	WT1 -- 2_1	478	8	-0.094968			0	WT	WT1 -- 2_1	478	8	1.0124			0	WT	WT1 -- 2_1	478	8	6085
		0	WT	WT1 -- 2_1	479	9	-0.19064			0	WT	WT1 -- 2_1	479	9	1.0104			0	WT	WT1 -- 2_1	479	9	5550
		0	WT	WT1 -- 2_1	480	10	-0.24042			0	WT	WT1 -- 2_1	480	10	1.0294			0	WT	WT1 -- 2_1	480	10	2302
		0	WT	WT1 -- 2_1	481	11	-0.31385			0	WT	WT1 -- 2_1	481	11	1.01			0	WT	WT1 -- 2_1	481	11	3910
		0	WT	WT1 -- 2_1	482	12	0.13562			0	WT	WT1 -- 2_1	482	12	1.0155			0	WT	WT1 -- 2_1	482	12	4196
		0	WT	WT1 -- 2_1	483	13	-0.069797			0	WT	WT1 -- 2_1	483	13	1.0068			0	WT	WT1 -- 2_1	483	13	2871
		0	WT	WT1 -- 2_1	484	14	-0.26347			0	WT	WT1 -- 2_1	484	14	1.0342			0	WT	WT1 -- 2_1	484	14	6959
		0	WT	WT1 -- 2_1	485	15	-0.23972			0	WT	WT1 -- 2_1	485	15	1.0023			0	WT	WT1 -- 2_1	485	15	4252
		24	WT	WT1 -- 2_1	486	1	0.24348			24	WT	WT1 -- 2_1	486	1	0.99955			24	WT	WT1 -- 2_1	486	1	2551
		24	WT	WT1 -- 2_1	487	2	-0.10675			24	WT	WT1 -- 2_1	487	2	1.0314			24	WT	WT1 -- 2_1	487	2	7537
		24	WT	WT1 -- 2_1	488	3	-0.19505			24	WT	WT1 -- 2_1	488	3	1.0091			24	WT	WT1 -- 2_1	488	3	7324
		24	WT	WT1 -- 2_1	489	4	-0.041875			24	WT	WT1 -- 2_1	489	4	1.0097			24	WT	WT1 -- 2_1	489	4	4269
		24	WT	WT1 -- 2_1	490	5	0.25369			24	WT	WT1 -- 2_1	490	5	1.0009			24	WT	WT1 -- 2_1	490	5	2805
		24	WT	WT1 -- 2_1	491	6	-0.2051			24	WT	WT1 -- 2_1	491	6	1.0053			24	WT	WT1 -- 2_1	491	6	2580
		24	WT	WT1 -- 2_1	492	7	-0.13566			24	WT	WT1 -- 2_1	492	7	1.0497			24	WT	WT1 -- 2_1	492	7	8455
		24	WT	WT1 -- 2_1	493	8	-0.21799			24	WT	WT1 -- 2_1	493	8	1.0131			24	WT	WT1 -- 2_1	493	8	7509
		24	WT	WT1 -- 2_1	494	9	-0.17389			24	WT	WT1 -- 2_1	494	9	1.0137			24	WT	WT1 -- 2_1	494	9	6588
		24	WT	WT1 -- 2_1	495	10	-0.09038			24	WT	WT1 -- 2_1	495	10	1.0291			24	WT	WT1 -- 2_1	495	10	2681
		24	WT	WT1 -- 2_1	496	11	-0.04035			24	WT	WT1 -- 2_1	496	11	1.0137			24	WT	WT1 -- 2_1	496	11	4570
		24	WT	WT1 -- 2_1	497	12	0.054308			24	WT	WT1 -- 2_1	497	12	1.0119			24	WT	WT1 -- 2_1	497	12	4909
		24	WT	WT1 -- 2_1	498	13	-0.30176			24	WT	WT1 -- 2_1	498	13	1.0116			24	WT	WT1 -- 2_1	498	13	3350
		24	WT	WT1 -- 2_1	499	14	-0.19615			24	WT	WT1 -- 2_1	499	14	1.036			24	WT	WT1 -- 2_1	499	14	8274
		24	WT	WT1 -- 2_1	500	15	0.089244			24	WT	WT1 -- 2_1	500	15	1.0025			24	WT	WT1 -- 2_1	500	15	5001
		48	WT	WT1 -- 2_1	501	1	-0.014939			48	WT	WT1 -- 2_1	501	1	1.0022			48	WT	WT1 -- 2_1	501	1	5067
		48	WT	WT1 -- 2_1	502	2	-0.28205			48	WT	WT1 -- 2_1	502	2	1.0592			48	WT	WT1 -- 2_1	502	2	16588
		48	WT	WT1 -- 2_1	503	3	-0.12293			48	WT	WT1 -- 2_1	503	3	1.0296			48	WT	WT1 -- 2_1	503	3	16172
		48	WT	WT1 -- 2_1	504	4	0.13144			48	WT	WT1 -- 2_1	504	4	1.029			48	WT	WT1 -- 2_1	504	4	10026
		48	WT	WT1 -- 2_1	505	5	-0.25196			48	WT	WT1 -- 2_1	505	5	1.0111			48	WT	WT1 -- 2_1	505	5	5002
		48	WT	WT1 -- 2_1	506	6	-0.12734			48	WT	WT1 -- 2_1	506	6	1.0021			48	WT	WT1 -- 2_1	506	6	5097
		48	WT	WT1 -- 2_1	507	7	-0.38201			48	WT	WT1 -- 2_1	507	7	1.0974			48	WT	WT1 -- 2_1	507	7	18151
		48	WT	WT1 -- 2_1	508	8	-0.13714			48	WT	WT1 -- 2_1	508	8	1.0199			48	WT	WT1 -- 2_1	508	8	15031
		48	WT	WT1 -- 2_1	509	9	-0.44785			48	WT	WT1 -- 2_1	509	9	1.0217			48	WT	WT1 -- 2_1	509	9	13967
		48	WT	WT1 -- 2_1	510	10	-0.10247			48	WT	WT1 -- 2_1	510	10	1.0393			48	WT	WT1 -- 2_1	510	10	5425
		48	WT	WT1 -- 2_1	511	11	-0.36279			48	WT	WT1 -- 2_1	511	11	1.0192			48	WT	WT1 -- 2_1	511	11	9320
		48	WT	WT1 -- 2_1	512	12	-0.29131			48	WT	WT1 -- 2_1	512	12	1.0323			48	WT	WT1 -- 2_1	512	12	9527
		48	WT	WT1 -- 2_1	513	13	-0.1131			48	WT	WT1 -- 2_1	513	13	1.0148			48	WT	WT1 -- 2_1	513	13	6169
		48	WT	WT1 -- 2_1	514	14	-0.20311			48	WT	WT1 -- 2_1	514	14	1.0583			48	WT	WT1 -- 2_1	514	14	16351
		48	WT	WT1 -- 2_1	515	15	-0.17247			48	WT	WT1 -- 2_1	515	15	1.0057			48	WT	WT1 -- 2_1	515	15	10657
		72	WT	WT1 -- 2_1	516	1	-0.1613			72	WT	WT1 -- 2_1	516	1	1.0107			72	WT	WT1 -- 2_1	516	1	12450
		72	WT	WT1 -- 2_1	517	2	-0.20091			72	WT	WT1 -- 2_1	517	2	1.1166			72	WT	WT1 -- 2_1	517	2	36864
		72	WT	WT1 -- 2_1	518	3	-0.32386			72	WT	WT1 -- 2_1	518	3	1.0773			72	WT	WT1 -- 2_1	518	3	34342
		72	WT	WT1 -- 2_1	519	4	-0.032776			72	WT	WT1 -- 2_1	519	4	1.0865			72	WT	WT1 -- 2_1	519	4	23631
		72	WT	WT1 -- 2_1	520	5	-0.16241			72	WT	WT1 -- 2_1	520	5	1.0348			72	WT	WT1 -- 2_1	520	5	11230
		72	WT	WT1 -- 2_1	521	6	0.11843			72	WT	WT1 -- 2_1	521	6	1.0273			72	WT	WT1 -- 2_1	521	6	10956
		72	WT	WT1 -- 2_1	522	7	-0.23719			72	WT	WT1 -- 2_1	522	7	1.1686			72	WT	WT1 -- 2_1	522	7	36842
		72	WT	WT1 -- 2_1	523	8	-0.22071			72	WT	WT1 -- 2_1	523	8	1.0625			72	WT	WT1 -- 2_1	523	8	29544
		72	WT	WT1 -- 2_1	524	9	-0.19913			72	WT	WT1 -- 2_1	524	9	1.0664			72	WT	WT1 -- 2_1	524	9	30017
		72	WT	WT1 -- 2_1	525	10	-0.033719			72	WT	WT1 -- 2_1	525	10	1.0675			72	WT	WT1 -- 2_1	525	10	12383
		72	WT	WT1 -- 2_1	526	11	-0.23371			72	WT	WT1 -- 2_1	526	11	1.0544			72	WT	WT1 -- 2_1	526	11	22422
		72	WT	WT1 -- 2_1	527	12	-0.37693			72	WT	WT1 -- 2_1	527	12	1.0688			72	WT	WT1 -- 2_1	527	12	20751
		72	WT	WT1 -- 2_1	528	13	-0.3624			72	WT	WT1 -- 2_1	528	13	1.03			72	WT	WT1 -- 2_1	528	13	13691
		72	WT	WT1 -- 2_1	529	14	-0.24329			72	WT	WT1 -- 2_1	529	14	1.0899			72	WT	WT1 -- 2_1	529	14	34189
		72	WT	WT1 -- 2_1	530	15	-0.03906			72	WT	WT1 -- 2_1	530	15	1.0131			72	WT	WT1 -- 2_1	530	15	23411
		96	WT	WT1 -- 2_1	531	1	-0.33946			96	WT	WT1 -- 2_1	531	1	1.0178			96	WT	WT1 -- 2_1	531	1	18301
		96	WT	WT1 -- 2_1	532	2	-0.18922			96	WT	WT1 -- 2_1	532	2	1.1636			96	WT	WT1 -- 2_1	532	2	51023
		96	WT	WT1 -- 2_1	533	3	-0.2882			96	WT	WT1 -- 2_1	533	3	1.1067			96	WT	WT1 -- 2_1	533	3	47648
		96	WT	WT1 -- 2_1	534	4	-0.23749			96	WT	WT1 -- 2_1	534	4	1.1027			96	WT	WT1 -- 2_1	534	4	34885
		96	WT	WT1 -- 2_1	535	5	-0.27679			96	WT	WT1 -- 2_1	535	5	1.0295			96	WT	WT1 -- 2_1	535	5	18575
		96	WT	WT1 -- 2_1	536	6	-0.066291			96	WT	WT1 -- 2_1	536	6	1.0291			96	WT	WT1 -- 2_1	536	6	15725
		96	WT	WT1 -- 2_1	537	7	-0.12341			96	WT	WT1 -- 2_1	537	7	1.1991			96	WT	WT1 -- 2_1	537	7	50894
		96	WT	WT1 -- 2_1	538	8	-0.065611			96	WT	WT1 -- 2_1	538	8	1.0813			96	WT	WT1 -- 2_1	538	8	39662
		96	WT	WT1 -- 2_1	539	9	-0.26003			96	WT	WT1 -- 2_1	539	9	1.0968			96	WT	WT1 -- 2_1	539	9	42324
		96	WT	WT1 -- 2_1	540	10	0.04753			96	WT	WT1 -- 2_1	540	10	1.0665			96	WT	WT1 -- 2_1	540	10	19005
		96	WT	WT1 -- 2_1	541	11	-0.24716			96	WT	WT1 -- 2_1	541	11	1.0813			96	WT	WT1 -- 2_1	541	11	32384
		96	WT	WT1 -- 2_1	542	12	-0.25332			96	WT	WT1 -- 2_1	542	12	1.1064			96	WT	WT1 -- 2_1	542	12	29537
		96	WT	WT1 -- 2_1	543	13	-0.14533			96	WT	WT1 -- 2_1	543	13	1.0309			96	WT	WT1 -- 2_1	543	13	19961
		96	WT	WT1 -- 2_1	544	14	-0.13649			96	WT	WT1 -- 2_1	544	14	1.1236			96	WT	WT1 -- 2_1	544	14	48022
		96	WT	WT1 -- 2_1	545	15	-0.32645			96	WT	WT1 -- 2_1	545	15	1.0194			96	WT	WT1 -- 2_1	545	15	32627
		0	WT	WT1 -- 5_2	546	1	-0.25238			0	WT	WT1 -- 5_2	546	1	1.0527			0	WT	WT1 -- 5_2	546	1	11892
		0	WT	WT1 -- 5_2	547	2	-0.067165			0	WT	WT1 -- 5_2	547	2	1.0342			0	WT	WT1 -- 5_2	547	2	11703
		0	WT	WT1 -- 5_2	548	3	-0.11527			0	WT	WT1 -- 5_2	548	3	1.0311			0	WT	WT1 -- 5_2	548	3	9506
		0	WT	WT1 -- 5_2	549	4	-0.12827			0	WT	WT1 -- 5_2	549	4	1.0349			0	WT	WT1 -- 5_2	549	4	10483
		0	WT	WT1 -- 5_2	550	5	-0.16651			0	WT	WT1 -- 5_2	550	5	1.0644			0	WT	WT1 -- 5_2	550	5	12171
		0	WT	WT1 -- 5_2	551	6	-0.05461			0	WT	WT1 -- 5_2	551	6	1.0649			0	WT	WT1 -- 5_2	551	6	11826
		0	WT	WT1 -- 5_2	552	7	-0.24281			0	WT	WT1 -- 5_2	552	7	1.0548			0	WT	WT1 -- 5_2	552	7	11503
		0	WT	WT1 -- 5_2	553	8	0.13138			0	WT	WT1 -- 5_2	553	8	1.0496			0	WT	WT1 -- 5_2	553	8	8757
		0	WT	WT1 -- 5_2	554	9	-0.19918			0	WT	WT1 -- 5_2	554	9	1.0854			0	WT	WT1 -- 5_2	554	9	14489
		0	WT	WT1 -- 5_2	555	10	0.30823			0	WT	WT1 -- 5_2	555	10	1.0477			0	WT	WT1 -- 5_2	555	10	9039
		0	WT	WT1 -- 5_2	556	11	0.076999			0	WT	WT1 -- 5_2	556	11	1.0373			0	WT	WT1 -- 5_2	556	11	9883
		0	WT	WT1 -- 5_2	557	12	0.0057366			0	WT	WT1 -- 5_2	557	12	1.0196			0	WT	WT1 -- 5_2	557	12	7256
		0	WT	WT1 -- 5_2	558	13	-0.20598			0	WT	WT1 -- 5_2	558	13	1.0411			0	WT	WT1 -- 5_2	558	13	7003
		0	WT	WT1 -- 5_2	559	14	-0.19913			0	WT	WT1 -- 5_2	559	14	1.0378			0	WT	WT1 -- 5_2	559	14	7423
		24	WT	WT1 -- 5_2	560	1	-0.1291			24	WT	WT1 -- 5_2	560	1	1.0461			24	WT	WT1 -- 5_2	560	1	13435
		24	WT	WT1 -- 5_2	561	2	-0.09661			24	WT	WT1 -- 5_2	561	2	1.0371			24	WT	WT1 -- 5_2	561	2	12878
		24	WT	WT1 -- 5_2	562	3	-0.063952			24	WT	WT1 -- 5_2	562	3	1.0333			24	WT	WT1 -- 5_2	562	3	11037
		24	WT	WT1 -- 5_2	563	4	-0.21155			24	WT	WT1 -- 5_2	563	4	1.0308			24	WT	WT1 -- 5_2	563	4	12105
		24	WT	WT1 -- 5_2	564	5	-0.27431			24	WT	WT1 -- 5_2	564	5	1.0724			24	WT	WT1 -- 5_2	564	5	13777
		24	WT	WT1 -- 5_2	565	6	-0.20047			24	WT	WT1 -- 5_2	565	6	1.0677			24	WT	WT1 -- 5_2	565	6	13180
		24	WT	WT1 -- 5_2	566	7	-0.16852			24	WT	WT1 -- 5_2	566	7	1.0487			24	WT	WT1 -- 5_2	566	7	12875
		24	WT	WT1 -- 5_2	567	8	0.10152			24	WT	WT1 -- 5_2	567	8	1.0465			24	WT	WT1 -- 5_2	567	8	9978
		24	WT	WT1 -- 5_2	568	9	-0.12071			24	WT	WT1 -- 5_2	568	9	1.0805			24	WT	WT1 -- 5_2	568	9	16324
		24	WT	WT1 -- 5_2	569	10	-0.22993			24	WT	WT1 -- 5_2	569	10	1.0454			24	WT	WT1 -- 5_2	569	10	10283
		24	WT	WT1 -- 5_2	570	11	-0.17038			24	WT	WT1 -- 5_2	570	11	1.0415			24	WT	WT1 -- 5_2	570	11	11322
		24	WT	WT1 -- 5_2	571	12	-0.11644			24	WT	WT1 -- 5_2	571	12	1.0248			24	WT	WT1 -- 5_2	571	12	8124
		24	WT	WT1 -- 5_2	572	13	-0.27666			24	WT	WT1 -- 5_2	572	13	1.0356			24	WT	WT1 -- 5_2	572	13	7989
		24	WT	WT1 -- 5_2	573	14	-0.17616			24	WT	WT1 -- 5_2	573	14	1.0327			24	WT	WT1 -- 5_2	573	14	8366
		48	WT	WT1 -- 5_2	574	1	-0.31876			48	WT	WT1 -- 5_2	574	1	1.0703			48	WT	WT1 -- 5_2	574	1	21853
		48	WT	WT1 -- 5_2	575	2	-0.29816			48	WT	WT1 -- 5_2	575	2	1.062			48	WT	WT1 -- 5_2	575	2	19227
		48	WT	WT1 -- 5_2	576	3	-0.30279			48	WT	WT1 -- 5_2	576	3	1.0562			48	WT	WT1 -- 5_2	576	3	15959
		48	WT	WT1 -- 5_2	577	4	-0.29857			48	WT	WT1 -- 5_2	577	4	1.0508			48	WT	WT1 -- 5_2	577	4	19311
		48	WT	WT1 -- 5_2	578	5	-0.31988			48	WT	WT1 -- 5_2	578	5	1.1069			48	WT	WT1 -- 5_2	578	5	23273
		48	WT	WT1 -- 5_2	579	6	-0.30425			48	WT	WT1 -- 5_2	579	6	1.118			48	WT	WT1 -- 5_2	579	6	22510
		48	WT	WT1 -- 5_2	580	7	-0.37376			48	WT	WT1 -- 5_2	580	7	1.0892			48	WT	WT1 -- 5_2	580	7	22456
		48	WT	WT1 -- 5_2	581	8	-0.29174			48	WT	WT1 -- 5_2	581	8	1.0802			48	WT	WT1 -- 5_2	581	8	17130
		48	WT	WT1 -- 5_2	582	9	-0.32876			48	WT	WT1 -- 5_2	582	9	1.1335			48	WT	WT1 -- 5_2	582	9	32943
		48	WT	WT1 -- 5_2	583	10	-0.4612			48	WT	WT1 -- 5_2	583	10	1.082			48	WT	WT1 -- 5_2	583	10	17468
		48	WT	WT1 -- 5_2	584	11	-0.42048			48	WT	WT1 -- 5_2	584	11	1.0667			48	WT	WT1 -- 5_2	584	11	21464
		48	WT	WT1 -- 5_2	585	12	-0.30277			48	WT	WT1 -- 5_2	585	12	1.0787			48	WT	WT1 -- 5_2	585	12	14113
		48	WT	WT1 -- 5_2	586	13	-0.47794			48	WT	WT1 -- 5_2	586	13	1.0589			48	WT	WT1 -- 5_2	586	13	16008
		48	WT	WT1 -- 5_2	587	14	-0.27159			48	WT	WT1 -- 5_2	587	14	1.0564			48	WT	WT1 -- 5_2	587	14	15926
		72	WT	WT1 -- 5_2	588	1	-0.1155			72	WT	WT1 -- 5_2	588	1	1.1249			72	WT	WT1 -- 5_2	588	1	31032
		72	WT	WT1 -- 5_2	589	2	-0.097725			72	WT	WT1 -- 5_2	589	2	1.1081			72	WT	WT1 -- 5_2	589	2	27688
		72	WT	WT1 -- 5_2	590	3	-0.28666			72	WT	WT1 -- 5_2	590	3	1.0712			72	WT	WT1 -- 5_2	590	3	23629
		72	WT	WT1 -- 5_2	591	4	-0.16389			72	WT	WT1 -- 5_2	591	4	1.0664			72	WT	WT1 -- 5_2	591	4	24992
		72	WT	WT1 -- 5_2	592	5	-0.13519			72	WT	WT1 -- 5_2	592	5	1.1506			72	WT	WT1 -- 5_2	592	5	31902
		72	WT	WT1 -- 5_2	593	6	-0.17987			72	WT	WT1 -- 5_2	593	6	1.1697			72	WT	WT1 -- 5_2	593	6	31180
		72	WT	WT1 -- 5_2	594	7	-0.11213			72	WT	WT1 -- 5_2	594	7	1.1501			72	WT	WT1 -- 5_2	594	7	30065
		72	WT	WT1 -- 5_2	595	8	-0.30898			72	WT	WT1 -- 5_2	595	8	1.1196			72	WT	WT1 -- 5_2	595	8	22538
		72	WT	WT1 -- 5_2	596	9	-0.19458			72	WT	WT1 -- 5_2	596	9	1.1987			72	WT	WT1 -- 5_2	596	9	44880
		72	WT	WT1 -- 5_2	597	10	-0.088841			72	WT	WT1 -- 5_2	597	10	1.1355			72	WT	WT1 -- 5_2	597	10	22051
		72	WT	WT1 -- 5_2	598	11	-0.294			72	WT	WT1 -- 5_2	598	11	1.1046			72	WT	WT1 -- 5_2	598	11	29885
		72	WT	WT1 -- 5_2	599	12	-0.10033			72	WT	WT1 -- 5_2	599	12	1.0958			72	WT	WT1 -- 5_2	599	12	19614
		72	WT	WT1 -- 5_2	600	13	0.0072822			72	WT	WT1 -- 5_2	600	13	1.1141			72	WT	WT1 -- 5_2	600	13	23786
		72	WT	WT1 -- 5_2	601	14	0.009926			72	WT	WT1 -- 5_2	601	14	1.1176			72	WT	WT1 -- 5_2	601	14	23130
		96	WT	WT1 -- 5_2	602	1	0.027432			96	WT	WT1 -- 5_2	602	1	1.195			96	WT	WT1 -- 5_2	602	1	40231
		96	WT	WT1 -- 5_2	603	2	0.0093534			96	WT	WT1 -- 5_2	603	2	1.1806			96	WT	WT1 -- 5_2	603	2	38108
		96	WT	WT1 -- 5_2	604	3	-0.0048463			96	WT	WT1 -- 5_2	604	3	1.092			96	WT	WT1 -- 5_2	604	3	32568
		96	WT	WT1 -- 5_2	605	4	0.02197			96	WT	WT1 -- 5_2	605	4	1.0942			96	WT	WT1 -- 5_2	605	4	31850
		96	WT	WT1 -- 5_2	606	5	0.056678			96	WT	WT1 -- 5_2	606	5	1.1879			96	WT	WT1 -- 5_2	606	5	41114
		96	WT	WT1 -- 5_2	607	6	-0.096546			96	WT	WT1 -- 5_2	607	6	1.2076			96	WT	WT1 -- 5_2	607	6	43121
		96	WT	WT1 -- 5_2	608	7	-0.016735			96	WT	WT1 -- 5_2	608	7	1.2014			96	WT	WT1 -- 5_2	608	7	40560
		96	WT	WT1 -- 5_2	609	8	0.010964			96	WT	WT1 -- 5_2	609	8	1.1418			96	WT	WT1 -- 5_2	609	8	30414
		96	WT	WT1 -- 5_2	610	9	-0.028919			96	WT	WT1 -- 5_2	610	9	1.2279			96	WT	WT1 -- 5_2	610	9	56182
		96	WT	WT1 -- 5_2	611	10	0.15343			96	WT	WT1 -- 5_2	611	10	1.1803			96	WT	WT1 -- 5_2	611	10	26688
		96	WT	WT1 -- 5_2	612	11	-0.033695			96	WT	WT1 -- 5_2	612	11	1.1452			96	WT	WT1 -- 5_2	612	11	37054
		96	WT	WT1 -- 5_2	613	12	-0.078361			96	WT	WT1 -- 5_2	613	12	1.1271			96	WT	WT1 -- 5_2	613	12	24150
		96	WT	WT1 -- 5_2	614	13	-0.075553			96	WT	WT1 -- 5_2	614	13	1.1769			96	WT	WT1 -- 5_2	614	13	30795
		96	WT	WT1 -- 5_2	615	14	-0.12238			96	WT	WT1 -- 5_2	615	14	1.1596			96	WT	WT1 -- 5_2	615	14	32195
		0	WT	WT1 -- 5_3	616	1	-0.033864			0	WT	WT1 -- 5_3	616	1	1.0027			0	WT	WT1 -- 5_3	616	1	3967
		0	WT	WT1 -- 5_3	617	2	-0.028641			0	WT	WT1 -- 5_3	617	2	1.0715			0	WT	WT1 -- 5_3	617	2	8928
		0	WT	WT1 -- 5_3	618	3	-0.068582			0	WT	WT1 -- 5_3	618	3	1.0585			0	WT	WT1 -- 5_3	618	3	10491
		0	WT	WT1 -- 5_3	619	4	0.05753			0	WT	WT1 -- 5_3	619	4	1.0259			0	WT	WT1 -- 5_3	619	4	8612
		0	WT	WT1 -- 5_3	620	5	-0.30501			0	WT	WT1 -- 5_3	620	5	1.0078			0	WT	WT1 -- 5_3	620	5	3809
		0	WT	WT1 -- 5_3	621	6	-0.3048			0	WT	WT1 -- 5_3	621	6	1.0241			0	WT	WT1 -- 5_3	621	6	4898
		0	WT	WT1 -- 5_3	622	7	-0.17096			0	WT	WT1 -- 5_3	622	7	1.0743			0	WT	WT1 -- 5_3	622	7	8959
		0	WT	WT1 -- 5_3	623	8	-0.20918			0	WT	WT1 -- 5_3	623	8	1.0154			0	WT	WT1 -- 5_3	623	8	8021
		0	WT	WT1 -- 5_3	624	9	0.094588			0	WT	WT1 -- 5_3	624	9	1.0399			0	WT	WT1 -- 5_3	624	9	6396
		0	WT	WT1 -- 5_3	625	10	0.024415			0	WT	WT1 -- 5_3	625	10	1.0746			0	WT	WT1 -- 5_3	625	10	12596
		0	WT	WT1 -- 5_3	626	11	-0.25251			0	WT	WT1 -- 5_3	626	11	1.0756			0	WT	WT1 -- 5_3	626	11	9718
		0	WT	WT1 -- 5_3	627	12	-0.16733			0	WT	WT1 -- 5_3	627	12	1.053			0	WT	WT1 -- 5_3	627	12	9453
		0	WT	WT1 -- 5_3	628	13	-0.025412			0	WT	WT1 -- 5_3	628	13	1.0503			0	WT	WT1 -- 5_3	628	13	8228
		0	WT	WT1 -- 5_3	629	14	0.13472			0	WT	WT1 -- 5_3	629	14	1.0251			0	WT	WT1 -- 5_3	629	14	5897
		24	WT	WT1 -- 5_3	630	1	0.1901			24	WT	WT1 -- 5_3	630	1	1.0019			24	WT	WT1 -- 5_3	630	1	4019
		24	WT	WT1 -- 5_3	631	2	-0.039258			24	WT	WT1 -- 5_3	631	2	1.0706			24	WT	WT1 -- 5_3	631	2	9482
		24	WT	WT1 -- 5_3	632	3	-0.22631			24	WT	WT1 -- 5_3	632	3	1.0662			24	WT	WT1 -- 5_3	632	3	11323
		24	WT	WT1 -- 5_3	633	4	0.14315			24	WT	WT1 -- 5_3	633	4	1.0208			24	WT	WT1 -- 5_3	633	4	9351
		24	WT	WT1 -- 5_3	634	5	-0.26781			24	WT	WT1 -- 5_3	634	5	1.008			24	WT	WT1 -- 5_3	634	5	4009
		24	WT	WT1 -- 5_3	635	6	-0.18651			24	WT	WT1 -- 5_3	635	6	1.0155			24	WT	WT1 -- 5_3	635	6	5201
		24	WT	WT1 -- 5_3	636	7	-0.28941			24	WT	WT1 -- 5_3	636	7	1.0732			24	WT	WT1 -- 5_3	636	7	9762
		24	WT	WT1 -- 5_3	637	8	-0.21006			24	WT	WT1 -- 5_3	637	8	1.0131			24	WT	WT1 -- 5_3	637	8	8726
		24	WT	WT1 -- 5_3	638	9	-0.034641			24	WT	WT1 -- 5_3	638	9	1.0386			24	WT	WT1 -- 5_3	638	9	6607
		24	WT	WT1 -- 5_3	639	10	-0.1065			24	WT	WT1 -- 5_3	639	10	1.0773			24	WT	WT1 -- 5_3	639	10	13544
		24	WT	WT1 -- 5_3	640	11	-0.24487			24	WT	WT1 -- 5_3	640	11	1.0624			24	WT	WT1 -- 5_3	640	11	10330
		24	WT	WT1 -- 5_3	641	12	-0.14634			24	WT	WT1 -- 5_3	641	12	1.0539			24	WT	WT1 -- 5_3	641	12	10212
		24	WT	WT1 -- 5_3	642	13	-0.28994			24	WT	WT1 -- 5_3	642	13	1.035			24	WT	WT1 -- 5_3	642	13	9148
		24	WT	WT1 -- 5_3	643	14	-0.10733			24	WT	WT1 -- 5_3	643	14	1.0297			24	WT	WT1 -- 5_3	643	14	6305
		48	WT	WT1 -- 5_3	644	1	-0.3913			48	WT	WT1 -- 5_3	644	1	1.022			48	WT	WT1 -- 5_3	644	1	5862
		48	WT	WT1 -- 5_3	645	2	-0.28406			48	WT	WT1 -- 5_3	645	2	1.0868			48	WT	WT1 -- 5_3	645	2	14464
		48	WT	WT1 -- 5_3	646	3	-0.32015			48	WT	WT1 -- 5_3	646	3	1.0839			48	WT	WT1 -- 5_3	646	3	16878
		48	WT	WT1 -- 5_3	647	4	-0.20082			48	WT	WT1 -- 5_3	647	4	1.0602			48	WT	WT1 -- 5_3	647	4	14935
		48	WT	WT1 -- 5_3	648	5	-0.24148			48	WT	WT1 -- 5_3	648	5	1.0167			48	WT	WT1 -- 5_3	648	5	6792
		48	WT	WT1 -- 5_3	649	6	-0.39076			48	WT	WT1 -- 5_3	649	6	1.0307			48	WT	WT1 -- 5_3	649	6	8061
		48	WT	WT1 -- 5_3	650	7	-0.24205			48	WT	WT1 -- 5_3	650	7	1.1224			48	WT	WT1 -- 5_3	650	7	15022
		48	WT	WT1 -- 5_3	651	8	-0.26161			48	WT	WT1 -- 5_3	651	8	1.0384			48	WT	WT1 -- 5_3	651	8	13497
		48	WT	WT1 -- 5_3	652	9	-0.25975			48	WT	WT1 -- 5_3	652	9	1.0379			48	WT	WT1 -- 5_3	652	9	9732
		48	WT	WT1 -- 5_3	653	10	-0.23903			48	WT	WT1 -- 5_3	653	10	1.1224			48	WT	WT1 -- 5_3	653	10	21468
		48	WT	WT1 -- 5_3	654	11	-0.33985			48	WT	WT1 -- 5_3	654	11	1.1297			48	WT	WT1 -- 5_3	654	11	16954
		48	WT	WT1 -- 5_3	655	12	-0.38065			48	WT	WT1 -- 5_3	655	12	1.1082			48	WT	WT1 -- 5_3	655	12	17792
		48	WT	WT1 -- 5_3	656	13	-0.28255			48	WT	WT1 -- 5_3	656	13	1.0665			48	WT	WT1 -- 5_3	656	13	13886
		48	WT	WT1 -- 5_3	657	14	-0.19743			48	WT	WT1 -- 5_3	657	14	1.0487			48	WT	WT1 -- 5_3	657	14	11000
		72	WT	WT1 -- 5_3	658	1	-0.27498			72	WT	WT1 -- 5_3	658	1	1.0441			72	WT	WT1 -- 5_3	658	1	8313
		72	WT	WT1 -- 5_3	659	2	-0.20648			72	WT	WT1 -- 5_3	659	2	1.1368			72	WT	WT1 -- 5_3	659	2	19376
		72	WT	WT1 -- 5_3	660	3	-0.28529			72	WT	WT1 -- 5_3	660	3	1.1247			72	WT	WT1 -- 5_3	660	3	22160
		72	WT	WT1 -- 5_3	661	4	-0.33133			72	WT	WT1 -- 5_3	661	4	1.1004			72	WT	WT1 -- 5_3	661	4	20025
		72	WT	WT1 -- 5_3	662	5	-0.17918			72	WT	WT1 -- 5_3	662	5	1.0458			72	WT	WT1 -- 5_3	662	5	8649
		72	WT	WT1 -- 5_3	663	6	-0.21983			72	WT	WT1 -- 5_3	663	6	1.0495			72	WT	WT1 -- 5_3	663	6	10199
		72	WT	WT1 -- 5_3	664	7	-0.14366			72	WT	WT1 -- 5_3	664	7	1.1809			72	WT	WT1 -- 5_3	664	7	19872
		72	WT	WT1 -- 5_3	665	8	-0.29481			72	WT	WT1 -- 5_3	665	8	1.0533			72	WT	WT1 -- 5_3	665	8	18998
		72	WT	WT1 -- 5_3	666	9	-0.21897			72	WT	WT1 -- 5_3	666	9	1.0585			72	WT	WT1 -- 5_3	666	9	14042
		72	WT	WT1 -- 5_3	667	10	-0.31894			72	WT	WT1 -- 5_3	667	10	1.1676			72	WT	WT1 -- 5_3	667	10	28229
		72	WT	WT1 -- 5_3	668	11	-0.35333			72	WT	WT1 -- 5_3	668	11	1.1716			72	WT	WT1 -- 5_3	668	11	23487
		72	WT	WT1 -- 5_3	669	12	-0.21225			72	WT	WT1 -- 5_3	669	12	1.1614			72	WT	WT1 -- 5_3	669	12	25301
		72	WT	WT1 -- 5_3	670	13	-0.16791			72	WT	WT1 -- 5_3	670	13	1.1119			72	WT	WT1 -- 5_3	670	13	20191
		72	WT	WT1 -- 5_3	671	14	-0.23085			72	WT	WT1 -- 5_3	671	14	1.0849			72	WT	WT1 -- 5_3	671	14	15901
		96	WT	WT1 -- 5_3	672	1	0.013653			96	WT	WT1 -- 5_3	672	1	1.0543			96	WT	WT1 -- 5_3	672	1	10958
		96	WT	WT1 -- 5_3	673	2	0.028217			96	WT	WT1 -- 5_3	673	2	1.1471			96	WT	WT1 -- 5_3	673	2	22742
		96	WT	WT1 -- 5_3	674	3	-0.21167			96	WT	WT1 -- 5_3	674	3	1.1651			96	WT	WT1 -- 5_3	674	3	26407
		96	WT	WT1 -- 5_3	675	4	-0.042068			96	WT	WT1 -- 5_3	675	4	1.1337			96	WT	WT1 -- 5_3	675	4	24007
		96	WT	WT1 -- 5_3	676	5	-0.22585			96	WT	WT1 -- 5_3	676	5	1.0475			96	WT	WT1 -- 5_3	676	5	10306
		96	WT	WT1 -- 5_3	677	6	-0.13464			96	WT	WT1 -- 5_3	677	6	1.0591			96	WT	WT1 -- 5_3	677	6	11566
		96	WT	WT1 -- 5_3	678	7	-0.20704			96	WT	WT1 -- 5_3	678	7	1.1793			96	WT	WT1 -- 5_3	678	7	22767
		96	WT	WT1 -- 5_3	679	8	-0.045982			96	WT	WT1 -- 5_3	679	8	1.0638			96	WT	WT1 -- 5_3	679	8	23776
		96	WT	WT1 -- 5_3	680	9	-0.14799			96	WT	WT1 -- 5_3	680	9	1.0681			96	WT	WT1 -- 5_3	680	9	17765
		96	WT	WT1 -- 5_3	681	10	-0.17574			96	WT	WT1 -- 5_3	681	10	1.1868			96	WT	WT1 -- 5_3	681	10	32470
		96	WT	WT1 -- 5_3	682	11	-0.22331			96	WT	WT1 -- 5_3	682	11	1.1889			96	WT	WT1 -- 5_3	682	11	27084
		96	WT	WT1 -- 5_3	683	12	-0.32384			96	WT	WT1 -- 5_3	683	12	1.1883			96	WT	WT1 -- 5_3	683	12	30046
		96	WT	WT1 -- 5_3	684	13	-0.11168			96	WT	WT1 -- 5_3	684	13	1.1476			96	WT	WT1 -- 5_3	684	13	25035
		96	WT	WT1 -- 5_3	685	14	-0.36693			96	WT	WT1 -- 5_3	685	14	1.1068			96	WT	WT1 -- 5_3	685	14	20066
		0	prc1-1	prc1-1 -- 1_1	686	1	-0.38203			0	prc1-1	prc1-1 -- 1_1	686	1	1.0294			0	prc1-1	prc1-1 -- 1_1	686	1	4839
		0	prc1-1	prc1-1 -- 1_1	687	2	-0.20028			0	prc1-1	prc1-1 -- 1_1	687	2	1.0358			0	prc1-1	prc1-1 -- 1_1	687	2	4589
		0	prc1-1	prc1-1 -- 1_1	688	3	0.09715			0	prc1-1	prc1-1 -- 1_1	688	3	1			0	prc1-1	prc1-1 -- 1_1	688	3	1765
		0	prc1-1	prc1-1 -- 1_1	689	4	-0.010134			0	prc1-1	prc1-1 -- 1_1	689	4	1.0197			0	prc1-1	prc1-1 -- 1_1	689	4	4471
		0	prc1-1	prc1-1 -- 1_1	690	5	-0.13677			0	prc1-1	prc1-1 -- 1_1	690	5	1.0335			0	prc1-1	prc1-1 -- 1_1	690	5	4342
		0	prc1-1	prc1-1 -- 1_1	691	6	-0.13063			0	prc1-1	prc1-1 -- 1_1	691	6	1.0176			0	prc1-1	prc1-1 -- 1_1	691	6	3411
		0	prc1-1	prc1-1 -- 1_1	692	7	0.067899			0	prc1-1	prc1-1 -- 1_1	692	7	1.0219			0	prc1-1	prc1-1 -- 1_1	692	7	4301
		0	prc1-1	prc1-1 -- 1_1	693	8	0.19314			0	prc1-1	prc1-1 -- 1_1	693	8	1.0139			0	prc1-1	prc1-1 -- 1_1	693	8	2477
		0	prc1-1	prc1-1 -- 1_1	694	9	0.16866			0	prc1-1	prc1-1 -- 1_1	694	9	1.0201			0	prc1-1	prc1-1 -- 1_1	694	9	3478
		0	prc1-1	prc1-1 -- 1_1	695	10	-0.076025			0	prc1-1	prc1-1 -- 1_1	695	10	1.0111			0	prc1-1	prc1-1 -- 1_1	695	10	3352
		0	prc1-1	prc1-1 -- 1_1	696	11	0.057509			0	prc1-1	prc1-1 -- 1_1	696	11	1.0012			0	prc1-1	prc1-1 -- 1_1	696	11	2064
		0	prc1-1	prc1-1 -- 1_1	697	12	-0.10511			0	prc1-1	prc1-1 -- 1_1	697	12	1.0428			0	prc1-1	prc1-1 -- 1_1	697	12	5386
		0	prc1-1	prc1-1 -- 1_1	698	13	0.061923			0	prc1-1	prc1-1 -- 1_1	698	13	1.0091			0	prc1-1	prc1-1 -- 1_1	698	13	3700
		0	prc1-1	prc1-1 -- 1_1	699	14	-0.14701			0	prc1-1	prc1-1 -- 1_1	699	14	1.006			0	prc1-1	prc1-1 -- 1_1	699	14	3395
		0	prc1-1	prc1-1 -- 1_1	700	15	-0.16545			0	prc1-1	prc1-1 -- 1_1	700	15	1.0383			0	prc1-1	prc1-1 -- 1_1	700	15	3686
		0	prc1-1	prc1-1 -- 1_1	701	16	0.33106			0	prc1-1	prc1-1 -- 1_1	701	16	1.0122			0	prc1-1	prc1-1 -- 1_1	701	16	3265
		0	prc1-1	prc1-1 -- 1_1	702	17	-0.16061			0	prc1-1	prc1-1 -- 1_1	702	17	1.0351			0	prc1-1	prc1-1 -- 1_1	702	17	5848
		0	prc1-1	prc1-1 -- 1_1	703	18	-0.20354			0	prc1-1	prc1-1 -- 1_1	703	18	1.0135			0	prc1-1	prc1-1 -- 1_1	703	18	3694
		0	prc1-1	prc1-1 -- 1_1	704	19	0.3263			0	prc1-1	prc1-1 -- 1_1	704	19	1.0152			0	prc1-1	prc1-1 -- 1_1	704	19	3173
		0	prc1-1	prc1-1 -- 1_1	705	20	-0.066394			0	prc1-1	prc1-1 -- 1_1	705	20	1.0188			0	prc1-1	prc1-1 -- 1_1	705	20	2386
		0	prc1-1	prc1-1 -- 1_1	706	21	-0.12136			0	prc1-1	prc1-1 -- 1_1	706	21	1.0146			0	prc1-1	prc1-1 -- 1_1	706	21	3735
		0	prc1-1	prc1-1 -- 1_1	707	22	-0.16093			0	prc1-1	prc1-1 -- 1_1	707	22	1.0666			0	prc1-1	prc1-1 -- 1_1	707	22	6424
		0	prc1-1	prc1-1 -- 1_1	708	23	-0.02935			0	prc1-1	prc1-1 -- 1_1	708	23	1.0108			0	prc1-1	prc1-1 -- 1_1	708	23	3145
		0	prc1-1	prc1-1 -- 1_1	709	24	-0.19577			0	prc1-1	prc1-1 -- 1_1	709	24	1.044			0	prc1-1	prc1-1 -- 1_1	709	24	4465
		0	prc1-1	prc1-1 -- 1_1	710	25	-0.1101			0	prc1-1	prc1-1 -- 1_1	710	25	1.0074			0	prc1-1	prc1-1 -- 1_1	710	25	2681
		0	prc1-1	prc1-1 -- 1_1	711	26	-0.22122			0	prc1-1	prc1-1 -- 1_1	711	26	1.0052			0	prc1-1	prc1-1 -- 1_1	711	26	2159
		0	prc1-1	prc1-1 -- 1_1	712	27	-0.21446			0	prc1-1	prc1-1 -- 1_1	712	27	1.0357			0	prc1-1	prc1-1 -- 1_1	712	27	3652
		0	prc1-1	prc1-1 -- 1_1	713	28	0.11859			0	prc1-1	prc1-1 -- 1_1	713	28	1.032			0	prc1-1	prc1-1 -- 1_1	713	28	3112
		0	prc1-1	prc1-1 -- 1_1	714	29	0.027481			0	prc1-1	prc1-1 -- 1_1	714	29	1.0238			0	prc1-1	prc1-1 -- 1_1	714	29	4459
		0	prc1-1	prc1-1 -- 1_1	715	30	0.010009			0	prc1-1	prc1-1 -- 1_1	715	30	1.0155			0	prc1-1	prc1-1 -- 1_1	715	30	4511
		0	prc1-1	prc1-1 -- 1_1	716	31	-0.053905			0	prc1-1	prc1-1 -- 1_1	716	31	1.0378			0	prc1-1	prc1-1 -- 1_1	716	31	4360
		0	prc1-1	prc1-1 -- 1_1	717	32	-0.090424			0	prc1-1	prc1-1 -- 1_1	717	32	1.0114			0	prc1-1	prc1-1 -- 1_1	717	32	3255
		0	prc1-1	prc1-1 -- 1_1	718	33	-0.13836			0	prc1-1	prc1-1 -- 1_1	718	33	1.0388			0	prc1-1	prc1-1 -- 1_1	718	33	4250
		0	prc1-1	prc1-1 -- 1_1	719	34	-0.12339			0	prc1-1	prc1-1 -- 1_1	719	34	1.0108			0	prc1-1	prc1-1 -- 1_1	719	34	2841
		0	prc1-1	prc1-1 -- 1_1	720	35	-0.082864			0	prc1-1	prc1-1 -- 1_1	720	35	1.0245			0	prc1-1	prc1-1 -- 1_1	720	35	4087
		0	prc1-1	prc1-1 -- 1_1	721	36	0.14174			0	prc1-1	prc1-1 -- 1_1	721	36	1.0036			0	prc1-1	prc1-1 -- 1_1	721	36	3821
		0	prc1-1	prc1-1 -- 1_1	722	37	-0.035706			0	prc1-1	prc1-1 -- 1_1	722	37	1.0314			0	prc1-1	prc1-1 -- 1_1	722	37	2855
		0	prc1-1	prc1-1 -- 1_1	723	38	-0.36206			0	prc1-1	prc1-1 -- 1_1	723	38	1.0498			0	prc1-1	prc1-1 -- 1_1	723	38	5467
		0	prc1-1	prc1-1 -- 1_1	724	39	-0.28808			0	prc1-1	prc1-1 -- 1_1	724	39	0.99945			0	prc1-1	prc1-1 -- 1_1	724	39	1959
		0	prc1-1	prc1-1 -- 1_1	725	40	-0.14954			0	prc1-1	prc1-1 -- 1_1	725	40	1.0276			0	prc1-1	prc1-1 -- 1_1	725	40	4480
		0	prc1-1	prc1-1 -- 1_1	726	41	-0.061287			0	prc1-1	prc1-1 -- 1_1	726	41	1.0145			0	prc1-1	prc1-1 -- 1_1	726	41	3828
		0	prc1-1	prc1-1 -- 1_1	727	42	0.027415			0	prc1-1	prc1-1 -- 1_1	727	42	1.0113			0	prc1-1	prc1-1 -- 1_1	727	42	3642
		0	prc1-1	prc1-1 -- 1_1	728	43	-0.045857			0	prc1-1	prc1-1 -- 1_1	728	43	1.0089			0	prc1-1	prc1-1 -- 1_1	728	43	3156
		0	prc1-1	prc1-1 -- 1_1	729	44	-0.2532			0	prc1-1	prc1-1 -- 1_1	729	44	1.0324			0	prc1-1	prc1-1 -- 1_1	729	44	4218
		0	prc1-1	prc1-1 -- 1_1	730	45	-0.08068			0	prc1-1	prc1-1 -- 1_1	730	45	1.0282			0	prc1-1	prc1-1 -- 1_1	730	45	3996
		0	prc1-1	prc1-1 -- 1_1	731	46	0.17823			0	prc1-1	prc1-1 -- 1_1	731	46	1.0103			0	prc1-1	prc1-1 -- 1_1	731	46	3071
		0	prc1-1	prc1-1 -- 1_1	732	47	-0.034541			0	prc1-1	prc1-1 -- 1_1	732	47	1.0249			0	prc1-1	prc1-1 -- 1_1	732	47	3233
		0	prc1-1	prc1-1 -- 1_1	733	48	-0.26784			0	prc1-1	prc1-1 -- 1_1	733	48	1.0021			0	prc1-1	prc1-1 -- 1_1	733	48	2295
		0	prc1-1	prc1-1 -- 1_1	734	49	0.42798			0	prc1-1	prc1-1 -- 1_1	734	49	1.0005			0	prc1-1	prc1-1 -- 1_1	734	49	2505
		0	prc1-1	prc1-1 -- 1_1	735	50	0.11211			0	prc1-1	prc1-1 -- 1_1	735	50	0.99901			0	prc1-1	prc1-1 -- 1_1	735	50	2180
		0	prc1-1	prc1-1 -- 1_1	736	51	0.05925			0	prc1-1	prc1-1 -- 1_1	736	51	1.0243			0	prc1-1	prc1-1 -- 1_1	736	51	5133
		0	prc1-1	prc1-1 -- 1_1	737	52	-0.15495			0	prc1-1	prc1-1 -- 1_1	737	52	1.0162			0	prc1-1	prc1-1 -- 1_1	737	52	2539
		0	prc1-1	prc1-1 -- 1_1	738	53	-0.4545			0	prc1-1	prc1-1 -- 1_1	738	53	1.061			0	prc1-1	prc1-1 -- 1_1	738	53	6602
		0	prc1-1	prc1-1 -- 1_1	739	54	-0.10821			0	prc1-1	prc1-1 -- 1_1	739	54	1.01			0	prc1-1	prc1-1 -- 1_1	739	54	2826
		0	prc1-1	prc1-1 -- 1_1	740	55	-0.30078			0	prc1-1	prc1-1 -- 1_1	740	55	1.03			0	prc1-1	prc1-1 -- 1_1	740	55	3698
		0	prc1-1	prc1-1 -- 1_1	741	56	-0.08008			0	prc1-1	prc1-1 -- 1_1	741	56	1.0207			0	prc1-1	prc1-1 -- 1_1	741	56	2156
		0	prc1-1	prc1-1 -- 1_1	742	57	0.033927			0	prc1-1	prc1-1 -- 1_1	742	57	1.0161			0	prc1-1	prc1-1 -- 1_1	742	57	2703
		0	prc1-1	prc1-1 -- 1_1	743	58	-0.050092			0	prc1-1	prc1-1 -- 1_1	743	58	1.0226			0	prc1-1	prc1-1 -- 1_1	743	58	3212
		24	prc1-1	prc1-1 -- 1_1	744	1	0.21768			24	prc1-1	prc1-1 -- 1_1	744	1	1.0359			24	prc1-1	prc1-1 -- 1_1	744	1	5663
		24	prc1-1	prc1-1 -- 1_1	745	2	0.057666			24	prc1-1	prc1-1 -- 1_1	745	2	1.0368			24	prc1-1	prc1-1 -- 1_1	745	2	5176
		24	prc1-1	prc1-1 -- 1_1	746	3	-0.022542			24	prc1-1	prc1-1 -- 1_1	746	3	0.99895			24	prc1-1	prc1-1 -- 1_1	746	3	2127
		24	prc1-1	prc1-1 -- 1_1	747	4	-0.22057			24	prc1-1	prc1-1 -- 1_1	747	4	1.0221			24	prc1-1	prc1-1 -- 1_1	747	4	5108
		24	prc1-1	prc1-1 -- 1_1	748	5	-0.010342			24	prc1-1	prc1-1 -- 1_1	748	5	1.0289			24	prc1-1	prc1-1 -- 1_1	748	5	5080
		24	prc1-1	prc1-1 -- 1_1	749	6	-0.04537			24	prc1-1	prc1-1 -- 1_1	749	6	1.0117			24	prc1-1	prc1-1 -- 1_1	749	6	3881
		24	prc1-1	prc1-1 -- 1_1	750	7	0.095458			24	prc1-1	prc1-1 -- 1_1	750	7	1.0219			24	prc1-1	prc1-1 -- 1_1	750	7	5028
		24	prc1-1	prc1-1 -- 1_1	751	8	-0.22525			24	prc1-1	prc1-1 -- 1_1	751	8	1.0171			24	prc1-1	prc1-1 -- 1_1	751	8	2908
		24	prc1-1	prc1-1 -- 1_1	752	9	0.2604			24	prc1-1	prc1-1 -- 1_1	752	9	1.0162			24	prc1-1	prc1-1 -- 1_1	752	9	4073
		24	prc1-1	prc1-1 -- 1_1	753	10	-0.038738			24	prc1-1	prc1-1 -- 1_1	753	10	1.0156			24	prc1-1	prc1-1 -- 1_1	753	10	4124
		24	prc1-1	prc1-1 -- 1_1	754	11	0.20778			24	prc1-1	prc1-1 -- 1_1	754	11	1.0016			24	prc1-1	prc1-1 -- 1_1	754	11	2380
		24	prc1-1	prc1-1 -- 1_1	755	12	-0.29079			24	prc1-1	prc1-1 -- 1_1	755	12	1.0381			24	prc1-1	prc1-1 -- 1_1	755	12	6368
		24	prc1-1	prc1-1 -- 1_1	756	13	0.36346			24	prc1-1	prc1-1 -- 1_1	756	13	1.0137			24	prc1-1	prc1-1 -- 1_1	756	13	4166
		24	prc1-1	prc1-1 -- 1_1	757	14	0.0024758			24	prc1-1	prc1-1 -- 1_1	757	14	1.0016			24	prc1-1	prc1-1 -- 1_1	757	14	3887
		24	prc1-1	prc1-1 -- 1_1	758	15	0.070939			24	prc1-1	prc1-1 -- 1_1	758	15	1.0303			24	prc1-1	prc1-1 -- 1_1	758	15	4218
		24	prc1-1	prc1-1 -- 1_1	759	16	0.1891			24	prc1-1	prc1-1 -- 1_1	759	16	1.0109			24	prc1-1	prc1-1 -- 1_1	759	16	3559
		24	prc1-1	prc1-1 -- 1_1	760	17	0.32824			24	prc1-1	prc1-1 -- 1_1	760	17	1.0341			24	prc1-1	prc1-1 -- 1_1	760	17	6729
		24	prc1-1	prc1-1 -- 1_1	761	18	0.051028			24	prc1-1	prc1-1 -- 1_1	761	18	1.0124			24	prc1-1	prc1-1 -- 1_1	761	18	4244
		24	prc1-1	prc1-1 -- 1_1	762	19	-0.06028			24	prc1-1	prc1-1 -- 1_1	762	19	1.0092			24	prc1-1	prc1-1 -- 1_1	762	19	3498
		24	prc1-1	prc1-1 -- 1_1	763	20	0.19833			24	prc1-1	prc1-1 -- 1_1	763	20	1.0148			24	prc1-1	prc1-1 -- 1_1	763	20	2584
		24	prc1-1	prc1-1 -- 1_1	764	21	0.04698			24	prc1-1	prc1-1 -- 1_1	764	21	1.0206			24	prc1-1	prc1-1 -- 1_1	764	21	4182
		24	prc1-1	prc1-1 -- 1_1	765	22	0.091			24	prc1-1	prc1-1 -- 1_1	765	22	1.0582			24	prc1-1	prc1-1 -- 1_1	765	22	7465
		24	prc1-1	prc1-1 -- 1_1	766	23	0.19946			24	prc1-1	prc1-1 -- 1_1	766	23	1.0123			24	prc1-1	prc1-1 -- 1_1	766	23	3633
		24	prc1-1	prc1-1 -- 1_1	767	24	0.086621			24	prc1-1	prc1-1 -- 1_1	767	24	1.0464			24	prc1-1	prc1-1 -- 1_1	767	24	5047
		24	prc1-1	prc1-1 -- 1_1	768	25	0.37321			24	prc1-1	prc1-1 -- 1_1	768	25	1.0058			24	prc1-1	prc1-1 -- 1_1	768	25	3189
		24	prc1-1	prc1-1 -- 1_1	769	26	0.11914			24	prc1-1	prc1-1 -- 1_1	769	26	1.0076			24	prc1-1	prc1-1 -- 1_1	769	26	2592
		24	prc1-1	prc1-1 -- 1_1	770	27	0.0079792			24	prc1-1	prc1-1 -- 1_1	770	27	1.0322			24	prc1-1	prc1-1 -- 1_1	770	27	4246
		24	prc1-1	prc1-1 -- 1_1	771	28	0.12488			24	prc1-1	prc1-1 -- 1_1	771	28	1.0278			24	prc1-1	prc1-1 -- 1_1	771	28	3508
		24	prc1-1	prc1-1 -- 1_1	772	29	0.00035113			24	prc1-1	prc1-1 -- 1_1	772	29	1.0258			24	prc1-1	prc1-1 -- 1_1	772	29	5173
		24	prc1-1	prc1-1 -- 1_1	773	30	0.18383			24	prc1-1	prc1-1 -- 1_1	773	30	1.0191			24	prc1-1	prc1-1 -- 1_1	773	30	5167
		24	prc1-1	prc1-1 -- 1_1	774	31	-0.044726			24	prc1-1	prc1-1 -- 1_1	774	31	1.0357			24	prc1-1	prc1-1 -- 1_1	774	31	5088
		24	prc1-1	prc1-1 -- 1_1	775	32	-0.015147			24	prc1-1	prc1-1 -- 1_1	775	32	1.0183			24	prc1-1	prc1-1 -- 1_1	775	32	3939
		24	prc1-1	prc1-1 -- 1_1	776	33	-0.032532			24	prc1-1	prc1-1 -- 1_1	776	33	1.0393			24	prc1-1	prc1-1 -- 1_1	776	33	4859
		24	prc1-1	prc1-1 -- 1_1	777	34	-0.12728			24	prc1-1	prc1-1 -- 1_1	777	34	1.0193			24	prc1-1	prc1-1 -- 1_1	777	34	3219
		24	prc1-1	prc1-1 -- 1_1	778	35	0.11188			24	prc1-1	prc1-1 -- 1_1	778	35	1.0218			24	prc1-1	prc1-1 -- 1_1	778	35	4667
		24	prc1-1	prc1-1 -- 1_1	779	36	0.091872			24	prc1-1	prc1-1 -- 1_1	779	36	1.0124			24	prc1-1	prc1-1 -- 1_1	779	36	4283
		24	prc1-1	prc1-1 -- 1_1	780	37	0.32003			24	prc1-1	prc1-1 -- 1_1	780	37	1.0319			24	prc1-1	prc1-1 -- 1_1	780	37	3231
		24	prc1-1	prc1-1 -- 1_1	781	38	0.35682			24	prc1-1	prc1-1 -- 1_1	781	38	1.0506			24	prc1-1	prc1-1 -- 1_1	781	38	6302
		24	prc1-1	prc1-1 -- 1_1	782	39	-0.015778			24	prc1-1	prc1-1 -- 1_1	782	39	1.001			24	prc1-1	prc1-1 -- 1_1	782	39	2313
		24	prc1-1	prc1-1 -- 1_1	783	40	-0.019244			24	prc1-1	prc1-1 -- 1_1	783	40	1.0305			24	prc1-1	prc1-1 -- 1_1	783	40	5210
		24	prc1-1	prc1-1 -- 1_1	784	41	0.23348			24	prc1-1	prc1-1 -- 1_1	784	41	1.0196			24	prc1-1	prc1-1 -- 1_1	784	41	4455
		24	prc1-1	prc1-1 -- 1_1	785	42	0.26955			24	prc1-1	prc1-1 -- 1_1	785	42	1.0128			24	prc1-1	prc1-1 -- 1_1	785	42	4174
		24	prc1-1	prc1-1 -- 1_1	786	43	0.08471			24	prc1-1	prc1-1 -- 1_1	786	43	1.0114			24	prc1-1	prc1-1 -- 1_1	786	43	3638
		24	prc1-1	prc1-1 -- 1_1	787	44	0.094316			24	prc1-1	prc1-1 -- 1_1	787	44	1.0342			24	prc1-1	prc1-1 -- 1_1	787	44	4935
		24	prc1-1	prc1-1 -- 1_1	788	45	0.375			24	prc1-1	prc1-1 -- 1_1	788	45	1.0283			24	prc1-1	prc1-1 -- 1_1	788	45	4474
		24	prc1-1	prc1-1 -- 1_1	789	46	-0.0071557			24	prc1-1	prc1-1 -- 1_1	789	46	1.0103			24	prc1-1	prc1-1 -- 1_1	789	46	3658
		24	prc1-1	prc1-1 -- 1_1	790	47	-0.014549			24	prc1-1	prc1-1 -- 1_1	790	47	1.0105			24	prc1-1	prc1-1 -- 1_1	790	47	3752
		24	prc1-1	prc1-1 -- 1_1	791	48	0.2693			24	prc1-1	prc1-1 -- 1_1	791	48	1.004			24	prc1-1	prc1-1 -- 1_1	791	48	2566
		24	prc1-1	prc1-1 -- 1_1	792	49	0.050281			24	prc1-1	prc1-1 -- 1_1	792	49	1.0005			24	prc1-1	prc1-1 -- 1_1	792	49	2815
		24	prc1-1	prc1-1 -- 1_1	793	50	-0.14779			24	prc1-1	prc1-1 -- 1_1	793	50	1			24	prc1-1	prc1-1 -- 1_1	793	50	2491
		24	prc1-1	prc1-1 -- 1_1	794	51	0.036191			24	prc1-1	prc1-1 -- 1_1	794	51	1.0284			24	prc1-1	prc1-1 -- 1_1	794	51	5817
		24	prc1-1	prc1-1 -- 1_1	795	52	0.17283			24	prc1-1	prc1-1 -- 1_1	795	52	1.018			24	prc1-1	prc1-1 -- 1_1	795	52	2924
		24	prc1-1	prc1-1 -- 1_1	796	53	-0.033264			24	prc1-1	prc1-1 -- 1_1	796	53	1.0425			24	prc1-1	prc1-1 -- 1_1	796	53	7427
		24	prc1-1	prc1-1 -- 1_1	797	54	0.40545			24	prc1-1	prc1-1 -- 1_1	797	54	1.0124			24	prc1-1	prc1-1 -- 1_1	797	54	3200
		24	prc1-1	prc1-1 -- 1_1	798	55	0.16514			24	prc1-1	prc1-1 -- 1_1	798	55	1.0339			24	prc1-1	prc1-1 -- 1_1	798	55	4287
		24	prc1-1	prc1-1 -- 1_1	799	56	-0.052942			24	prc1-1	prc1-1 -- 1_1	799	56	1.022			24	prc1-1	prc1-1 -- 1_1	799	56	2449
		24	prc1-1	prc1-1 -- 1_1	800	57	0.082755			24	prc1-1	prc1-1 -- 1_1	800	57	1.0177			24	prc1-1	prc1-1 -- 1_1	800	57	3177
		24	prc1-1	prc1-1 -- 1_1	801	58	-0.27692			24	prc1-1	prc1-1 -- 1_1	801	58	1.0236			24	prc1-1	prc1-1 -- 1_1	801	58	3876
		48	prc1-1	prc1-1 -- 1_1	802	1	-0.15229			48	prc1-1	prc1-1 -- 1_1	802	1	1.0409			48	prc1-1	prc1-1 -- 1_1	802	1	14532
		48	prc1-1	prc1-1 -- 1_1	803	2	0.0070884			48	prc1-1	prc1-1 -- 1_1	803	2	1.0672			48	prc1-1	prc1-1 -- 1_1	803	2	12674
		48	prc1-1	prc1-1 -- 1_1	804	3	-0.27652			48	prc1-1	prc1-1 -- 1_1	804	3	1.0268			48	prc1-1	prc1-1 -- 1_1	804	3	6175
		48	prc1-1	prc1-1 -- 1_1	805	4	-0.37594			48	prc1-1	prc1-1 -- 1_1	805	4	1.0328			48	prc1-1	prc1-1 -- 1_1	805	4	13495
		48	prc1-1	prc1-1 -- 1_1	806	5	-0.28968			48	prc1-1	prc1-1 -- 1_1	806	5	1.0526			48	prc1-1	prc1-1 -- 1_1	806	5	13529
		48	prc1-1	prc1-1 -- 1_1	807	6	-0.2657			48	prc1-1	prc1-1 -- 1_1	807	6	1.0271			48	prc1-1	prc1-1 -- 1_1	807	6	11096
		48	prc1-1	prc1-1 -- 1_1	808	7	-0.38889			48	prc1-1	prc1-1 -- 1_1	808	7	1.047			48	prc1-1	prc1-1 -- 1_1	808	7	13767
		48	prc1-1	prc1-1 -- 1_1	809	8	-0.32389			48	prc1-1	prc1-1 -- 1_1	809	8	1.0275			48	prc1-1	prc1-1 -- 1_1	809	8	8399
		48	prc1-1	prc1-1 -- 1_1	810	9	-0.30427			48	prc1-1	prc1-1 -- 1_1	810	9	1.0302			48	prc1-1	prc1-1 -- 1_1	810	9	11484
		48	prc1-1	prc1-1 -- 1_1	811	10	-0.27566			48	prc1-1	prc1-1 -- 1_1	811	10	1.0257			48	prc1-1	prc1-1 -- 1_1	811	10	11179
		48	prc1-1	prc1-1 -- 1_1	812	11	-0.06555			48	prc1-1	prc1-1 -- 1_1	812	11	1.0204			48	prc1-1	prc1-1 -- 1_1	812	11	6479
		48	prc1-1	prc1-1 -- 1_1	813	12	-0.28378			48	prc1-1	prc1-1 -- 1_1	813	12	1.0648			48	prc1-1	prc1-1 -- 1_1	813	12	16115
		48	prc1-1	prc1-1 -- 1_1	814	13	-0.054039			48	prc1-1	prc1-1 -- 1_1	814	13	1.0304			48	prc1-1	prc1-1 -- 1_1	814	13	11457
		48	prc1-1	prc1-1 -- 1_1	815	14	-0.14883			48	prc1-1	prc1-1 -- 1_1	815	14	1.0091			48	prc1-1	prc1-1 -- 1_1	815	14	11155
		48	prc1-1	prc1-1 -- 1_1	816	15	-0.24027			48	prc1-1	prc1-1 -- 1_1	816	15	1.0434			48	prc1-1	prc1-1 -- 1_1	816	15	11534
		48	prc1-1	prc1-1 -- 1_1	817	16	-0.33769			48	prc1-1	prc1-1 -- 1_1	817	16	1.0304			48	prc1-1	prc1-1 -- 1_1	817	16	10797
		48	prc1-1	prc1-1 -- 1_1	818	17	-0.23958			48	prc1-1	prc1-1 -- 1_1	818	17	1.0603			48	prc1-1	prc1-1 -- 1_1	818	17	18526
		48	prc1-1	prc1-1 -- 1_1	819	18	-0.31063			48	prc1-1	prc1-1 -- 1_1	819	18	1.0204			48	prc1-1	prc1-1 -- 1_1	819	18	12652
		48	prc1-1	prc1-1 -- 1_1	820	19	-0.2196			48	prc1-1	prc1-1 -- 1_1	820	19	1.0237			48	prc1-1	prc1-1 -- 1_1	820	19	10523
		48	prc1-1	prc1-1 -- 1_1	821	20	-0.23412			48	prc1-1	prc1-1 -- 1_1	821	20	1.029			48	prc1-1	prc1-1 -- 1_1	821	20	7579
		48	prc1-1	prc1-1 -- 1_1	822	21	-0.27377			48	prc1-1	prc1-1 -- 1_1	822	21	1.0401			48	prc1-1	prc1-1 -- 1_1	822	21	11952
		48	prc1-1	prc1-1 -- 1_1	823	22	-0.24468			48	prc1-1	prc1-1 -- 1_1	823	22	1.1148			48	prc1-1	prc1-1 -- 1_1	823	22	21608
		48	prc1-1	prc1-1 -- 1_1	824	23	-0.1954			48	prc1-1	prc1-1 -- 1_1	824	23	1.0163			48	prc1-1	prc1-1 -- 1_1	824	23	11696
		48	prc1-1	prc1-1 -- 1_1	825	24	-0.34779			48	prc1-1	prc1-1 -- 1_1	825	24	1.072			48	prc1-1	prc1-1 -- 1_1	825	24	12988
		48	prc1-1	prc1-1 -- 1_1	826	25	-0.3038			48	prc1-1	prc1-1 -- 1_1	826	25	1.0104			48	prc1-1	prc1-1 -- 1_1	826	25	9065
		48	prc1-1	prc1-1 -- 1_1	827	26	-0.19723			48	prc1-1	prc1-1 -- 1_1	827	26	1.0257			48	prc1-1	prc1-1 -- 1_1	827	26	6929
		48	prc1-1	prc1-1 -- 1_1	828	27	-0.36873			48	prc1-1	prc1-1 -- 1_1	828	27	1.0613			48	prc1-1	prc1-1 -- 1_1	828	27	11923
		48	prc1-1	prc1-1 -- 1_1	829	28	-0.31633			48	prc1-1	prc1-1 -- 1_1	829	28	1.0576			48	prc1-1	prc1-1 -- 1_1	829	28	8856
		48	prc1-1	prc1-1 -- 1_1	830	29	-0.26836			48	prc1-1	prc1-1 -- 1_1	830	29	1.038			48	prc1-1	prc1-1 -- 1_1	830	29	15681
		48	prc1-1	prc1-1 -- 1_1	831	30	-0.11973			48	prc1-1	prc1-1 -- 1_1	831	30	1.0609			48	prc1-1	prc1-1 -- 1_1	831	30	14169
		48	prc1-1	prc1-1 -- 1_1	832	31	0.017614			48	prc1-1	prc1-1 -- 1_1	832	31	1.0704			48	prc1-1	prc1-1 -- 1_1	832	31	14035
		48	prc1-1	prc1-1 -- 1_1	833	32	-0.18923			48	prc1-1	prc1-1 -- 1_1	833	32	1.0415			48	prc1-1	prc1-1 -- 1_1	833	32	11025
		48	prc1-1	prc1-1 -- 1_1	834	33	-0.31979			48	prc1-1	prc1-1 -- 1_1	834	33	1.0579			48	prc1-1	prc1-1 -- 1_1	834	33	13428
		48	prc1-1	prc1-1 -- 1_1	835	34	-0.17711			48	prc1-1	prc1-1 -- 1_1	835	34	1.0396			48	prc1-1	prc1-1 -- 1_1	835	34	9662
		48	prc1-1	prc1-1 -- 1_1	836	35	-0.22658			48	prc1-1	prc1-1 -- 1_1	836	35	1.0431			48	prc1-1	prc1-1 -- 1_1	836	35	13640
		48	prc1-1	prc1-1 -- 1_1	837	36	-0.068616			48	prc1-1	prc1-1 -- 1_1	837	36	1.035			48	prc1-1	prc1-1 -- 1_1	837	36	12660
		48	prc1-1	prc1-1 -- 1_1	838	37	-0.022568			48	prc1-1	prc1-1 -- 1_1	838	37	1.056			48	prc1-1	prc1-1 -- 1_1	838	37	9103
		48	prc1-1	prc1-1 -- 1_1	839	38	-0.29785			48	prc1-1	prc1-1 -- 1_1	839	38	1.0779			48	prc1-1	prc1-1 -- 1_1	839	38	18329
		48	prc1-1	prc1-1 -- 1_1	840	39	-0.26784			48	prc1-1	prc1-1 -- 1_1	840	39	1.0107			48	prc1-1	prc1-1 -- 1_1	840	39	6622
		48	prc1-1	prc1-1 -- 1_1	841	40	-0.3533			48	prc1-1	prc1-1 -- 1_1	841	40	1.0528			48	prc1-1	prc1-1 -- 1_1	841	40	14792
		48	prc1-1	prc1-1 -- 1_1	842	41	-0.083537			48	prc1-1	prc1-1 -- 1_1	842	41	1.043			48	prc1-1	prc1-1 -- 1_1	842	41	12439
		48	prc1-1	prc1-1 -- 1_1	843	42	-0.39557			48	prc1-1	prc1-1 -- 1_1	843	42	1.0217			48	prc1-1	prc1-1 -- 1_1	843	42	10416
		48	prc1-1	prc1-1 -- 1_1	844	43	-0.24441			48	prc1-1	prc1-1 -- 1_1	844	43	1.0215			48	prc1-1	prc1-1 -- 1_1	844	43	10111
		48	prc1-1	prc1-1 -- 1_1	845	44	-0.11478			48	prc1-1	prc1-1 -- 1_1	845	44	1.0508			48	prc1-1	prc1-1 -- 1_1	845	44	13438
		48	prc1-1	prc1-1 -- 1_1	846	45	-0.053917			48	prc1-1	prc1-1 -- 1_1	846	45	1.0624			48	prc1-1	prc1-1 -- 1_1	846	45	12956
		48	prc1-1	prc1-1 -- 1_1	847	46	-0.16519			48	prc1-1	prc1-1 -- 1_1	847	46	1.0111			48	prc1-1	prc1-1 -- 1_1	847	46	10350
		48	prc1-1	prc1-1 -- 1_1	848	47	-0.12291			48	prc1-1	prc1-1 -- 1_1	848	47	1.0188			48	prc1-1	prc1-1 -- 1_1	848	47	10713
		48	prc1-1	prc1-1 -- 1_1	849	48	-0.33089			48	prc1-1	prc1-1 -- 1_1	849	48	1.0029			48	prc1-1	prc1-1 -- 1_1	849	48	7453
		48	prc1-1	prc1-1 -- 1_1	850	49	-0.22251			48	prc1-1	prc1-1 -- 1_1	850	49	1.0016			48	prc1-1	prc1-1 -- 1_1	850	49	8269
		48	prc1-1	prc1-1 -- 1_1	851	50	-0.13919			48	prc1-1	prc1-1 -- 1_1	851	50	1.008			48	prc1-1	prc1-1 -- 1_1	851	50	7284
		48	prc1-1	prc1-1 -- 1_1	852	51	-0.37463			48	prc1-1	prc1-1 -- 1_1	852	51	1.0361			48	prc1-1	prc1-1 -- 1_1	852	51	16610
		48	prc1-1	prc1-1 -- 1_1	853	52	-0.37955			48	prc1-1	prc1-1 -- 1_1	853	52	1.0282			48	prc1-1	prc1-1 -- 1_1	853	52	8386
		48	prc1-1	prc1-1 -- 1_1	854	53	-0.42327			48	prc1-1	prc1-1 -- 1_1	854	53	1.068			48	prc1-1	prc1-1 -- 1_1	854	53	18583
		48	prc1-1	prc1-1 -- 1_1	855	54	-0.31477			48	prc1-1	prc1-1 -- 1_1	855	54	1.007			48	prc1-1	prc1-1 -- 1_1	855	54	8247
		48	prc1-1	prc1-1 -- 1_1	856	55	-0.38862			48	prc1-1	prc1-1 -- 1_1	856	55	1.0658			48	prc1-1	prc1-1 -- 1_1	856	55	11660
		48	prc1-1	prc1-1 -- 1_1	857	56	-0.14942			48	prc1-1	prc1-1 -- 1_1	857	56	1.0543			48	prc1-1	prc1-1 -- 1_1	857	56	6280
		48	prc1-1	prc1-1 -- 1_1	858	57	-0.25518			48	prc1-1	prc1-1 -- 1_1	858	57	1.0362			48	prc1-1	prc1-1 -- 1_1	858	57	7634
		48	prc1-1	prc1-1 -- 1_1	859	58	-0.27373			48	prc1-1	prc1-1 -- 1_1	859	58	1.0271			48	prc1-1	prc1-1 -- 1_1	859	58	9783
		72	prc1-1	prc1-1 -- 1_1	860	1	-0.18993			72	prc1-1	prc1-1 -- 1_1	860	1	1.0527			72	prc1-1	prc1-1 -- 1_1	860	1	22206
		72	prc1-1	prc1-1 -- 1_1	861	2	-0.21117			72	prc1-1	prc1-1 -- 1_1	861	2	1.0603			72	prc1-1	prc1-1 -- 1_1	861	2	21281
		72	prc1-1	prc1-1 -- 1_1	862	3	-0.013825			72	prc1-1	prc1-1 -- 1_1	862	3	1.0232			72	prc1-1	prc1-1 -- 1_1	862	3	12080
		72	prc1-1	prc1-1 -- 1_1	863	4	-0.21074			72	prc1-1	prc1-1 -- 1_1	863	4	1.0269			72	prc1-1	prc1-1 -- 1_1	863	4	24701
		72	prc1-1	prc1-1 -- 1_1	864	5	-0.12908			72	prc1-1	prc1-1 -- 1_1	864	5	1.0486			72	prc1-1	prc1-1 -- 1_1	864	5	22156
		72	prc1-1	prc1-1 -- 1_1	865	6	-0.10712			72	prc1-1	prc1-1 -- 1_1	865	6	1.0421			72	prc1-1	prc1-1 -- 1_1	865	6	21247
		72	prc1-1	prc1-1 -- 1_1	866	7	-0.13506			72	prc1-1	prc1-1 -- 1_1	866	7	1.0668			72	prc1-1	prc1-1 -- 1_1	866	7	23697
		72	prc1-1	prc1-1 -- 1_1	867	8	-0.1208			72	prc1-1	prc1-1 -- 1_1	867	8	1.023			72	prc1-1	prc1-1 -- 1_1	867	8	14762
		72	prc1-1	prc1-1 -- 1_1	868	9	-0.1727			72	prc1-1	prc1-1 -- 1_1	868	9	1.0574			72	prc1-1	prc1-1 -- 1_1	868	9	18232
		72	prc1-1	prc1-1 -- 1_1	869	10	-0.21621			72	prc1-1	prc1-1 -- 1_1	869	10	1.0531			72	prc1-1	prc1-1 -- 1_1	869	10	18757
		72	prc1-1	prc1-1 -- 1_1	870	11	-0.47891			72	prc1-1	prc1-1 -- 1_1	870	11	1.0204			72	prc1-1	prc1-1 -- 1_1	870	11	12322
		72	prc1-1	prc1-1 -- 1_1	871	12	-0.17967			72	prc1-1	prc1-1 -- 1_1	871	12	1.0915			72	prc1-1	prc1-1 -- 1_1	871	12	27771
		72	prc1-1	prc1-1 -- 1_1	872	13	-0.10173			72	prc1-1	prc1-1 -- 1_1	872	13	1.0435			72	prc1-1	prc1-1 -- 1_1	872	13	20414
		72	prc1-1	prc1-1 -- 1_1	873	14	-0.09054			72	prc1-1	prc1-1 -- 1_1	873	14	1.0152			72	prc1-1	prc1-1 -- 1_1	873	14	18172
		72	prc1-1	prc1-1 -- 1_1	874	15	-0.051863			72	prc1-1	prc1-1 -- 1_1	874	15	1.0453			72	prc1-1	prc1-1 -- 1_1	874	15	20069
		72	prc1-1	prc1-1 -- 1_1	875	16	-0.25219			72	prc1-1	prc1-1 -- 1_1	875	16	1.07			72	prc1-1	prc1-1 -- 1_1	875	16	19309
		72	prc1-1	prc1-1 -- 1_1	876	17	-0.23714			72	prc1-1	prc1-1 -- 1_1	876	17	1.0901			72	prc1-1	prc1-1 -- 1_1	876	17	31358
		72	prc1-1	prc1-1 -- 1_1	877	18	-0.21916			72	prc1-1	prc1-1 -- 1_1	877	18	1.0281			72	prc1-1	prc1-1 -- 1_1	877	18	19544
		72	prc1-1	prc1-1 -- 1_1	878	19	-0.19872			72	prc1-1	prc1-1 -- 1_1	878	19	1.0343			72	prc1-1	prc1-1 -- 1_1	878	19	17500
		72	prc1-1	prc1-1 -- 1_1	879	20	-0.23689			72	prc1-1	prc1-1 -- 1_1	879	20	1.0383			72	prc1-1	prc1-1 -- 1_1	879	20	12227
		72	prc1-1	prc1-1 -- 1_1	880	21	-0.16026			72	prc1-1	prc1-1 -- 1_1	880	21	1.044			72	prc1-1	prc1-1 -- 1_1	880	21	19630
		72	prc1-1	prc1-1 -- 1_1	881	22	-0.22433			72	prc1-1	prc1-1 -- 1_1	881	22	1.1484			72	prc1-1	prc1-1 -- 1_1	881	22	32897
		72	prc1-1	prc1-1 -- 1_1	882	23	-0.055018			72	prc1-1	prc1-1 -- 1_1	882	23	1.0241			72	prc1-1	prc1-1 -- 1_1	882	23	18094
		72	prc1-1	prc1-1 -- 1_1	883	24	-0.18558			72	prc1-1	prc1-1 -- 1_1	883	24	1.0953			72	prc1-1	prc1-1 -- 1_1	883	24	22477
		72	prc1-1	prc1-1 -- 1_1	884	25	-0.14502			72	prc1-1	prc1-1 -- 1_1	884	25	1.0074			72	prc1-1	prc1-1 -- 1_1	884	25	15138
		72	prc1-1	prc1-1 -- 1_1	885	26	-0.084494			72	prc1-1	prc1-1 -- 1_1	885	26	1.0272			72	prc1-1	prc1-1 -- 1_1	885	26	13761
		72	prc1-1	prc1-1 -- 1_1	886	27	-0.27482			72	prc1-1	prc1-1 -- 1_1	886	27	1.0708			72	prc1-1	prc1-1 -- 1_1	886	27	22911
		72	prc1-1	prc1-1 -- 1_1	887	28	-0.33559			72	prc1-1	prc1-1 -- 1_1	887	28	1.0426			72	prc1-1	prc1-1 -- 1_1	887	28	17177
		72	prc1-1	prc1-1 -- 1_1	888	29	-0.21966			72	prc1-1	prc1-1 -- 1_1	888	29	1.0644			72	prc1-1	prc1-1 -- 1_1	888	29	26123
		72	prc1-1	prc1-1 -- 1_1	889	30	0.034789			72	prc1-1	prc1-1 -- 1_1	889	30	1.0548			72	prc1-1	prc1-1 -- 1_1	889	30	24202
		72	prc1-1	prc1-1 -- 1_1	890	31	-0.011027			72	prc1-1	prc1-1 -- 1_1	890	31	1.0623			72	prc1-1	prc1-1 -- 1_1	890	31	23979
		72	prc1-1	prc1-1 -- 1_1	891	32	-0.25938			72	prc1-1	prc1-1 -- 1_1	891	32	1.0388			72	prc1-1	prc1-1 -- 1_1	891	32	19451
		72	prc1-1	prc1-1 -- 1_1	892	33	-0.13046			72	prc1-1	prc1-1 -- 1_1	892	33	1.089			72	prc1-1	prc1-1 -- 1_1	892	33	22956
		72	prc1-1	prc1-1 -- 1_1	893	34	-0.31437			72	prc1-1	prc1-1 -- 1_1	893	34	1.0453			72	prc1-1	prc1-1 -- 1_1	893	34	16007
		72	prc1-1	prc1-1 -- 1_1	894	35	-0.14829			72	prc1-1	prc1-1 -- 1_1	894	35	1.0676			72	prc1-1	prc1-1 -- 1_1	894	35	22745
		72	prc1-1	prc1-1 -- 1_1	895	36	-0.061037			72	prc1-1	prc1-1 -- 1_1	895	36	1.0503			72	prc1-1	prc1-1 -- 1_1	895	36	21198
		72	prc1-1	prc1-1 -- 1_1	896	37	0.030683			72	prc1-1	prc1-1 -- 1_1	896	37	1.0405			72	prc1-1	prc1-1 -- 1_1	896	37	15568
		72	prc1-1	prc1-1 -- 1_1	897	38	-0.095397			72	prc1-1	prc1-1 -- 1_1	897	38	1.1175			72	prc1-1	prc1-1 -- 1_1	897	38	26863
		72	prc1-1	prc1-1 -- 1_1	898	39	-0.40068			72	prc1-1	prc1-1 -- 1_1	898	39	1.0084			72	prc1-1	prc1-1 -- 1_1	898	39	11221
		72	prc1-1	prc1-1 -- 1_1	899	40	-0.27762			72	prc1-1	prc1-1 -- 1_1	899	40	1.0568			72	prc1-1	prc1-1 -- 1_1	899	40	24043
		72	prc1-1	prc1-1 -- 1_1	900	41	-0.1904			72	prc1-1	prc1-1 -- 1_1	900	41	1.0391			72	prc1-1	prc1-1 -- 1_1	900	41	19583
		72	prc1-1	prc1-1 -- 1_1	901	42	-0.12446			72	prc1-1	prc1-1 -- 1_1	901	42	1.0448			72	prc1-1	prc1-1 -- 1_1	901	42	16354
		72	prc1-1	prc1-1 -- 1_1	902	43	-0.13382			72	prc1-1	prc1-1 -- 1_1	902	43	1.0191			72	prc1-1	prc1-1 -- 1_1	902	43	16124
		72	prc1-1	prc1-1 -- 1_1	903	44	-0.2819			72	prc1-1	prc1-1 -- 1_1	903	44	1.0677			72	prc1-1	prc1-1 -- 1_1	903	44	21930
		72	prc1-1	prc1-1 -- 1_1	904	45	-0.085261			72	prc1-1	prc1-1 -- 1_1	904	45	1.0822			72	prc1-1	prc1-1 -- 1_1	904	45	22838
		72	prc1-1	prc1-1 -- 1_1	905	46	-0.19806			72	prc1-1	prc1-1 -- 1_1	905	46	1.0244			72	prc1-1	prc1-1 -- 1_1	905	46	17999
		72	prc1-1	prc1-1 -- 1_1	906	47	-0.24099			72	prc1-1	prc1-1 -- 1_1	906	47	1.0226			72	prc1-1	prc1-1 -- 1_1	906	47	18347
		72	prc1-1	prc1-1 -- 1_1	907	48	-0.089119			72	prc1-1	prc1-1 -- 1_1	907	48	1.0172			72	prc1-1	prc1-1 -- 1_1	907	48	12235
		72	prc1-1	prc1-1 -- 1_1	908	49	-0.22568			72	prc1-1	prc1-1 -- 1_1	908	49	1.0077			72	prc1-1	prc1-1 -- 1_1	908	49	13926
		72	prc1-1	prc1-1 -- 1_1	909	50	-0.22839			72	prc1-1	prc1-1 -- 1_1	909	50	1.0119			72	prc1-1	prc1-1 -- 1_1	909	50	11669
		72	prc1-1	prc1-1 -- 1_1	910	51	-0.27991			72	prc1-1	prc1-1 -- 1_1	910	51	1.0672			72	prc1-1	prc1-1 -- 1_1	910	51	27123
		72	prc1-1	prc1-1 -- 1_1	911	52	-0.1056			72	prc1-1	prc1-1 -- 1_1	911	52	1.0424			72	prc1-1	prc1-1 -- 1_1	911	52	14987
		72	prc1-1	prc1-1 -- 1_1	912	53	-0.1943			72	prc1-1	prc1-1 -- 1_1	912	53	1.0922			72	prc1-1	prc1-1 -- 1_1	912	53	30843
		72	prc1-1	prc1-1 -- 1_1	913	54	-0.049423			72	prc1-1	prc1-1 -- 1_1	913	54	1.0149			72	prc1-1	prc1-1 -- 1_1	913	54	14202
		72	prc1-1	prc1-1 -- 1_1	914	55	-0.30772			72	prc1-1	prc1-1 -- 1_1	914	55	1.0867			72	prc1-1	prc1-1 -- 1_1	914	55	21001
		72	prc1-1	prc1-1 -- 1_1	915	56	-0.24871			72	prc1-1	prc1-1 -- 1_1	915	56	1.0609			72	prc1-1	prc1-1 -- 1_1	915	56	12005
		72	prc1-1	prc1-1 -- 1_1	916	57	-0.11776			72	prc1-1	prc1-1 -- 1_1	916	57	1.044			72	prc1-1	prc1-1 -- 1_1	916	57	13602
		72	prc1-1	prc1-1 -- 1_1	917	58	-0.097544			72	prc1-1	prc1-1 -- 1_1	917	58	1.043			72	prc1-1	prc1-1 -- 1_1	917	58	16343
		96	prc1-1	prc1-1 -- 1_1	918	1	-0.019806			96	prc1-1	prc1-1 -- 1_1	918	1	1.0606			96	prc1-1	prc1-1 -- 1_1	918	1	26867
		96	prc1-1	prc1-1 -- 1_1	919	2	0.21759			96	prc1-1	prc1-1 -- 1_1	919	2	1.0658			96	prc1-1	prc1-1 -- 1_1	919	2	25287
		96	prc1-1	prc1-1 -- 1_1	920	3	0.14152			96	prc1-1	prc1-1 -- 1_1	920	3	1.0311			96	prc1-1	prc1-1 -- 1_1	920	3	14625
		96	prc1-1	prc1-1 -- 1_1	921	4	0.23753			96	prc1-1	prc1-1 -- 1_1	921	4	1.0287			96	prc1-1	prc1-1 -- 1_1	921	4	29742
		96	prc1-1	prc1-1 -- 1_1	922	5	0.15794			96	prc1-1	prc1-1 -- 1_1	922	5	1.056			96	prc1-1	prc1-1 -- 1_1	922	5	26119
		96	prc1-1	prc1-1 -- 1_1	923	6	-0.10608			96	prc1-1	prc1-1 -- 1_1	923	6	1.051			96	prc1-1	prc1-1 -- 1_1	923	6	26311
		96	prc1-1	prc1-1 -- 1_1	924	7	0.0108			96	prc1-1	prc1-1 -- 1_1	924	7	1.0829			96	prc1-1	prc1-1 -- 1_1	924	7	27934
		96	prc1-1	prc1-1 -- 1_1	925	8	-0.10623			96	prc1-1	prc1-1 -- 1_1	925	8	1.0234			96	prc1-1	prc1-1 -- 1_1	925	8	18105
		96	prc1-1	prc1-1 -- 1_1	926	9	-0.06913			96	prc1-1	prc1-1 -- 1_1	926	9	1.0675			96	prc1-1	prc1-1 -- 1_1	926	9	21690
		96	prc1-1	prc1-1 -- 1_1	927	10	0.15494			96	prc1-1	prc1-1 -- 1_1	927	10	1.0625			96	prc1-1	prc1-1 -- 1_1	927	10	22023
		96	prc1-1	prc1-1 -- 1_1	928	11	-0.012275			96	prc1-1	prc1-1 -- 1_1	928	11	1.023			96	prc1-1	prc1-1 -- 1_1	928	11	15319
		96	prc1-1	prc1-1 -- 1_1	929	12	0.0093394			96	prc1-1	prc1-1 -- 1_1	929	12	1.0881			96	prc1-1	prc1-1 -- 1_1	929	12	34629
		96	prc1-1	prc1-1 -- 1_1	930	13	0.15756			96	prc1-1	prc1-1 -- 1_1	930	13	1.0506			96	prc1-1	prc1-1 -- 1_1	930	13	25482
		96	prc1-1	prc1-1 -- 1_1	931	14	0.11707			96	prc1-1	prc1-1 -- 1_1	931	14	1.0177			96	prc1-1	prc1-1 -- 1_1	931	14	22183
		96	prc1-1	prc1-1 -- 1_1	932	15	0.17419			96	prc1-1	prc1-1 -- 1_1	932	15	1.0463			96	prc1-1	prc1-1 -- 1_1	932	15	23891
		96	prc1-1	prc1-1 -- 1_1	933	16	-0.075138			96	prc1-1	prc1-1 -- 1_1	933	16	1.0699			96	prc1-1	prc1-1 -- 1_1	933	16	22620
		96	prc1-1	prc1-1 -- 1_1	934	17	0.19305			96	prc1-1	prc1-1 -- 1_1	934	17	1.0973			96	prc1-1	prc1-1 -- 1_1	934	17	37714
		96	prc1-1	prc1-1 -- 1_1	935	18	0.00033825			96	prc1-1	prc1-1 -- 1_1	935	18	1.0318			96	prc1-1	prc1-1 -- 1_1	935	18	23909
		96	prc1-1	prc1-1 -- 1_1	936	19	0.026969			96	prc1-1	prc1-1 -- 1_1	936	19	1.0381			96	prc1-1	prc1-1 -- 1_1	936	19	20723
		96	prc1-1	prc1-1 -- 1_1	937	20	-0.16198			96	prc1-1	prc1-1 -- 1_1	937	20	1.0376			96	prc1-1	prc1-1 -- 1_1	937	20	15204
		96	prc1-1	prc1-1 -- 1_1	938	21	-0.051588			96	prc1-1	prc1-1 -- 1_1	938	21	1.0482			96	prc1-1	prc1-1 -- 1_1	938	21	23441
		96	prc1-1	prc1-1 -- 1_1	939	22	0.06235			96	prc1-1	prc1-1 -- 1_1	939	22	1.1514			96	prc1-1	prc1-1 -- 1_1	939	22	39587
		96	prc1-1	prc1-1 -- 1_1	940	23	0.11233			96	prc1-1	prc1-1 -- 1_1	940	23	1.0325			96	prc1-1	prc1-1 -- 1_1	940	23	21743
		96	prc1-1	prc1-1 -- 1_1	941	24	-0.11056			96	prc1-1	prc1-1 -- 1_1	941	24	1.1051			96	prc1-1	prc1-1 -- 1_1	941	24	27063
		96	prc1-1	prc1-1 -- 1_1	942	25	0.3204			96	prc1-1	prc1-1 -- 1_1	942	25	1.0092			96	prc1-1	prc1-1 -- 1_1	942	25	17555
		96	prc1-1	prc1-1 -- 1_1	943	26	0.21543			96	prc1-1	prc1-1 -- 1_1	943	26	1.0202			96	prc1-1	prc1-1 -- 1_1	943	26	17416
		96	prc1-1	prc1-1 -- 1_1	944	27	-0.084665			96	prc1-1	prc1-1 -- 1_1	944	27	1.0711			96	prc1-1	prc1-1 -- 1_1	944	27	28809
		96	prc1-1	prc1-1 -- 1_1	945	28	0.070884			96	prc1-1	prc1-1 -- 1_1	945	28	1.0434			96	prc1-1	prc1-1 -- 1_1	945	28	22850
		96	prc1-1	prc1-1 -- 1_1	946	29	-0.11661			96	prc1-1	prc1-1 -- 1_1	946	29	1.0743			96	prc1-1	prc1-1 -- 1_1	946	29	31380
		96	prc1-1	prc1-1 -- 1_1	947	30	0.056238			96	prc1-1	prc1-1 -- 1_1	947	30	1.0519			96	prc1-1	prc1-1 -- 1_1	947	30	28341
		96	prc1-1	prc1-1 -- 1_1	948	31	0.04593			96	prc1-1	prc1-1 -- 1_1	948	31	1.0639			96	prc1-1	prc1-1 -- 1_1	948	31	29061
		96	prc1-1	prc1-1 -- 1_1	949	32	0.091284			96	prc1-1	prc1-1 -- 1_1	949	32	1.0486			96	prc1-1	prc1-1 -- 1_1	949	32	25018
		96	prc1-1	prc1-1 -- 1_1	950	33	0.11398			96	prc1-1	prc1-1 -- 1_1	950	33	1.1023			96	prc1-1	prc1-1 -- 1_1	950	33	28178
		96	prc1-1	prc1-1 -- 1_1	951	34	-0.043997			96	prc1-1	prc1-1 -- 1_1	951	34	1.0512			96	prc1-1	prc1-1 -- 1_1	951	34	19834
		96	prc1-1	prc1-1 -- 1_1	952	35	-0.0030942			96	prc1-1	prc1-1 -- 1_1	952	35	1.0748			96	prc1-1	prc1-1 -- 1_1	952	35	27082
		96	prc1-1	prc1-1 -- 1_1	953	36	0.063388			96	prc1-1	prc1-1 -- 1_1	953	36	1.0562			96	prc1-1	prc1-1 -- 1_1	953	36	25866
		96	prc1-1	prc1-1 -- 1_1	954	37	0.093243			96	prc1-1	prc1-1 -- 1_1	954	37	1.035			96	prc1-1	prc1-1 -- 1_1	954	37	19969
		96	prc1-1	prc1-1 -- 1_1	955	38	0.13241			96	prc1-1	prc1-1 -- 1_1	955	38	1.1157			96	prc1-1	prc1-1 -- 1_1	955	38	31589
		96	prc1-1	prc1-1 -- 1_1	956	39	0.010004			96	prc1-1	prc1-1 -- 1_1	956	39	1.01			96	prc1-1	prc1-1 -- 1_1	956	39	13376
		96	prc1-1	prc1-1 -- 1_1	957	40	0.047211			96	prc1-1	prc1-1 -- 1_1	957	40	1.0596			96	prc1-1	prc1-1 -- 1_1	957	40	28121
		96	prc1-1	prc1-1 -- 1_1	958	41	-0.011759			96	prc1-1	prc1-1 -- 1_1	958	41	1.0452			96	prc1-1	prc1-1 -- 1_1	958	41	22950
		96	prc1-1	prc1-1 -- 1_1	959	42	-0.0039895			96	prc1-1	prc1-1 -- 1_1	959	42	1.0499			96	prc1-1	prc1-1 -- 1_1	959	42	19351
		96	prc1-1	prc1-1 -- 1_1	960	43	0.047729			96	prc1-1	prc1-1 -- 1_1	960	43	1.0267			96	prc1-1	prc1-1 -- 1_1	960	43	19461
		96	prc1-1	prc1-1 -- 1_1	961	44	0.11028			96	prc1-1	prc1-1 -- 1_1	961	44	1.0741			96	prc1-1	prc1-1 -- 1_1	961	44	25717
		96	prc1-1	prc1-1 -- 1_1	962	45	0.064483			96	prc1-1	prc1-1 -- 1_1	962	45	1.0897			96	prc1-1	prc1-1 -- 1_1	962	45	27799
		96	prc1-1	prc1-1 -- 1_1	963	46	0.077697			96	prc1-1	prc1-1 -- 1_1	963	46	1.0333			96	prc1-1	prc1-1 -- 1_1	963	46	22717
		96	prc1-1	prc1-1 -- 1_1	964	47	0.13866			96	prc1-1	prc1-1 -- 1_1	964	47	1.0354			96	prc1-1	prc1-1 -- 1_1	964	47	22088
		96	prc1-1	prc1-1 -- 1_1	965	48	0.32039			96	prc1-1	prc1-1 -- 1_1	965	48	1.0242			96	prc1-1	prc1-1 -- 1_1	965	48	14406
		96	prc1-1	prc1-1 -- 1_1	966	49	0.042641			96	prc1-1	prc1-1 -- 1_1	966	49	1.0104			96	prc1-1	prc1-1 -- 1_1	966	49	16715
		96	prc1-1	prc1-1 -- 1_1	967	50	0.23435			96	prc1-1	prc1-1 -- 1_1	967	50	1.0122			96	prc1-1	prc1-1 -- 1_1	967	50	13912
		96	prc1-1	prc1-1 -- 1_1	968	51	0.0757			96	prc1-1	prc1-1 -- 1_1	968	51	1.0707			96	prc1-1	prc1-1 -- 1_1	968	51	32845
		96	prc1-1	prc1-1 -- 1_1	969	52	-0.039739			96	prc1-1	prc1-1 -- 1_1	969	52	1.0473			96	prc1-1	prc1-1 -- 1_1	969	52	18528
		96	prc1-1	prc1-1 -- 1_1	970	53	-0.006571			96	prc1-1	prc1-1 -- 1_1	970	53	1.0928			96	prc1-1	prc1-1 -- 1_1	970	53	37526
		96	prc1-1	prc1-1 -- 1_1	971	54	0.13221			96	prc1-1	prc1-1 -- 1_1	971	54	1.0217			96	prc1-1	prc1-1 -- 1_1	971	54	17854
		96	prc1-1	prc1-1 -- 1_1	972	55	0.035662			96	prc1-1	prc1-1 -- 1_1	972	55	1.0864			96	prc1-1	prc1-1 -- 1_1	972	55	25893
		96	prc1-1	prc1-1 -- 1_1	973	56	0.066905			96	prc1-1	prc1-1 -- 1_1	973	56	1.0773			96	prc1-1	prc1-1 -- 1_1	973	56	14940
		96	prc1-1	prc1-1 -- 1_1	974	57	0.074261			96	prc1-1	prc1-1 -- 1_1	974	57	1.0468			96	prc1-1	prc1-1 -- 1_1	974	57	17244
		96	prc1-1	prc1-1 -- 1_1	975	58	-0.14463			96	prc1-1	prc1-1 -- 1_1	975	58	1.0442			96	prc1-1	prc1-1 -- 1_1	975	58	19970
		0	prc1-1	prc1-1 -- 1_3	976	1	-0.014239			0	prc1-1	prc1-1 -- 1_3	976	1	1.003			0	prc1-1	prc1-1 -- 1_3	976	1	6746
		0	prc1-1	prc1-1 -- 1_3	977	2	-0.3457			0	prc1-1	prc1-1 -- 1_3	977	2	1.0268			0	prc1-1	prc1-1 -- 1_3	977	2	10842
		0	prc1-1	prc1-1 -- 1_3	978	3	-0.35503			0	prc1-1	prc1-1 -- 1_3	978	3	1.008			0	prc1-1	prc1-1 -- 1_3	978	3	9222
		0	prc1-1	prc1-1 -- 1_3	979	4	-0.19526			0	prc1-1	prc1-1 -- 1_3	979	4	1.0353			0	prc1-1	prc1-1 -- 1_3	979	4	8890
		0	prc1-1	prc1-1 -- 1_3	980	5	-0.19643			0	prc1-1	prc1-1 -- 1_3	980	5	1.0181			0	prc1-1	prc1-1 -- 1_3	980	5	6243
		0	prc1-1	prc1-1 -- 1_3	981	6	-0.1006			0	prc1-1	prc1-1 -- 1_3	981	6	1.0158			0	prc1-1	prc1-1 -- 1_3	981	6	8486
		0	prc1-1	prc1-1 -- 1_3	982	7	-0.33457			0	prc1-1	prc1-1 -- 1_3	982	7	1.0205			0	prc1-1	prc1-1 -- 1_3	982	7	6512
		0	prc1-1	prc1-1 -- 1_3	983	8	0.049701			0	prc1-1	prc1-1 -- 1_3	983	8	1.0224			0	prc1-1	prc1-1 -- 1_3	983	8	7192
		0	prc1-1	prc1-1 -- 1_3	984	9	-0.20632			0	prc1-1	prc1-1 -- 1_3	984	9	1.0066			0	prc1-1	prc1-1 -- 1_3	984	9	8125
		0	prc1-1	prc1-1 -- 1_3	985	10	-0.3807			0	prc1-1	prc1-1 -- 1_3	985	10	1.0151			0	prc1-1	prc1-1 -- 1_3	985	10	8117
		0	prc1-1	prc1-1 -- 1_3	986	11	-0.16399			0	prc1-1	prc1-1 -- 1_3	986	11	1.007			0	prc1-1	prc1-1 -- 1_3	986	11	8289
		0	prc1-1	prc1-1 -- 1_3	987	12	-0.13804			0	prc1-1	prc1-1 -- 1_3	987	12	1.0312			0	prc1-1	prc1-1 -- 1_3	987	12	5333
		0	prc1-1	prc1-1 -- 1_3	988	13	-0.1671			0	prc1-1	prc1-1 -- 1_3	988	13	1.0073			0	prc1-1	prc1-1 -- 1_3	988	13	5528
		0	prc1-1	prc1-1 -- 1_3	989	14	-0.012531			0	prc1-1	prc1-1 -- 1_3	989	14	1.0286			0	prc1-1	prc1-1 -- 1_3	989	14	7757
		0	prc1-1	prc1-1 -- 1_3	990	15	-0.20304			0	prc1-1	prc1-1 -- 1_3	990	15	1.0543			0	prc1-1	prc1-1 -- 1_3	990	15	9346
		0	prc1-1	prc1-1 -- 1_3	991	16	-0.45743			0	prc1-1	prc1-1 -- 1_3	991	16	1.0503			0	prc1-1	prc1-1 -- 1_3	991	16	10049
		0	prc1-1	prc1-1 -- 1_3	992	17	-0.24615			0	prc1-1	prc1-1 -- 1_3	992	17	1.0426			0	prc1-1	prc1-1 -- 1_3	992	17	9193
		0	prc1-1	prc1-1 -- 1_3	993	18	-0.11835			0	prc1-1	prc1-1 -- 1_3	993	18	1.0474			0	prc1-1	prc1-1 -- 1_3	993	18	7602
		0	prc1-1	prc1-1 -- 1_3	994	19	-0.2392			0	prc1-1	prc1-1 -- 1_3	994	19	1.0183			0	prc1-1	prc1-1 -- 1_3	994	19	7026
		0	prc1-1	prc1-1 -- 1_3	995	20	-0.055503			0	prc1-1	prc1-1 -- 1_3	995	20	1.0197			0	prc1-1	prc1-1 -- 1_3	995	20	5967
		0	prc1-1	prc1-1 -- 1_3	996	21	-0.16845			0	prc1-1	prc1-1 -- 1_3	996	21	1.0227			0	prc1-1	prc1-1 -- 1_3	996	21	6227
		0	prc1-1	prc1-1 -- 1_3	997	22	-0.30159			0	prc1-1	prc1-1 -- 1_3	997	22	1.0339			0	prc1-1	prc1-1 -- 1_3	997	22	8522
		0	prc1-1	prc1-1 -- 1_3	998	23	-0.085209			0	prc1-1	prc1-1 -- 1_3	998	23	1.0065			0	prc1-1	prc1-1 -- 1_3	998	23	4969
		0	prc1-1	prc1-1 -- 1_3	999	24	0.035196			0	prc1-1	prc1-1 -- 1_3	999	24	1.0337			0	prc1-1	prc1-1 -- 1_3	999	24	6409
		0	prc1-1	prc1-1 -- 1_3	1000	25	-0.019843			0	prc1-1	prc1-1 -- 1_3	1000	25	1.0067			0	prc1-1	prc1-1 -- 1_3	1000	25	4853
		0	prc1-1	prc1-1 -- 1_3	1001	26	-0.0072456			0	prc1-1	prc1-1 -- 1_3	1001	26	1.0195			0	prc1-1	prc1-1 -- 1_3	1001	26	8210
		0	prc1-1	prc1-1 -- 1_3	1002	27	-0.085746			0	prc1-1	prc1-1 -- 1_3	1002	27	1.0177			0	prc1-1	prc1-1 -- 1_3	1002	27	5361
		24	prc1-1	prc1-1 -- 1_3	1003	1	-0.2615			24	prc1-1	prc1-1 -- 1_3	1003	1	1.0027			24	prc1-1	prc1-1 -- 1_3	1003	1	8166
		24	prc1-1	prc1-1 -- 1_3	1004	2	-0.099487			24	prc1-1	prc1-1 -- 1_3	1004	2	1.0204			24	prc1-1	prc1-1 -- 1_3	1004	2	13043
		24	prc1-1	prc1-1 -- 1_3	1005	3	0.082206			24	prc1-1	prc1-1 -- 1_3	1005	3	1.0144			24	prc1-1	prc1-1 -- 1_3	1005	3	11604
		24	prc1-1	prc1-1 -- 1_3	1006	4	-0.24538			24	prc1-1	prc1-1 -- 1_3	1006	4	1.0444			24	prc1-1	prc1-1 -- 1_3	1006	4	10890
		24	prc1-1	prc1-1 -- 1_3	1007	5	-0.35244			24	prc1-1	prc1-1 -- 1_3	1007	5	1.0136			24	prc1-1	prc1-1 -- 1_3	1007	5	7275
		24	prc1-1	prc1-1 -- 1_3	1008	6	-0.238			24	prc1-1	prc1-1 -- 1_3	1008	6	1.02			24	prc1-1	prc1-1 -- 1_3	1008	6	10246
		24	prc1-1	prc1-1 -- 1_3	1009	7	-0.34984			24	prc1-1	prc1-1 -- 1_3	1009	7	1.0201			24	prc1-1	prc1-1 -- 1_3	1009	7	7561
		24	prc1-1	prc1-1 -- 1_3	1010	8	-0.39079			24	prc1-1	prc1-1 -- 1_3	1010	8	1.0272			24	prc1-1	prc1-1 -- 1_3	1010	8	8922
		24	prc1-1	prc1-1 -- 1_3	1011	9	-0.22032			24	prc1-1	prc1-1 -- 1_3	1011	9	1.0147			24	prc1-1	prc1-1 -- 1_3	1011	9	10005
		24	prc1-1	prc1-1 -- 1_3	1012	10	-0.16514			24	prc1-1	prc1-1 -- 1_3	1012	10	1.0248			24	prc1-1	prc1-1 -- 1_3	1012	10	10452
		24	prc1-1	prc1-1 -- 1_3	1013	11	-0.23435			24	prc1-1	prc1-1 -- 1_3	1013	11	1.0082			24	prc1-1	prc1-1 -- 1_3	1013	11	10246
		24	prc1-1	prc1-1 -- 1_3	1014	12	-0.40335			24	prc1-1	prc1-1 -- 1_3	1014	12	1.024			24	prc1-1	prc1-1 -- 1_3	1014	12	6384
		24	prc1-1	prc1-1 -- 1_3	1015	13	-0.19071			24	prc1-1	prc1-1 -- 1_3	1015	13	1.0136			24	prc1-1	prc1-1 -- 1_3	1015	13	6478
		24	prc1-1	prc1-1 -- 1_3	1016	14	-0.21827			24	prc1-1	prc1-1 -- 1_3	1016	14	1.0255			24	prc1-1	prc1-1 -- 1_3	1016	14	9184
		24	prc1-1	prc1-1 -- 1_3	1017	15	-0.2717			24	prc1-1	prc1-1 -- 1_3	1017	15	1.0654			24	prc1-1	prc1-1 -- 1_3	1017	15	11086
		24	prc1-1	prc1-1 -- 1_3	1018	16	-0.43355			24	prc1-1	prc1-1 -- 1_3	1018	16	1.0496			24	prc1-1	prc1-1 -- 1_3	1018	16	11762
		24	prc1-1	prc1-1 -- 1_3	1019	17	-0.29559			24	prc1-1	prc1-1 -- 1_3	1019	17	1.0401			24	prc1-1	prc1-1 -- 1_3	1019	17	10580
		24	prc1-1	prc1-1 -- 1_3	1020	18	-0.39123			24	prc1-1	prc1-1 -- 1_3	1020	18	1.0488			24	prc1-1	prc1-1 -- 1_3	1020	18	9532
		24	prc1-1	prc1-1 -- 1_3	1021	19	-0.28323			24	prc1-1	prc1-1 -- 1_3	1021	19	1.0195			24	prc1-1	prc1-1 -- 1_3	1021	19	8709
		24	prc1-1	prc1-1 -- 1_3	1022	20	-0.15022			24	prc1-1	prc1-1 -- 1_3	1022	20	1.0196			24	prc1-1	prc1-1 -- 1_3	1022	20	7273
		24	prc1-1	prc1-1 -- 1_3	1023	21	-0.035789			24	prc1-1	prc1-1 -- 1_3	1023	21	1.018			24	prc1-1	prc1-1 -- 1_3	1023	21	7290
		24	prc1-1	prc1-1 -- 1_3	1024	22	-0.26587			24	prc1-1	prc1-1 -- 1_3	1024	22	1.0444			24	prc1-1	prc1-1 -- 1_3	1024	22	10345
		24	prc1-1	prc1-1 -- 1_3	1025	23	-0.34883			24	prc1-1	prc1-1 -- 1_3	1025	23	1.0124			24	prc1-1	prc1-1 -- 1_3	1025	23	5931
		24	prc1-1	prc1-1 -- 1_3	1026	24	-0.32372			24	prc1-1	prc1-1 -- 1_3	1026	24	1.0244			24	prc1-1	prc1-1 -- 1_3	1026	24	7457
		24	prc1-1	prc1-1 -- 1_3	1027	25	0.058039			24	prc1-1	prc1-1 -- 1_3	1027	25	1.0073			24	prc1-1	prc1-1 -- 1_3	1027	25	5465
		24	prc1-1	prc1-1 -- 1_3	1028	26	-0.0092399			24	prc1-1	prc1-1 -- 1_3	1028	26	1.0249			24	prc1-1	prc1-1 -- 1_3	1028	26	10081
		24	prc1-1	prc1-1 -- 1_3	1029	27	-0.23548			24	prc1-1	prc1-1 -- 1_3	1029	27	1.0201			24	prc1-1	prc1-1 -- 1_3	1029	27	6057
		48	prc1-1	prc1-1 -- 1_3	1030	1	-0.35594			48	prc1-1	prc1-1 -- 1_3	1030	1	1.0247			48	prc1-1	prc1-1 -- 1_3	1030	1	18682
		48	prc1-1	prc1-1 -- 1_3	1031	2	-0.32333			48	prc1-1	prc1-1 -- 1_3	1031	2	1.0941			48	prc1-1	prc1-1 -- 1_3	1031	2	29041
		48	prc1-1	prc1-1 -- 1_3	1032	3	-0.35423			48	prc1-1	prc1-1 -- 1_3	1032	3	1.0533			48	prc1-1	prc1-1 -- 1_3	1032	3	26801
		48	prc1-1	prc1-1 -- 1_3	1033	4	-0.46157			48	prc1-1	prc1-1 -- 1_3	1033	4	1.1253			48	prc1-1	prc1-1 -- 1_3	1033	4	25468
		48	prc1-1	prc1-1 -- 1_3	1034	5	-0.43008			48	prc1-1	prc1-1 -- 1_3	1034	5	1.0718			48	prc1-1	prc1-1 -- 1_3	1034	5	16553
		48	prc1-1	prc1-1 -- 1_3	1035	6	-0.35672			48	prc1-1	prc1-1 -- 1_3	1035	6	1.1148			48	prc1-1	prc1-1 -- 1_3	1035	6	23351
		48	prc1-1	prc1-1 -- 1_3	1036	7	-0.31568			48	prc1-1	prc1-1 -- 1_3	1036	7	1.067			48	prc1-1	prc1-1 -- 1_3	1036	7	17662
		48	prc1-1	prc1-1 -- 1_3	1037	8	-0.40341			48	prc1-1	prc1-1 -- 1_3	1037	8	1.108			48	prc1-1	prc1-1 -- 1_3	1037	8	21135
		48	prc1-1	prc1-1 -- 1_3	1038	9	-0.33656			48	prc1-1	prc1-1 -- 1_3	1038	9	1.0619			48	prc1-1	prc1-1 -- 1_3	1038	9	23972
		48	prc1-1	prc1-1 -- 1_3	1039	10	-0.41367			48	prc1-1	prc1-1 -- 1_3	1039	10	1.0602			48	prc1-1	prc1-1 -- 1_3	1039	10	24899
		48	prc1-1	prc1-1 -- 1_3	1040	11	-0.4603			48	prc1-1	prc1-1 -- 1_3	1040	11	1.0558			48	prc1-1	prc1-1 -- 1_3	1040	11	23743
		48	prc1-1	prc1-1 -- 1_3	1041	12	-0.36754			48	prc1-1	prc1-1 -- 1_3	1041	12	1.1012			48	prc1-1	prc1-1 -- 1_3	1041	12	14083
		48	prc1-1	prc1-1 -- 1_3	1042	13	-0.37796			48	prc1-1	prc1-1 -- 1_3	1042	13	1.0468			48	prc1-1	prc1-1 -- 1_3	1042	13	15123
		48	prc1-1	prc1-1 -- 1_3	1043	14	-0.40635			48	prc1-1	prc1-1 -- 1_3	1043	14	1.0855			48	prc1-1	prc1-1 -- 1_3	1043	14	19872
		48	prc1-1	prc1-1 -- 1_3	1044	15	-0.47453			48	prc1-1	prc1-1 -- 1_3	1044	15	1.1527			48	prc1-1	prc1-1 -- 1_3	1044	15	24077
		48	prc1-1	prc1-1 -- 1_3	1045	16	-0.37496			48	prc1-1	prc1-1 -- 1_3	1045	16	1.1227			48	prc1-1	prc1-1 -- 1_3	1045	16	24685
		48	prc1-1	prc1-1 -- 1_3	1046	17	-0.27669			48	prc1-1	prc1-1 -- 1_3	1046	17	1.0917			48	prc1-1	prc1-1 -- 1_3	1046	17	21525
		48	prc1-1	prc1-1 -- 1_3	1047	18	-0.42118			48	prc1-1	prc1-1 -- 1_3	1047	18	1.1019			48	prc1-1	prc1-1 -- 1_3	1047	18	20449
		48	prc1-1	prc1-1 -- 1_3	1048	19	-0.48991			48	prc1-1	prc1-1 -- 1_3	1048	19	1.0445			48	prc1-1	prc1-1 -- 1_3	1048	19	19500
		48	prc1-1	prc1-1 -- 1_3	1049	20	-0.37408			48	prc1-1	prc1-1 -- 1_3	1049	20	1.0473			48	prc1-1	prc1-1 -- 1_3	1049	20	17557
		48	prc1-1	prc1-1 -- 1_3	1050	21	-0.38143			48	prc1-1	prc1-1 -- 1_3	1050	21	1.051			48	prc1-1	prc1-1 -- 1_3	1050	21	16933
		48	prc1-1	prc1-1 -- 1_3	1051	22	-0.47046			48	prc1-1	prc1-1 -- 1_3	1051	22	1.116			48	prc1-1	prc1-1 -- 1_3	1051	22	22453
		48	prc1-1	prc1-1 -- 1_3	1052	23	-0.54975			48	prc1-1	prc1-1 -- 1_3	1052	23	1.0613			48	prc1-1	prc1-1 -- 1_3	1052	23	14000
		48	prc1-1	prc1-1 -- 1_3	1053	24	-0.3297			48	prc1-1	prc1-1 -- 1_3	1053	24	1.1018			48	prc1-1	prc1-1 -- 1_3	1053	24	18140
		48	prc1-1	prc1-1 -- 1_3	1054	25	-0.22046			48	prc1-1	prc1-1 -- 1_3	1054	25	1.0285			48	prc1-1	prc1-1 -- 1_3	1054	25	12704
		48	prc1-1	prc1-1 -- 1_3	1055	26	-0.31223			48	prc1-1	prc1-1 -- 1_3	1055	26	1.0566			48	prc1-1	prc1-1 -- 1_3	1055	26	21314
		48	prc1-1	prc1-1 -- 1_3	1056	27	-0.38302			48	prc1-1	prc1-1 -- 1_3	1056	27	1.0347			48	prc1-1	prc1-1 -- 1_3	1056	27	12458
		72	prc1-1	prc1-1 -- 1_3	1057	1	-0.30486			72	prc1-1	prc1-1 -- 1_3	1057	1	1.0546			72	prc1-1	prc1-1 -- 1_3	1057	1	25753
		72	prc1-1	prc1-1 -- 1_3	1058	2	-0.28312			72	prc1-1	prc1-1 -- 1_3	1058	2	1.152			72	prc1-1	prc1-1 -- 1_3	1058	2	40205
		72	prc1-1	prc1-1 -- 1_3	1059	3	-0.31583			72	prc1-1	prc1-1 -- 1_3	1059	3	1.1125			72	prc1-1	prc1-1 -- 1_3	1059	3	35512
		72	prc1-1	prc1-1 -- 1_3	1060	4	-0.40522			72	prc1-1	prc1-1 -- 1_3	1060	4	1.1591			72	prc1-1	prc1-1 -- 1_3	1060	4	33949
		72	prc1-1	prc1-1 -- 1_3	1061	5	-0.28987			72	prc1-1	prc1-1 -- 1_3	1061	5	1.1125			72	prc1-1	prc1-1 -- 1_3	1061	5	21373
		72	prc1-1	prc1-1 -- 1_3	1062	6	-0.36843			72	prc1-1	prc1-1 -- 1_3	1062	6	1.172			72	prc1-1	prc1-1 -- 1_3	1062	6	29821
		72	prc1-1	prc1-1 -- 1_3	1063	7	-0.23771			72	prc1-1	prc1-1 -- 1_3	1063	7	1.1057			72	prc1-1	prc1-1 -- 1_3	1063	7	22838
		72	prc1-1	prc1-1 -- 1_3	1064	8	-0.29701			72	prc1-1	prc1-1 -- 1_3	1064	8	1.1357			72	prc1-1	prc1-1 -- 1_3	1064	8	28016
		72	prc1-1	prc1-1 -- 1_3	1065	9	-0.32499			72	prc1-1	prc1-1 -- 1_3	1065	9	1.0975			72	prc1-1	prc1-1 -- 1_3	1065	9	31467
		72	prc1-1	prc1-1 -- 1_3	1066	10	-0.29498			72	prc1-1	prc1-1 -- 1_3	1066	10	1.0858			72	prc1-1	prc1-1 -- 1_3	1066	10	32373
		72	prc1-1	prc1-1 -- 1_3	1067	11	-0.28847			72	prc1-1	prc1-1 -- 1_3	1067	11	1.0847			72	prc1-1	prc1-1 -- 1_3	1067	11	31866
		72	prc1-1	prc1-1 -- 1_3	1068	12	-0.33161			72	prc1-1	prc1-1 -- 1_3	1068	12	1.129			72	prc1-1	prc1-1 -- 1_3	1068	12	18878
		72	prc1-1	prc1-1 -- 1_3	1069	13	-0.094054			72	prc1-1	prc1-1 -- 1_3	1069	13	1.0863			72	prc1-1	prc1-1 -- 1_3	1069	13	20603
		72	prc1-1	prc1-1 -- 1_3	1070	14	-0.31238			72	prc1-1	prc1-1 -- 1_3	1070	14	1.0992			72	prc1-1	prc1-1 -- 1_3	1070	14	24892
		72	prc1-1	prc1-1 -- 1_3	1071	15	-0.32875			72	prc1-1	prc1-1 -- 1_3	1071	15	1.1862			72	prc1-1	prc1-1 -- 1_3	1071	15	30972
		72	prc1-1	prc1-1 -- 1_3	1072	16	-0.14387			72	prc1-1	prc1-1 -- 1_3	1072	16	1.1549			72	prc1-1	prc1-1 -- 1_3	1072	16	31579
		72	prc1-1	prc1-1 -- 1_3	1073	17	-0.20593			72	prc1-1	prc1-1 -- 1_3	1073	17	1.1216			72	prc1-1	prc1-1 -- 1_3	1073	17	26887
		72	prc1-1	prc1-1 -- 1_3	1074	18	-0.21752			72	prc1-1	prc1-1 -- 1_3	1074	18	1.1304			72	prc1-1	prc1-1 -- 1_3	1074	18	26990
		72	prc1-1	prc1-1 -- 1_3	1075	19	-0.29579			72	prc1-1	prc1-1 -- 1_3	1075	19	1.0673			72	prc1-1	prc1-1 -- 1_3	1075	19	24900
		72	prc1-1	prc1-1 -- 1_3	1076	20	-0.089593			72	prc1-1	prc1-1 -- 1_3	1076	20	1.0617			72	prc1-1	prc1-1 -- 1_3	1076	20	22774
		72	prc1-1	prc1-1 -- 1_3	1077	21	-0.35477			72	prc1-1	prc1-1 -- 1_3	1077	21	1.075			72	prc1-1	prc1-1 -- 1_3	1077	21	21980
		72	prc1-1	prc1-1 -- 1_3	1078	22	-0.10958			72	prc1-1	prc1-1 -- 1_3	1078	22	1.1771			72	prc1-1	prc1-1 -- 1_3	1078	22	29566
		72	prc1-1	prc1-1 -- 1_3	1079	23	-0.32476			72	prc1-1	prc1-1 -- 1_3	1079	23	1.1078			72	prc1-1	prc1-1 -- 1_3	1079	23	19271
		72	prc1-1	prc1-1 -- 1_3	1080	24	-0.26245			72	prc1-1	prc1-1 -- 1_3	1080	24	1.1409			72	prc1-1	prc1-1 -- 1_3	1080	24	23430
		72	prc1-1	prc1-1 -- 1_3	1081	25	-0.40014			72	prc1-1	prc1-1 -- 1_3	1081	25	1.0676			72	prc1-1	prc1-1 -- 1_3	1081	25	17648
		72	prc1-1	prc1-1 -- 1_3	1082	26	-0.26303			72	prc1-1	prc1-1 -- 1_3	1082	26	1.0749			72	prc1-1	prc1-1 -- 1_3	1082	26	27003
		72	prc1-1	prc1-1 -- 1_3	1083	27	-0.29035			72	prc1-1	prc1-1 -- 1_3	1083	27	1.066			72	prc1-1	prc1-1 -- 1_3	1083	27	16651
		96	prc1-1	prc1-1 -- 1_3	1084	1	0.19575			96	prc1-1	prc1-1 -- 1_3	1084	1	1.065			96	prc1-1	prc1-1 -- 1_3	1084	1	27786
		96	prc1-1	prc1-1 -- 1_3	1085	2	0.2735			96	prc1-1	prc1-1 -- 1_3	1085	2	1.1636			96	prc1-1	prc1-1 -- 1_3	1085	2	44096
		96	prc1-1	prc1-1 -- 1_3	1086	3	-0.045833			96	prc1-1	prc1-1 -- 1_3	1086	3	1.1304			96	prc1-1	prc1-1 -- 1_3	1086	3	38976
		96	prc1-1	prc1-1 -- 1_3	1087	4	-0.035514			96	prc1-1	prc1-1 -- 1_3	1087	4	1.1661			96	prc1-1	prc1-1 -- 1_3	1087	4	36213
		96	prc1-1	prc1-1 -- 1_3	1088	5	0.059442			96	prc1-1	prc1-1 -- 1_3	1088	5	1.1232			96	prc1-1	prc1-1 -- 1_3	1088	5	23102
		96	prc1-1	prc1-1 -- 1_3	1089	6	-0.01686			96	prc1-1	prc1-1 -- 1_3	1089	6	1.1922			96	prc1-1	prc1-1 -- 1_3	1089	6	31498
		96	prc1-1	prc1-1 -- 1_3	1090	7	0.1026			96	prc1-1	prc1-1 -- 1_3	1090	7	1.1136			96	prc1-1	prc1-1 -- 1_3	1090	7	24479
		96	prc1-1	prc1-1 -- 1_3	1091	8	-0.013062			96	prc1-1	prc1-1 -- 1_3	1091	8	1.1496			96	prc1-1	prc1-1 -- 1_3	1091	8	30467
		96	prc1-1	prc1-1 -- 1_3	1092	9	0.059213			96	prc1-1	prc1-1 -- 1_3	1092	9	1.1008			96	prc1-1	prc1-1 -- 1_3	1092	9	34706
		96	prc1-1	prc1-1 -- 1_3	1093	10	-0.052428			96	prc1-1	prc1-1 -- 1_3	1093	10	1.0859			96	prc1-1	prc1-1 -- 1_3	1093	10	35691
		96	prc1-1	prc1-1 -- 1_3	1094	11	0.12597			96	prc1-1	prc1-1 -- 1_3	1094	11	1.0864			96	prc1-1	prc1-1 -- 1_3	1094	11	35706
		96	prc1-1	prc1-1 -- 1_3	1095	12	-0.0033512			96	prc1-1	prc1-1 -- 1_3	1095	12	1.1411			96	prc1-1	prc1-1 -- 1_3	1095	12	20071
		96	prc1-1	prc1-1 -- 1_3	1096	13	0.20204			96	prc1-1	prc1-1 -- 1_3	1096	13	1.0905			96	prc1-1	prc1-1 -- 1_3	1096	13	22101
		96	prc1-1	prc1-1 -- 1_3	1097	14	0.0013239			96	prc1-1	prc1-1 -- 1_3	1097	14	1.1074			96	prc1-1	prc1-1 -- 1_3	1097	14	26805
		96	prc1-1	prc1-1 -- 1_3	1098	15	0.039571			96	prc1-1	prc1-1 -- 1_3	1098	15	1.1913			96	prc1-1	prc1-1 -- 1_3	1098	15	33622
		96	prc1-1	prc1-1 -- 1_3	1099	16	0.13644			96	prc1-1	prc1-1 -- 1_3	1099	16	1.1584			96	prc1-1	prc1-1 -- 1_3	1099	16	34056
		96	prc1-1	prc1-1 -- 1_3	1100	17	0.0096758			96	prc1-1	prc1-1 -- 1_3	1100	17	1.133			96	prc1-1	prc1-1 -- 1_3	1100	17	28368
		96	prc1-1	prc1-1 -- 1_3	1101	18	0.0066358			96	prc1-1	prc1-1 -- 1_3	1101	18	1.1393			96	prc1-1	prc1-1 -- 1_3	1101	18	29707
		96	prc1-1	prc1-1 -- 1_3	1102	19	-0.033921			96	prc1-1	prc1-1 -- 1_3	1102	19	1.078			96	prc1-1	prc1-1 -- 1_3	1102	19	27504
		96	prc1-1	prc1-1 -- 1_3	1103	20	-0.034953			96	prc1-1	prc1-1 -- 1_3	1103	20	1.0695			96	prc1-1	prc1-1 -- 1_3	1103	20	25420
		96	prc1-1	prc1-1 -- 1_3	1104	21	0.08179			96	prc1-1	prc1-1 -- 1_3	1104	21	1.0832			96	prc1-1	prc1-1 -- 1_3	1104	21	24146
		96	prc1-1	prc1-1 -- 1_3	1105	22	-0.033547			96	prc1-1	prc1-1 -- 1_3	1105	22	1.1738			96	prc1-1	prc1-1 -- 1_3	1105	22	32130
		96	prc1-1	prc1-1 -- 1_3	1106	23	-0.0083201			96	prc1-1	prc1-1 -- 1_3	1106	23	1.1202			96	prc1-1	prc1-1 -- 1_3	1106	23	21149
		96	prc1-1	prc1-1 -- 1_3	1107	24	0.20066			96	prc1-1	prc1-1 -- 1_3	1107	24	1.1453			96	prc1-1	prc1-1 -- 1_3	1107	24	25616
		96	prc1-1	prc1-1 -- 1_3	1108	25	0.20857			96	prc1-1	prc1-1 -- 1_3	1108	25	1.0582			96	prc1-1	prc1-1 -- 1_3	1108	25	19710
		96	prc1-1	prc1-1 -- 1_3	1109	26	0.15604			96	prc1-1	prc1-1 -- 1_3	1109	26	1.077			96	prc1-1	prc1-1 -- 1_3	1109	26	29087
		96	prc1-1	prc1-1 -- 1_3	1110	27	0.15234			96	prc1-1	prc1-1 -- 1_3	1110	27	1.0782			96	prc1-1	prc1-1 -- 1_3	1110	27	18078
		0	prc1-1	prc1-1 -- 1_4	1111	1	-0.20723			0	prc1-1	prc1-1 -- 1_4	1111	1	1.0921			0	prc1-1	prc1-1 -- 1_4	1111	1	10535
		0	prc1-1	prc1-1 -- 1_4	1112	2	-0.34984			0	prc1-1	prc1-1 -- 1_4	1112	2	1.0281			0	prc1-1	prc1-1 -- 1_4	1112	2	6447
		0	prc1-1	prc1-1 -- 1_4	1113	3	-0.10728			0	prc1-1	prc1-1 -- 1_4	1113	3	1.0078			0	prc1-1	prc1-1 -- 1_4	1113	3	6512
		0	prc1-1	prc1-1 -- 1_4	1114	4	-0.10878			0	prc1-1	prc1-1 -- 1_4	1114	4	1.0176			0	prc1-1	prc1-1 -- 1_4	1114	4	6524
		0	prc1-1	prc1-1 -- 1_4	1115	5	-0.37772			0	prc1-1	prc1-1 -- 1_4	1115	5	1.1222			0	prc1-1	prc1-1 -- 1_4	1115	5	10516
		0	prc1-1	prc1-1 -- 1_4	1116	6	-0.085771			0	prc1-1	prc1-1 -- 1_4	1116	6	1.0789			0	prc1-1	prc1-1 -- 1_4	1116	6	7620
		0	prc1-1	prc1-1 -- 1_4	1117	7	-0.26452			0	prc1-1	prc1-1 -- 1_4	1117	7	1.0645			0	prc1-1	prc1-1 -- 1_4	1117	7	10116
		0	prc1-1	prc1-1 -- 1_4	1118	8	-0.33057			0	prc1-1	prc1-1 -- 1_4	1118	8	1.0184			0	prc1-1	prc1-1 -- 1_4	1118	8	4814
		0	prc1-1	prc1-1 -- 1_4	1119	9	-0.16403			0	prc1-1	prc1-1 -- 1_4	1119	9	1.0473			0	prc1-1	prc1-1 -- 1_4	1119	9	9355
		0	prc1-1	prc1-1 -- 1_4	1120	10	-0.24046			0	prc1-1	prc1-1 -- 1_4	1120	10	1.0291			0	prc1-1	prc1-1 -- 1_4	1120	10	5990
		0	prc1-1	prc1-1 -- 1_4	1121	11	-0.15			0	prc1-1	prc1-1 -- 1_4	1121	11	1.052			0	prc1-1	prc1-1 -- 1_4	1121	11	9220
		0	prc1-1	prc1-1 -- 1_4	1122	12	-0.44111			0	prc1-1	prc1-1 -- 1_4	1122	12	1.0325			0	prc1-1	prc1-1 -- 1_4	1122	12	5313
		0	prc1-1	prc1-1 -- 1_4	1123	13	-0.20966			0	prc1-1	prc1-1 -- 1_4	1123	13	1.0188			0	prc1-1	prc1-1 -- 1_4	1123	13	3900
		0	prc1-1	prc1-1 -- 1_4	1124	14	-0.12138			0	prc1-1	prc1-1 -- 1_4	1124	14	1.0677			0	prc1-1	prc1-1 -- 1_4	1124	14	10409
		0	prc1-1	prc1-1 -- 1_4	1125	15	-0.34666			0	prc1-1	prc1-1 -- 1_4	1125	15	1.0238			0	prc1-1	prc1-1 -- 1_4	1125	15	9029
		0	prc1-1	prc1-1 -- 1_4	1126	16	-0.36562			0	prc1-1	prc1-1 -- 1_4	1126	16	1.0253			0	prc1-1	prc1-1 -- 1_4	1126	16	7553
		0	prc1-1	prc1-1 -- 1_4	1127	17	-0.38588			0	prc1-1	prc1-1 -- 1_4	1127	17	1.0653			0	prc1-1	prc1-1 -- 1_4	1127	17	10534
		0	prc1-1	prc1-1 -- 1_4	1128	18	-0.30754			0	prc1-1	prc1-1 -- 1_4	1128	18	1.0536			0	prc1-1	prc1-1 -- 1_4	1128	18	9951
		0	prc1-1	prc1-1 -- 1_4	1129	19	-0.31377			0	prc1-1	prc1-1 -- 1_4	1129	19	1.0479			0	prc1-1	prc1-1 -- 1_4	1129	19	7529
		0	prc1-1	prc1-1 -- 1_4	1130	20	0.15708			0	prc1-1	prc1-1 -- 1_4	1130	20	1.0063			0	prc1-1	prc1-1 -- 1_4	1130	20	4252
		0	prc1-1	prc1-1 -- 1_4	1131	21	-0.21444			0	prc1-1	prc1-1 -- 1_4	1131	21	1.0229			0	prc1-1	prc1-1 -- 1_4	1131	21	9911
		0	prc1-1	prc1-1 -- 1_4	1132	22	-0.28536			0	prc1-1	prc1-1 -- 1_4	1132	22	1.0305			0	prc1-1	prc1-1 -- 1_4	1132	22	4742
		0	prc1-1	prc1-1 -- 1_4	1133	23	-0.046799			0	prc1-1	prc1-1 -- 1_4	1133	23	1.0571			0	prc1-1	prc1-1 -- 1_4	1133	23	8814
		0	prc1-1	prc1-1 -- 1_4	1134	24	-0.38147			0	prc1-1	prc1-1 -- 1_4	1134	24	1.0486			0	prc1-1	prc1-1 -- 1_4	1134	24	7152
		0	prc1-1	prc1-1 -- 1_4	1135	25	-0.13155			0	prc1-1	prc1-1 -- 1_4	1135	25	1.0324			0	prc1-1	prc1-1 -- 1_4	1135	25	9129
		0	prc1-1	prc1-1 -- 1_4	1136	26	-0.040086			0	prc1-1	prc1-1 -- 1_4	1136	26	1.0311			0	prc1-1	prc1-1 -- 1_4	1136	26	7831
		0	prc1-1	prc1-1 -- 1_4	1137	27	-0.30668			0	prc1-1	prc1-1 -- 1_4	1137	27	1.0399			0	prc1-1	prc1-1 -- 1_4	1137	27	9696
		0	prc1-1	prc1-1 -- 1_4	1138	28	-0.34826			0	prc1-1	prc1-1 -- 1_4	1138	28	1.026			0	prc1-1	prc1-1 -- 1_4	1138	28	8046
		0	prc1-1	prc1-1 -- 1_4	1139	29	-0.4269			0	prc1-1	prc1-1 -- 1_4	1139	29	1.0753			0	prc1-1	prc1-1 -- 1_4	1139	29	8744
		0	prc1-1	prc1-1 -- 1_4	1140	30	-0.073413			0	prc1-1	prc1-1 -- 1_4	1140	30	1.0094			0	prc1-1	prc1-1 -- 1_4	1140	30	3307
		0	prc1-1	prc1-1 -- 1_4	1141	31	-0.18078			0	prc1-1	prc1-1 -- 1_4	1141	31	1.0308			0	prc1-1	prc1-1 -- 1_4	1141	31	5364
		0	prc1-1	prc1-1 -- 1_4	1142	32	-0.21662			0	prc1-1	prc1-1 -- 1_4	1142	32	1.0568			0	prc1-1	prc1-1 -- 1_4	1142	32	7833
		0	prc1-1	prc1-1 -- 1_4	1143	33	-0.30113			0	prc1-1	prc1-1 -- 1_4	1143	33	1.0149			0	prc1-1	prc1-1 -- 1_4	1143	33	6993
		0	prc1-1	prc1-1 -- 1_4	1144	34	-0.42778			0	prc1-1	prc1-1 -- 1_4	1144	34	1.0163			0	prc1-1	prc1-1 -- 1_4	1144	34	8424
		0	prc1-1	prc1-1 -- 1_4	1145	35	-0.48659			0	prc1-1	prc1-1 -- 1_4	1145	35	1.0104			0	prc1-1	prc1-1 -- 1_4	1145	35	5644
		0	prc1-1	prc1-1 -- 1_4	1146	36	-0.18011			0	prc1-1	prc1-1 -- 1_4	1146	36	1.0306			0	prc1-1	prc1-1 -- 1_4	1146	36	7098
		0	prc1-1	prc1-1 -- 1_4	1147	37	-0.178			0	prc1-1	prc1-1 -- 1_4	1147	37	1.0276			0	prc1-1	prc1-1 -- 1_4	1147	37	9019
		24	prc1-1	prc1-1 -- 1_4	1148	1	-0.23319			24	prc1-1	prc1-1 -- 1_4	1148	1	1.0916			24	prc1-1	prc1-1 -- 1_4	1148	1	12912
		24	prc1-1	prc1-1 -- 1_4	1149	2	-0.1687			24	prc1-1	prc1-1 -- 1_4	1149	2	1.0216			24	prc1-1	prc1-1 -- 1_4	1149	2	7574
		24	prc1-1	prc1-1 -- 1_4	1150	3	0.028295			24	prc1-1	prc1-1 -- 1_4	1150	3	1.0039			24	prc1-1	prc1-1 -- 1_4	1150	3	7853
		24	prc1-1	prc1-1 -- 1_4	1151	4	-0.16602			24	prc1-1	prc1-1 -- 1_4	1151	4	1.0098			24	prc1-1	prc1-1 -- 1_4	1151	4	7649
		24	prc1-1	prc1-1 -- 1_4	1152	5	-0.2077			24	prc1-1	prc1-1 -- 1_4	1152	5	1.108			24	prc1-1	prc1-1 -- 1_4	1152	5	12798
		24	prc1-1	prc1-1 -- 1_4	1153	6	0.022161			24	prc1-1	prc1-1 -- 1_4	1153	6	1.0821			24	prc1-1	prc1-1 -- 1_4	1153	6	8987
		24	prc1-1	prc1-1 -- 1_4	1154	7	-0.024185			24	prc1-1	prc1-1 -- 1_4	1154	7	1.0606			24	prc1-1	prc1-1 -- 1_4	1154	7	12123
		24	prc1-1	prc1-1 -- 1_4	1155	8	0.22617			24	prc1-1	prc1-1 -- 1_4	1155	8	1.0181			24	prc1-1	prc1-1 -- 1_4	1155	8	5764
		24	prc1-1	prc1-1 -- 1_4	1156	9	0.06608			24	prc1-1	prc1-1 -- 1_4	1156	9	1.0462			24	prc1-1	prc1-1 -- 1_4	1156	9	11304
		24	prc1-1	prc1-1 -- 1_4	1157	10	0.11792			24	prc1-1	prc1-1 -- 1_4	1157	10	1.021			24	prc1-1	prc1-1 -- 1_4	1157	10	6792
		24	prc1-1	prc1-1 -- 1_4	1158	11	-0.0037921			24	prc1-1	prc1-1 -- 1_4	1158	11	1.0588			24	prc1-1	prc1-1 -- 1_4	1158	11	10890
		24	prc1-1	prc1-1 -- 1_4	1159	12	-0.011629			24	prc1-1	prc1-1 -- 1_4	1159	12	1.0298			24	prc1-1	prc1-1 -- 1_4	1159	12	6332
		24	prc1-1	prc1-1 -- 1_4	1160	13	-0.20454			24	prc1-1	prc1-1 -- 1_4	1160	13	1.0183			24	prc1-1	prc1-1 -- 1_4	1160	13	4541
		24	prc1-1	prc1-1 -- 1_4	1161	14	-0.10441			24	prc1-1	prc1-1 -- 1_4	1161	14	1.0516			24	prc1-1	prc1-1 -- 1_4	1161	14	12588
		24	prc1-1	prc1-1 -- 1_4	1162	15	-0.18027			24	prc1-1	prc1-1 -- 1_4	1162	15	1.0244			24	prc1-1	prc1-1 -- 1_4	1162	15	10648
		24	prc1-1	prc1-1 -- 1_4	1163	16	-0.17743			24	prc1-1	prc1-1 -- 1_4	1163	16	1.02			24	prc1-1	prc1-1 -- 1_4	1163	16	9079
		24	prc1-1	prc1-1 -- 1_4	1164	17	-0.16099			24	prc1-1	prc1-1 -- 1_4	1164	17	1.0581			24	prc1-1	prc1-1 -- 1_4	1164	17	12065
		24	prc1-1	prc1-1 -- 1_4	1165	18	-0.12407			24	prc1-1	prc1-1 -- 1_4	1165	18	1.0557			24	prc1-1	prc1-1 -- 1_4	1165	18	12072
		24	prc1-1	prc1-1 -- 1_4	1166	19	-0.24144			24	prc1-1	prc1-1 -- 1_4	1166	19	1.0431			24	prc1-1	prc1-1 -- 1_4	1166	19	8821
		24	prc1-1	prc1-1 -- 1_4	1167	20	0.071587			24	prc1-1	prc1-1 -- 1_4	1167	20	1.0049			24	prc1-1	prc1-1 -- 1_4	1167	20	5002
		24	prc1-1	prc1-1 -- 1_4	1168	21	-0.14944			24	prc1-1	prc1-1 -- 1_4	1168	21	1.0314			24	prc1-1	prc1-1 -- 1_4	1168	21	11722
		24	prc1-1	prc1-1 -- 1_4	1169	22	-0.037635			24	prc1-1	prc1-1 -- 1_4	1169	22	1.0206			24	prc1-1	prc1-1 -- 1_4	1169	22	5429
		24	prc1-1	prc1-1 -- 1_4	1170	23	-0.091298			24	prc1-1	prc1-1 -- 1_4	1170	23	1.0539			24	prc1-1	prc1-1 -- 1_4	1170	23	10331
		24	prc1-1	prc1-1 -- 1_4	1171	24	-0.137			24	prc1-1	prc1-1 -- 1_4	1171	24	1.0438			24	prc1-1	prc1-1 -- 1_4	1171	24	8507
		24	prc1-1	prc1-1 -- 1_4	1172	25	0.019198			24	prc1-1	prc1-1 -- 1_4	1172	25	1.0302			24	prc1-1	prc1-1 -- 1_4	1172	25	11185
		24	prc1-1	prc1-1 -- 1_4	1173	26	-0.10459			24	prc1-1	prc1-1 -- 1_4	1173	26	1.0331			24	prc1-1	prc1-1 -- 1_4	1173	26	9128
		24	prc1-1	prc1-1 -- 1_4	1174	27	-0.27785			24	prc1-1	prc1-1 -- 1_4	1174	27	1.0402			24	prc1-1	prc1-1 -- 1_4	1174	27	11716
		24	prc1-1	prc1-1 -- 1_4	1175	28	-0.0342			24	prc1-1	prc1-1 -- 1_4	1175	28	1.0304			24	prc1-1	prc1-1 -- 1_4	1175	28	9253
		24	prc1-1	prc1-1 -- 1_4	1176	29	-0.085923			24	prc1-1	prc1-1 -- 1_4	1176	29	1.074			24	prc1-1	prc1-1 -- 1_4	1176	29	10556
		24	prc1-1	prc1-1 -- 1_4	1177	30	-0.074715			24	prc1-1	prc1-1 -- 1_4	1177	30	1.0111			24	prc1-1	prc1-1 -- 1_4	1177	30	3756
		24	prc1-1	prc1-1 -- 1_4	1178	31	-0.11201			24	prc1-1	prc1-1 -- 1_4	1178	31	1.033			24	prc1-1	prc1-1 -- 1_4	1178	31	6149
		24	prc1-1	prc1-1 -- 1_4	1179	32	-0.19921			24	prc1-1	prc1-1 -- 1_4	1179	32	1.0472			24	prc1-1	prc1-1 -- 1_4	1179	32	9204
		24	prc1-1	prc1-1 -- 1_4	1180	33	0.028598			24	prc1-1	prc1-1 -- 1_4	1180	33	1.019			24	prc1-1	prc1-1 -- 1_4	1180	33	8267
		24	prc1-1	prc1-1 -- 1_4	1181	34	-0.15956			24	prc1-1	prc1-1 -- 1_4	1181	34	1.0132			24	prc1-1	prc1-1 -- 1_4	1181	34	9825
		24	prc1-1	prc1-1 -- 1_4	1182	35	-0.18508			24	prc1-1	prc1-1 -- 1_4	1182	35	1.0048			24	prc1-1	prc1-1 -- 1_4	1182	35	6625
		24	prc1-1	prc1-1 -- 1_4	1183	36	-0.094499			24	prc1-1	prc1-1 -- 1_4	1183	36	1.0256			24	prc1-1	prc1-1 -- 1_4	1183	36	8327
		24	prc1-1	prc1-1 -- 1_4	1184	37	-0.056156			24	prc1-1	prc1-1 -- 1_4	1184	37	1.0324			24	prc1-1	prc1-1 -- 1_4	1184	37	10993
		48	prc1-1	prc1-1 -- 1_4	1185	1	-0.35358			48	prc1-1	prc1-1 -- 1_4	1185	1	1.1776			48	prc1-1	prc1-1 -- 1_4	1185	1	29367
		48	prc1-1	prc1-1 -- 1_4	1186	2	-0.30902			48	prc1-1	prc1-1 -- 1_4	1186	2	1.0324			48	prc1-1	prc1-1 -- 1_4	1186	2	18250
		48	prc1-1	prc1-1 -- 1_4	1187	3	-0.30064			48	prc1-1	prc1-1 -- 1_4	1187	3	1.0246			48	prc1-1	prc1-1 -- 1_4	1187	3	18676
		48	prc1-1	prc1-1 -- 1_4	1188	4	-0.38337			48	prc1-1	prc1-1 -- 1_4	1188	4	1.0307			48	prc1-1	prc1-1 -- 1_4	1188	4	17512
		48	prc1-1	prc1-1 -- 1_4	1189	5	-0.43185			48	prc1-1	prc1-1 -- 1_4	1189	5	1.1643			48	prc1-1	prc1-1 -- 1_4	1189	5	27122
		48	prc1-1	prc1-1 -- 1_4	1190	6	-0.3358			48	prc1-1	prc1-1 -- 1_4	1190	6	1.1206			48	prc1-1	prc1-1 -- 1_4	1190	6	18398
		48	prc1-1	prc1-1 -- 1_4	1191	7	-0.26848			48	prc1-1	prc1-1 -- 1_4	1191	7	1.0955			48	prc1-1	prc1-1 -- 1_4	1191	7	27043
		48	prc1-1	prc1-1 -- 1_4	1192	8	-0.28309			48	prc1-1	prc1-1 -- 1_4	1192	8	1.0269			48	prc1-1	prc1-1 -- 1_4	1192	8	14361
		48	prc1-1	prc1-1 -- 1_4	1193	9	-0.20299			48	prc1-1	prc1-1 -- 1_4	1193	9	1.0755			48	prc1-1	prc1-1 -- 1_4	1193	9	23537
		48	prc1-1	prc1-1 -- 1_4	1194	10	-0.26534			48	prc1-1	prc1-1 -- 1_4	1194	10	1.042			48	prc1-1	prc1-1 -- 1_4	1194	10	14990
		48	prc1-1	prc1-1 -- 1_4	1195	11	-0.38444			48	prc1-1	prc1-1 -- 1_4	1195	11	1.0902			48	prc1-1	prc1-1 -- 1_4	1195	11	22277
		48	prc1-1	prc1-1 -- 1_4	1196	12	-0.48082			48	prc1-1	prc1-1 -- 1_4	1196	12	1.0594			48	prc1-1	prc1-1 -- 1_4	1196	12	16226
		48	prc1-1	prc1-1 -- 1_4	1197	13	-0.36405			48	prc1-1	prc1-1 -- 1_4	1197	13	1.036			48	prc1-1	prc1-1 -- 1_4	1197	13	11389
		48	prc1-1	prc1-1 -- 1_4	1198	14	-0.24416			48	prc1-1	prc1-1 -- 1_4	1198	14	1.1041			48	prc1-1	prc1-1 -- 1_4	1198	14	29937
		48	prc1-1	prc1-1 -- 1_4	1199	15	-0.20696			48	prc1-1	prc1-1 -- 1_4	1199	15	1.0425			48	prc1-1	prc1-1 -- 1_4	1199	15	22582
		48	prc1-1	prc1-1 -- 1_4	1200	16	-0.34636			48	prc1-1	prc1-1 -- 1_4	1200	16	1.036			48	prc1-1	prc1-1 -- 1_4	1200	16	20578
		48	prc1-1	prc1-1 -- 1_4	1201	17	-0.39927			48	prc1-1	prc1-1 -- 1_4	1201	17	1.0849			48	prc1-1	prc1-1 -- 1_4	1201	17	28047
		48	prc1-1	prc1-1 -- 1_4	1202	18	-0.274			48	prc1-1	prc1-1 -- 1_4	1202	18	1.0806			48	prc1-1	prc1-1 -- 1_4	1202	18	29677
		48	prc1-1	prc1-1 -- 1_4	1203	19	-0.34624			48	prc1-1	prc1-1 -- 1_4	1203	19	1.0827			48	prc1-1	prc1-1 -- 1_4	1203	19	22713
		48	prc1-1	prc1-1 -- 1_4	1204	20	-0.37942			48	prc1-1	prc1-1 -- 1_4	1204	20	1.0181			48	prc1-1	prc1-1 -- 1_4	1204	20	11103
		48	prc1-1	prc1-1 -- 1_4	1205	21	-0.36611			48	prc1-1	prc1-1 -- 1_4	1205	21	1.0586			48	prc1-1	prc1-1 -- 1_4	1205	21	29210
		48	prc1-1	prc1-1 -- 1_4	1206	22	-0.2466			48	prc1-1	prc1-1 -- 1_4	1206	22	1.0253			48	prc1-1	prc1-1 -- 1_4	1206	22	12409
		48	prc1-1	prc1-1 -- 1_4	1207	23	-0.29639			48	prc1-1	prc1-1 -- 1_4	1207	23	1.0819			48	prc1-1	prc1-1 -- 1_4	1207	23	22291
		48	prc1-1	prc1-1 -- 1_4	1208	24	-0.20834			48	prc1-1	prc1-1 -- 1_4	1208	24	1.0775			48	prc1-1	prc1-1 -- 1_4	1208	24	19419
		48	prc1-1	prc1-1 -- 1_4	1209	25	-0.19658			48	prc1-1	prc1-1 -- 1_4	1209	25	1.0537			48	prc1-1	prc1-1 -- 1_4	1209	25	27534
		48	prc1-1	prc1-1 -- 1_4	1210	26	-0.29571			48	prc1-1	prc1-1 -- 1_4	1210	26	1.0681			48	prc1-1	prc1-1 -- 1_4	1210	26	20808
		48	prc1-1	prc1-1 -- 1_4	1211	27	-0.25354			48	prc1-1	prc1-1 -- 1_4	1211	27	1.081			48	prc1-1	prc1-1 -- 1_4	1211	27	29433
		48	prc1-1	prc1-1 -- 1_4	1212	28	-0.36087			48	prc1-1	prc1-1 -- 1_4	1212	28	1.0528			48	prc1-1	prc1-1 -- 1_4	1212	28	21917
		48	prc1-1	prc1-1 -- 1_4	1213	29	-0.29026			48	prc1-1	prc1-1 -- 1_4	1213	29	1.1172			48	prc1-1	prc1-1 -- 1_4	1213	29	23129
		48	prc1-1	prc1-1 -- 1_4	1214	30	-0.27562			48	prc1-1	prc1-1 -- 1_4	1214	30	1.021			48	prc1-1	prc1-1 -- 1_4	1214	30	7775
		48	prc1-1	prc1-1 -- 1_4	1215	31	-0.014268			48	prc1-1	prc1-1 -- 1_4	1215	31	1.026			48	prc1-1	prc1-1 -- 1_4	1215	31	14015
		48	prc1-1	prc1-1 -- 1_4	1216	32	-0.33937			48	prc1-1	prc1-1 -- 1_4	1216	32	1.0778			48	prc1-1	prc1-1 -- 1_4	1216	32	22924
		48	prc1-1	prc1-1 -- 1_4	1217	33	-0.12178			48	prc1-1	prc1-1 -- 1_4	1217	33	1.0165			48	prc1-1	prc1-1 -- 1_4	1217	33	18697
		48	prc1-1	prc1-1 -- 1_4	1218	34	-0.26957			48	prc1-1	prc1-1 -- 1_4	1218	34	1.022			48	prc1-1	prc1-1 -- 1_4	1218	34	21525
		48	prc1-1	prc1-1 -- 1_4	1219	35	-0.28878			48	prc1-1	prc1-1 -- 1_4	1219	35	1.0062			48	prc1-1	prc1-1 -- 1_4	1219	35	16181
		48	prc1-1	prc1-1 -- 1_4	1220	36	-0.29913			48	prc1-1	prc1-1 -- 1_4	1220	36	1.0575			48	prc1-1	prc1-1 -- 1_4	1220	36	17886
		48	prc1-1	prc1-1 -- 1_4	1221	37	-0.23518			48	prc1-1	prc1-1 -- 1_4	1221	37	1.0538			48	prc1-1	prc1-1 -- 1_4	1221	37	25873
		72	prc1-1	prc1-1 -- 1_4	1222	1	-0.19023			72	prc1-1	prc1-1 -- 1_4	1222	1	1.2388			72	prc1-1	prc1-1 -- 1_4	1222	1	49327
		72	prc1-1	prc1-1 -- 1_4	1223	2	-0.13294			72	prc1-1	prc1-1 -- 1_4	1223	2	1.0536			72	prc1-1	prc1-1 -- 1_4	1223	2	31746
		72	prc1-1	prc1-1 -- 1_4	1224	3	-0.32933			72	prc1-1	prc1-1 -- 1_4	1224	3	1.0579			72	prc1-1	prc1-1 -- 1_4	1224	3	30406
		72	prc1-1	prc1-1 -- 1_4	1225	4	-0.31473			72	prc1-1	prc1-1 -- 1_4	1225	4	1.0791			72	prc1-1	prc1-1 -- 1_4	1225	4	30729
		72	prc1-1	prc1-1 -- 1_4	1226	5	-0.32667			72	prc1-1	prc1-1 -- 1_4	1226	5	1.2302			72	prc1-1	prc1-1 -- 1_4	1226	5	45543
		72	prc1-1	prc1-1 -- 1_4	1227	6	-0.1099			72	prc1-1	prc1-1 -- 1_4	1227	6	1.1396			72	prc1-1	prc1-1 -- 1_4	1227	6	31860
		72	prc1-1	prc1-1 -- 1_4	1228	7	-0.32481			72	prc1-1	prc1-1 -- 1_4	1228	7	1.1574			72	prc1-1	prc1-1 -- 1_4	1228	7	43168
		72	prc1-1	prc1-1 -- 1_4	1229	8	-0.11532			72	prc1-1	prc1-1 -- 1_4	1229	8	1.0353			72	prc1-1	prc1-1 -- 1_4	1229	8	26030
		72	prc1-1	prc1-1 -- 1_4	1230	9	-0.28917			72	prc1-1	prc1-1 -- 1_4	1230	9	1.1325			72	prc1-1	prc1-1 -- 1_4	1230	9	38430
		72	prc1-1	prc1-1 -- 1_4	1231	10	-0.27283			72	prc1-1	prc1-1 -- 1_4	1231	10	1.0619			72	prc1-1	prc1-1 -- 1_4	1231	10	26647
		72	prc1-1	prc1-1 -- 1_4	1232	11	-0.2417			72	prc1-1	prc1-1 -- 1_4	1232	11	1.1372			72	prc1-1	prc1-1 -- 1_4	1232	11	35145
		72	prc1-1	prc1-1 -- 1_4	1233	12	-0.33613			72	prc1-1	prc1-1 -- 1_4	1233	12	1.0896			72	prc1-1	prc1-1 -- 1_4	1233	12	27579
		72	prc1-1	prc1-1 -- 1_4	1234	13	-0.062641			72	prc1-1	prc1-1 -- 1_4	1234	13	1.0578			72	prc1-1	prc1-1 -- 1_4	1234	13	19584
		72	prc1-1	prc1-1 -- 1_4	1235	14	-0.36103			72	prc1-1	prc1-1 -- 1_4	1235	14	1.1687			72	prc1-1	prc1-1 -- 1_4	1235	14	46985
		72	prc1-1	prc1-1 -- 1_4	1236	15	-0.39215			72	prc1-1	prc1-1 -- 1_4	1236	15	1.0802			72	prc1-1	prc1-1 -- 1_4	1236	15	35943
		72	prc1-1	prc1-1 -- 1_4	1237	16	-0.17613			72	prc1-1	prc1-1 -- 1_4	1237	16	1.0675			72	prc1-1	prc1-1 -- 1_4	1237	16	31465
		72	prc1-1	prc1-1 -- 1_4	1238	17	-0.27586			72	prc1-1	prc1-1 -- 1_4	1238	17	1.1284			72	prc1-1	prc1-1 -- 1_4	1238	17	41240
		72	prc1-1	prc1-1 -- 1_4	1239	18	-0.35146			72	prc1-1	prc1-1 -- 1_4	1239	18	1.1236			72	prc1-1	prc1-1 -- 1_4	1239	18	44029
		72	prc1-1	prc1-1 -- 1_4	1240	19	-0.28172			72	prc1-1	prc1-1 -- 1_4	1240	19	1.1157			72	prc1-1	prc1-1 -- 1_4	1240	19	34001
		72	prc1-1	prc1-1 -- 1_4	1241	20	-0.46547			72	prc1-1	prc1-1 -- 1_4	1241	20	1.0311			72	prc1-1	prc1-1 -- 1_4	1241	20	17778
		72	prc1-1	prc1-1 -- 1_4	1242	21	-0.2207			72	prc1-1	prc1-1 -- 1_4	1242	21	1.0872			72	prc1-1	prc1-1 -- 1_4	1242	21	45256
		72	prc1-1	prc1-1 -- 1_4	1243	22	-0.21261			72	prc1-1	prc1-1 -- 1_4	1243	22	1.0418			72	prc1-1	prc1-1 -- 1_4	1243	22	18971
		72	prc1-1	prc1-1 -- 1_4	1244	23	-0.38011			72	prc1-1	prc1-1 -- 1_4	1244	23	1.1188			72	prc1-1	prc1-1 -- 1_4	1244	23	33069
		72	prc1-1	prc1-1 -- 1_4	1245	24	-0.1771			72	prc1-1	prc1-1 -- 1_4	1245	24	1.0959			72	prc1-1	prc1-1 -- 1_4	1245	24	28327
		72	prc1-1	prc1-1 -- 1_4	1246	25	-0.096078			72	prc1-1	prc1-1 -- 1_4	1246	25	1.0498			72	prc1-1	prc1-1 -- 1_4	1246	25	40355
		72	prc1-1	prc1-1 -- 1_4	1247	26	-0.2657			72	prc1-1	prc1-1 -- 1_4	1247	26	1.0926			72	prc1-1	prc1-1 -- 1_4	1247	26	30422
		72	prc1-1	prc1-1 -- 1_4	1248	27	-0.31015			72	prc1-1	prc1-1 -- 1_4	1248	27	1.1091			72	prc1-1	prc1-1 -- 1_4	1248	27	45338
		72	prc1-1	prc1-1 -- 1_4	1249	28	-0.18148			72	prc1-1	prc1-1 -- 1_4	1249	28	1.0962			72	prc1-1	prc1-1 -- 1_4	1249	28	35518
		72	prc1-1	prc1-1 -- 1_4	1250	29	-0.21946			72	prc1-1	prc1-1 -- 1_4	1250	29	1.1509			72	prc1-1	prc1-1 -- 1_4	1250	29	32305
		72	prc1-1	prc1-1 -- 1_4	1251	30	-0.069958			72	prc1-1	prc1-1 -- 1_4	1251	30	1.0295			72	prc1-1	prc1-1 -- 1_4	1251	30	12538
		72	prc1-1	prc1-1 -- 1_4	1252	31	-0.23138			72	prc1-1	prc1-1 -- 1_4	1252	31	1.033			72	prc1-1	prc1-1 -- 1_4	1252	31	20946
		72	prc1-1	prc1-1 -- 1_4	1253	32	-0.27719			72	prc1-1	prc1-1 -- 1_4	1253	32	1.1018			72	prc1-1	prc1-1 -- 1_4	1253	32	35611
		72	prc1-1	prc1-1 -- 1_4	1254	33	-0.22246			72	prc1-1	prc1-1 -- 1_4	1254	33	1.026			72	prc1-1	prc1-1 -- 1_4	1254	33	27648
		72	prc1-1	prc1-1 -- 1_4	1255	34	-0.29732			72	prc1-1	prc1-1 -- 1_4	1255	34	1.0343			72	prc1-1	prc1-1 -- 1_4	1255	34	30759
		72	prc1-1	prc1-1 -- 1_4	1256	35	-0.022854			72	prc1-1	prc1-1 -- 1_4	1256	35	1.0205			72	prc1-1	prc1-1 -- 1_4	1256	35	24501
		72	prc1-1	prc1-1 -- 1_4	1257	36	-0.22312			72	prc1-1	prc1-1 -- 1_4	1257	36	1.1045			72	prc1-1	prc1-1 -- 1_4	1257	36	25627
		72	prc1-1	prc1-1 -- 1_4	1258	37	-0.26008			72	prc1-1	prc1-1 -- 1_4	1258	37	1.0654			72	prc1-1	prc1-1 -- 1_4	1258	37	37321
		96	prc1-1	prc1-1 -- 1_4	1259	1	-0.12633			96	prc1-1	prc1-1 -- 1_4	1259	1	1.2609			96	prc1-1	prc1-1 -- 1_4	1259	1	58232
		96	prc1-1	prc1-1 -- 1_4	1260	2	-0.086452			96	prc1-1	prc1-1 -- 1_4	1260	2	1.0541			96	prc1-1	prc1-1 -- 1_4	1260	2	40678
		96	prc1-1	prc1-1 -- 1_4	1261	3	-0.10151			96	prc1-1	prc1-1 -- 1_4	1261	3	1.0568			96	prc1-1	prc1-1 -- 1_4	1261	3	37854
		96	prc1-1	prc1-1 -- 1_4	1262	4	-0.22291			96	prc1-1	prc1-1 -- 1_4	1262	4	1.0873			96	prc1-1	prc1-1 -- 1_4	1262	4	39212
		96	prc1-1	prc1-1 -- 1_4	1263	5	-0.14884			96	prc1-1	prc1-1 -- 1_4	1263	5	1.2626			96	prc1-1	prc1-1 -- 1_4	1263	5	56004
		96	prc1-1	prc1-1 -- 1_4	1264	6	-0.075823			96	prc1-1	prc1-1 -- 1_4	1264	6	1.1354			96	prc1-1	prc1-1 -- 1_4	1264	6	41688
		96	prc1-1	prc1-1 -- 1_4	1265	7	-0.096726			96	prc1-1	prc1-1 -- 1_4	1265	7	1.1746			96	prc1-1	prc1-1 -- 1_4	1265	7	54230
		96	prc1-1	prc1-1 -- 1_4	1266	8	-0.26162			96	prc1-1	prc1-1 -- 1_4	1266	8	1.0441			96	prc1-1	prc1-1 -- 1_4	1266	8	34108
		96	prc1-1	prc1-1 -- 1_4	1267	9	-0.11967			96	prc1-1	prc1-1 -- 1_4	1267	9	1.1428			96	prc1-1	prc1-1 -- 1_4	1267	9	47003
		96	prc1-1	prc1-1 -- 1_4	1268	10	-0.069855			96	prc1-1	prc1-1 -- 1_4	1268	10	1.0699			96	prc1-1	prc1-1 -- 1_4	1268	10	34566
		96	prc1-1	prc1-1 -- 1_4	1269	11	-0.24027			96	prc1-1	prc1-1 -- 1_4	1269	11	1.1353			96	prc1-1	prc1-1 -- 1_4	1269	11	43179
		96	prc1-1	prc1-1 -- 1_4	1270	12	-0.11423			96	prc1-1	prc1-1 -- 1_4	1270	12	1.0918			96	prc1-1	prc1-1 -- 1_4	1270	12	34700
		96	prc1-1	prc1-1 -- 1_4	1271	13	-0.022405			96	prc1-1	prc1-1 -- 1_4	1271	13	1.0569			96	prc1-1	prc1-1 -- 1_4	1271	13	25276
		96	prc1-1	prc1-1 -- 1_4	1272	14	-0.20308			96	prc1-1	prc1-1 -- 1_4	1272	14	1.1956			96	prc1-1	prc1-1 -- 1_4	1272	14	57136
		96	prc1-1	prc1-1 -- 1_4	1273	15	-0.18538			96	prc1-1	prc1-1 -- 1_4	1273	15	1.093			96	prc1-1	prc1-1 -- 1_4	1273	15	43490
		96	prc1-1	prc1-1 -- 1_4	1274	16	-0.12899			96	prc1-1	prc1-1 -- 1_4	1274	16	1.0723			96	prc1-1	prc1-1 -- 1_4	1274	16	37894
		96	prc1-1	prc1-1 -- 1_4	1275	17	-0.075196			96	prc1-1	prc1-1 -- 1_4	1275	17	1.1229			96	prc1-1	prc1-1 -- 1_4	1275	17	49531
		96	prc1-1	prc1-1 -- 1_4	1276	18	-0.10125			96	prc1-1	prc1-1 -- 1_4	1276	18	1.1357			96	prc1-1	prc1-1 -- 1_4	1276	18	52863
		96	prc1-1	prc1-1 -- 1_4	1277	19	-0.15071			96	prc1-1	prc1-1 -- 1_4	1277	19	1.1335			96	prc1-1	prc1-1 -- 1_4	1277	19	40628
		96	prc1-1	prc1-1 -- 1_4	1278	20	-0.33136			96	prc1-1	prc1-1 -- 1_4	1278	20	1.0434			96	prc1-1	prc1-1 -- 1_4	1278	20	21517
		96	prc1-1	prc1-1 -- 1_4	1279	21	0.03086			96	prc1-1	prc1-1 -- 1_4	1279	21	1.1035			96	prc1-1	prc1-1 -- 1_4	1279	21	55928
		96	prc1-1	prc1-1 -- 1_4	1280	22	0.048696			96	prc1-1	prc1-1 -- 1_4	1280	22	1.0411			96	prc1-1	prc1-1 -- 1_4	1280	22	23308
		96	prc1-1	prc1-1 -- 1_4	1281	23	-0.17328			96	prc1-1	prc1-1 -- 1_4	1281	23	1.1389			96	prc1-1	prc1-1 -- 1_4	1281	23	40393
		96	prc1-1	prc1-1 -- 1_4	1282	24	-0.060985			96	prc1-1	prc1-1 -- 1_4	1282	24	1.1129			96	prc1-1	prc1-1 -- 1_4	1282	24	34126
		96	prc1-1	prc1-1 -- 1_4	1283	25	-0.020058			96	prc1-1	prc1-1 -- 1_4	1283	25	1.0552			96	prc1-1	prc1-1 -- 1_4	1283	25	49553
		96	prc1-1	prc1-1 -- 1_4	1284	26	-0.18016			96	prc1-1	prc1-1 -- 1_4	1284	26	1.0946			96	prc1-1	prc1-1 -- 1_4	1284	26	37571
		96	prc1-1	prc1-1 -- 1_4	1285	27	-0.054187			96	prc1-1	prc1-1 -- 1_4	1285	27	1.1274			96	prc1-1	prc1-1 -- 1_4	1285	27	54673
		96	prc1-1	prc1-1 -- 1_4	1286	28	-0.1161			96	prc1-1	prc1-1 -- 1_4	1286	28	1.1058			96	prc1-1	prc1-1 -- 1_4	1286	28	44106
		96	prc1-1	prc1-1 -- 1_4	1287	29	0.20672			96	prc1-1	prc1-1 -- 1_4	1287	29	1.1606			96	prc1-1	prc1-1 -- 1_4	1287	29	38183
		96	prc1-1	prc1-1 -- 1_4	1288	30	-0.27232			96	prc1-1	prc1-1 -- 1_4	1288	30	1.03			96	prc1-1	prc1-1 -- 1_4	1288	30	15781
		96	prc1-1	prc1-1 -- 1_4	1289	31	-0.086691			96	prc1-1	prc1-1 -- 1_4	1289	31	1.029			96	prc1-1	prc1-1 -- 1_4	1289	31	26338
		96	prc1-1	prc1-1 -- 1_4	1290	32	-0.20354			96	prc1-1	prc1-1 -- 1_4	1290	32	1.1209			96	prc1-1	prc1-1 -- 1_4	1290	32	43744
		96	prc1-1	prc1-1 -- 1_4	1291	33	-0.15343			96	prc1-1	prc1-1 -- 1_4	1291	33	1.0351			96	prc1-1	prc1-1 -- 1_4	1291	33	33475
		96	prc1-1	prc1-1 -- 1_4	1292	34	-0.080048			96	prc1-1	prc1-1 -- 1_4	1292	34	1.0359			96	prc1-1	prc1-1 -- 1_4	1292	34	36172
		96	prc1-1	prc1-1 -- 1_4	1293	35	-0.06453			96	prc1-1	prc1-1 -- 1_4	1293	35	1.0297			96	prc1-1	prc1-1 -- 1_4	1293	35	30021
		96	prc1-1	prc1-1 -- 1_4	1294	36	-0.054267			96	prc1-1	prc1-1 -- 1_4	1294	36	1.0976			96	prc1-1	prc1-1 -- 1_4	1294	36	31474
		96	prc1-1	prc1-1 -- 1_4	1295	37	0.19296			96	prc1-1	prc1-1 -- 1_4	1295	37	1.0687			96	prc1-1	prc1-1 -- 1_4	1295	37	44792
		0	prc1-1	prc1-1 -- 1_5	1295	1	-0.05502			0	prc1-1	prc1-1 -- 1_5	1295	1	1.0788			0	prc1-1	prc1-1 -- 1_5	1295	1	7242
		0	prc1-1	prc1-1 -- 1_5	1295	2	-0.10341			0	prc1-1	prc1-1 -- 1_5	1295	2	1.0943			0	prc1-1	prc1-1 -- 1_5	1295	2	11578
		0	prc1-1	prc1-1 -- 1_5	1295	3	-0.17542			0	prc1-1	prc1-1 -- 1_5	1295	3	1.0227			0	prc1-1	prc1-1 -- 1_5	1295	3	5804
		0	prc1-1	prc1-1 -- 1_5	1295	4	-0.093957			0	prc1-1	prc1-1 -- 1_5	1295	4	1.0762			0	prc1-1	prc1-1 -- 1_5	1295	4	10472
		0	prc1-1	prc1-1 -- 1_5	1295	5	-0.048806			0	prc1-1	prc1-1 -- 1_5	1295	5	1.0449			0	prc1-1	prc1-1 -- 1_5	1295	5	8434
		0	prc1-1	prc1-1 -- 1_5	1295	6	-0.13215			0	prc1-1	prc1-1 -- 1_5	1295	6	1.0136			0	prc1-1	prc1-1 -- 1_5	1295	6	4256
		0	prc1-1	prc1-1 -- 1_5	1295	7	-0.033753			0	prc1-1	prc1-1 -- 1_5	1295	7	1.0112			0	prc1-1	prc1-1 -- 1_5	1295	7	3543
		0	prc1-1	prc1-1 -- 1_5	1295	8	-0.21302			0	prc1-1	prc1-1 -- 1_5	1295	8	1.0219			0	prc1-1	prc1-1 -- 1_5	1295	8	6908
		0	prc1-1	prc1-1 -- 1_5	1295	9	-0.096873			0	prc1-1	prc1-1 -- 1_5	1295	9	1.054			0	prc1-1	prc1-1 -- 1_5	1295	9	8381
		0	prc1-1	prc1-1 -- 1_5	1295	10	-0.040815			0	prc1-1	prc1-1 -- 1_5	1295	10	1.0485			0	prc1-1	prc1-1 -- 1_5	1295	10	9820
		0	prc1-1	prc1-1 -- 1_5	1295	11	-0.18214			0	prc1-1	prc1-1 -- 1_5	1295	11	1.029			0	prc1-1	prc1-1 -- 1_5	1295	11	4710
		0	prc1-1	prc1-1 -- 1_5	1295	12	-0.15713			0	prc1-1	prc1-1 -- 1_5	1295	12	1.0692			0	prc1-1	prc1-1 -- 1_5	1295	12	8625
		0	prc1-1	prc1-1 -- 1_5	1295	13	-0.04808			0	prc1-1	prc1-1 -- 1_5	1295	13	1.0634			0	prc1-1	prc1-1 -- 1_5	1295	13	9616
		0	prc1-1	prc1-1 -- 1_5	1295	14	0.028507			0	prc1-1	prc1-1 -- 1_5	1295	14	1.0606			0	prc1-1	prc1-1 -- 1_5	1295	14	8921
		0	prc1-1	prc1-1 -- 1_5	1295	15	-0.17345			0	prc1-1	prc1-1 -- 1_5	1295	15	1.1118			0	prc1-1	prc1-1 -- 1_5	1295	15	9987
		0	prc1-1	prc1-1 -- 1_5	1295	16	-0.046898			0	prc1-1	prc1-1 -- 1_5	1295	16	1.0835			0	prc1-1	prc1-1 -- 1_5	1295	16	8400
		0	prc1-1	prc1-1 -- 1_5	1295	17	-0.072418			0	prc1-1	prc1-1 -- 1_5	1295	17	1.0592			0	prc1-1	prc1-1 -- 1_5	1295	17	8895
		0	prc1-1	prc1-1 -- 1_5	1295	18	-0.078135			0	prc1-1	prc1-1 -- 1_5	1295	18	1.0299			0	prc1-1	prc1-1 -- 1_5	1295	18	7815
		0	prc1-1	prc1-1 -- 1_5	1295	19	-0.23088			0	prc1-1	prc1-1 -- 1_5	1295	19	1.0131			0	prc1-1	prc1-1 -- 1_5	1295	19	7475
		0	prc1-1	prc1-1 -- 1_5	1295	20	-0.13177			0	prc1-1	prc1-1 -- 1_5	1295	20	1.0667			0	prc1-1	prc1-1 -- 1_5	1295	20	6499
		0	prc1-1	prc1-1 -- 1_5	1295	21	-0.02836			0	prc1-1	prc1-1 -- 1_5	1295	21	1.0396			0	prc1-1	prc1-1 -- 1_5	1295	21	6769
		0	prc1-1	prc1-1 -- 1_5	1295	22	-0.084202			0	prc1-1	prc1-1 -- 1_5	1295	22	1.1108			0	prc1-1	prc1-1 -- 1_5	1295	22	10153
		0	prc1-1	prc1-1 -- 1_5	1295	23	0.030789			0	prc1-1	prc1-1 -- 1_5	1295	23	1.0926			0	prc1-1	prc1-1 -- 1_5	1295	23	11409
		0	prc1-1	prc1-1 -- 1_5	1295	24	-0.28052			0	prc1-1	prc1-1 -- 1_5	1295	24	1.0845			0	prc1-1	prc1-1 -- 1_5	1295	24	8419
		0	prc1-1	prc1-1 -- 1_5	1295	25	-0.29552			0	prc1-1	prc1-1 -- 1_5	1295	25	1.0368			0	prc1-1	prc1-1 -- 1_5	1295	25	6222
		0	prc1-1	prc1-1 -- 1_5	1295	26	-0.19957			0	prc1-1	prc1-1 -- 1_5	1295	26	1.0222			0	prc1-1	prc1-1 -- 1_5	1295	26	4067
		0	prc1-1	prc1-1 -- 1_5	1295	27	-0.10007			0	prc1-1	prc1-1 -- 1_5	1295	27	1.0234			0	prc1-1	prc1-1 -- 1_5	1295	27	7924
		0	prc1-1	prc1-1 -- 1_5	1295	28	-0.14891			0	prc1-1	prc1-1 -- 1_5	1295	28	1.013			0	prc1-1	prc1-1 -- 1_5	1295	28	6274
		0	prc1-1	prc1-1 -- 1_5	1295	29	-0.11208			0	prc1-1	prc1-1 -- 1_5	1295	29	1.1061			0	prc1-1	prc1-1 -- 1_5	1295	29	11280
		0	prc1-1	prc1-1 -- 1_5	1295	30	-0.011298			0	prc1-1	prc1-1 -- 1_5	1295	30	1.0249			0	prc1-1	prc1-1 -- 1_5	1295	30	6495
		0	prc1-1	prc1-1 -- 1_5	1295	31	0.016495			0	prc1-1	prc1-1 -- 1_5	1295	31	1.0411			0	prc1-1	prc1-1 -- 1_5	1295	31	8818
		0	prc1-1	prc1-1 -- 1_5	1295	32	-0.02615			0	prc1-1	prc1-1 -- 1_5	1295	32	1.1075			0	prc1-1	prc1-1 -- 1_5	1295	32	11972
		0	prc1-1	prc1-1 -- 1_5	1295	33	-0.033901			0	prc1-1	prc1-1 -- 1_5	1295	33	1.0239			0	prc1-1	prc1-1 -- 1_5	1295	33	6858
		24	prc1-1	prc1-1 -- 1_5	1295	1	0.0034676			24	prc1-1	prc1-1 -- 1_5	1295	1	1.0714			24	prc1-1	prc1-1 -- 1_5	1295	1	8497
		24	prc1-1	prc1-1 -- 1_5	1295	2	-0.13234			24	prc1-1	prc1-1 -- 1_5	1295	2	1.09			24	prc1-1	prc1-1 -- 1_5	1295	2	14013
		24	prc1-1	prc1-1 -- 1_5	1295	3	0.2016			24	prc1-1	prc1-1 -- 1_5	1295	3	1.044			24	prc1-1	prc1-1 -- 1_5	1295	3	6709
		24	prc1-1	prc1-1 -- 1_5	1295	4	-0.11035			24	prc1-1	prc1-1 -- 1_5	1295	4	1.0713			24	prc1-1	prc1-1 -- 1_5	1295	4	12113
		24	prc1-1	prc1-1 -- 1_5	1295	5	-0.021208			24	prc1-1	prc1-1 -- 1_5	1295	5	1.0461			24	prc1-1	prc1-1 -- 1_5	1295	5	9668
		24	prc1-1	prc1-1 -- 1_5	1295	6	-0.17172			24	prc1-1	prc1-1 -- 1_5	1295	6	1.0031			24	prc1-1	prc1-1 -- 1_5	1295	6	4755
		24	prc1-1	prc1-1 -- 1_5	1295	7	-0.12863			24	prc1-1	prc1-1 -- 1_5	1295	7	1.0143			24	prc1-1	prc1-1 -- 1_5	1295	7	3975
		24	prc1-1	prc1-1 -- 1_5	1295	8	-0.085395			24	prc1-1	prc1-1 -- 1_5	1295	8	1.0219			24	prc1-1	prc1-1 -- 1_5	1295	8	8205
		24	prc1-1	prc1-1 -- 1_5	1295	9	-0.30455			24	prc1-1	prc1-1 -- 1_5	1295	9	1.049			24	prc1-1	prc1-1 -- 1_5	1295	9	10261
		24	prc1-1	prc1-1 -- 1_5	1295	10	-0.0039499			24	prc1-1	prc1-1 -- 1_5	1295	10	1.0465			24	prc1-1	prc1-1 -- 1_5	1295	10	11936
		24	prc1-1	prc1-1 -- 1_5	1295	11	-0.091866			24	prc1-1	prc1-1 -- 1_5	1295	11	1.0264			24	prc1-1	prc1-1 -- 1_5	1295	11	5552
		24	prc1-1	prc1-1 -- 1_5	1295	12	-0.18198			24	prc1-1	prc1-1 -- 1_5	1295	12	1.0625			24	prc1-1	prc1-1 -- 1_5	1295	12	9996
		24	prc1-1	prc1-1 -- 1_5	1295	13	0.015008			24	prc1-1	prc1-1 -- 1_5	1295	13	1.0526			24	prc1-1	prc1-1 -- 1_5	1295	13	12015
		24	prc1-1	prc1-1 -- 1_5	1295	14	0.019381			24	prc1-1	prc1-1 -- 1_5	1295	14	1.0524			24	prc1-1	prc1-1 -- 1_5	1295	14	10624
		24	prc1-1	prc1-1 -- 1_5	1295	15	-0.0027055			24	prc1-1	prc1-1 -- 1_5	1295	15	1.1098			24	prc1-1	prc1-1 -- 1_5	1295	15	12236
		24	prc1-1	prc1-1 -- 1_5	1295	16	-0.18247			24	prc1-1	prc1-1 -- 1_5	1295	16	1.0784			24	prc1-1	prc1-1 -- 1_5	1295	16	10060
		24	prc1-1	prc1-1 -- 1_5	1295	17	-0.33477			24	prc1-1	prc1-1 -- 1_5	1295	17	1.0585			24	prc1-1	prc1-1 -- 1_5	1295	17	10203
		24	prc1-1	prc1-1 -- 1_5	1295	18	-0.12876			24	prc1-1	prc1-1 -- 1_5	1295	18	1.0232			24	prc1-1	prc1-1 -- 1_5	1295	18	8977
		24	prc1-1	prc1-1 -- 1_5	1295	19	0.086021			24	prc1-1	prc1-1 -- 1_5	1295	19	1.0166			24	prc1-1	prc1-1 -- 1_5	1295	19	8787
		24	prc1-1	prc1-1 -- 1_5	1295	20	0.12205			24	prc1-1	prc1-1 -- 1_5	1295	20	1.0618			24	prc1-1	prc1-1 -- 1_5	1295	20	7342
		24	prc1-1	prc1-1 -- 1_5	1295	21	0.078827			24	prc1-1	prc1-1 -- 1_5	1295	21	1.0347			24	prc1-1	prc1-1 -- 1_5	1295	21	8002
		24	prc1-1	prc1-1 -- 1_5	1295	22	-0.08771			24	prc1-1	prc1-1 -- 1_5	1295	22	1.0833			24	prc1-1	prc1-1 -- 1_5	1295	22	11837
		24	prc1-1	prc1-1 -- 1_5	1295	23	-0.20295			24	prc1-1	prc1-1 -- 1_5	1295	23	1.0803			24	prc1-1	prc1-1 -- 1_5	1295	23	13525
		24	prc1-1	prc1-1 -- 1_5	1295	24	-0.0078285			24	prc1-1	prc1-1 -- 1_5	1295	24	1.0707			24	prc1-1	prc1-1 -- 1_5	1295	24	9933
		24	prc1-1	prc1-1 -- 1_5	1295	25	-0.22754			24	prc1-1	prc1-1 -- 1_5	1295	25	1.0331			24	prc1-1	prc1-1 -- 1_5	1295	25	7025
		24	prc1-1	prc1-1 -- 1_5	1295	26	-0.1892			24	prc1-1	prc1-1 -- 1_5	1295	26	1.0292			24	prc1-1	prc1-1 -- 1_5	1295	26	4797
		24	prc1-1	prc1-1 -- 1_5	1295	27	-0.15484			24	prc1-1	prc1-1 -- 1_5	1295	27	1.0241			24	prc1-1	prc1-1 -- 1_5	1295	27	9124
		24	prc1-1	prc1-1 -- 1_5	1295	28	0.088331			24	prc1-1	prc1-1 -- 1_5	1295	28	1.0173			24	prc1-1	prc1-1 -- 1_5	1295	28	7252
		24	prc1-1	prc1-1 -- 1_5	1295	29	0.10296			24	prc1-1	prc1-1 -- 1_5	1295	29	1.099			24	prc1-1	prc1-1 -- 1_5	1295	29	13252
		24	prc1-1	prc1-1 -- 1_5	1295	30	0.29089			24	prc1-1	prc1-1 -- 1_5	1295	30	1.0323			24	prc1-1	prc1-1 -- 1_5	1295	30	7614
		24	prc1-1	prc1-1 -- 1_5	1295	31	-0.0022138			24	prc1-1	prc1-1 -- 1_5	1295	31	1.0487			24	prc1-1	prc1-1 -- 1_5	1295	31	10357
		24	prc1-1	prc1-1 -- 1_5	1295	32	-0.3093			24	prc1-1	prc1-1 -- 1_5	1295	32	1.1051			24	prc1-1	prc1-1 -- 1_5	1295	32	14314
		24	prc1-1	prc1-1 -- 1_5	1295	33	-0.17045			24	prc1-1	prc1-1 -- 1_5	1295	33	1.0312			24	prc1-1	prc1-1 -- 1_5	1295	33	8099
		48	prc1-1	prc1-1 -- 1_5	1295	1	-0.32566			48	prc1-1	prc1-1 -- 1_5	1295	1	1.1031			48	prc1-1	prc1-1 -- 1_5	1295	1	19216
		48	prc1-1	prc1-1 -- 1_5	1295	2	-0.32329			48	prc1-1	prc1-1 -- 1_5	1295	2	1.157			48	prc1-1	prc1-1 -- 1_5	1295	2	33292
		48	prc1-1	prc1-1 -- 1_5	1295	3	-0.38915			48	prc1-1	prc1-1 -- 1_5	1295	3	1.0498			48	prc1-1	prc1-1 -- 1_5	1295	3	16021
		48	prc1-1	prc1-1 -- 1_5	1295	4	-0.3313			48	prc1-1	prc1-1 -- 1_5	1295	4	1.1012			48	prc1-1	prc1-1 -- 1_5	1295	4	27459
		48	prc1-1	prc1-1 -- 1_5	1295	5	-0.46558			48	prc1-1	prc1-1 -- 1_5	1295	5	1.068			48	prc1-1	prc1-1 -- 1_5	1295	5	20462
		48	prc1-1	prc1-1 -- 1_5	1295	6	-0.25846			48	prc1-1	prc1-1 -- 1_5	1295	6	1.0176			48	prc1-1	prc1-1 -- 1_5	1295	6	8401
		48	prc1-1	prc1-1 -- 1_5	1295	7	0.076455			48	prc1-1	prc1-1 -- 1_5	1295	7	1.0211			48	prc1-1	prc1-1 -- 1_5	1295	7	8554
		48	prc1-1	prc1-1 -- 1_5	1295	8	-0.18446			48	prc1-1	prc1-1 -- 1_5	1295	8	1.0438			48	prc1-1	prc1-1 -- 1_5	1295	8	18110
		48	prc1-1	prc1-1 -- 1_5	1295	9	-0.3792			48	prc1-1	prc1-1 -- 1_5	1295	9	1.0837			48	prc1-1	prc1-1 -- 1_5	1295	9	24395
		48	prc1-1	prc1-1 -- 1_5	1295	10	-0.31747			48	prc1-1	prc1-1 -- 1_5	1295	10	1.0703			48	prc1-1	prc1-1 -- 1_5	1295	10	29220
		48	prc1-1	prc1-1 -- 1_5	1295	11	-0.21916			48	prc1-1	prc1-1 -- 1_5	1295	11	1.0453			48	prc1-1	prc1-1 -- 1_5	1295	11	11797
		48	prc1-1	prc1-1 -- 1_5	1295	12	-0.29731			48	prc1-1	prc1-1 -- 1_5	1295	12	1.084			48	prc1-1	prc1-1 -- 1_5	1295	12	23567
		48	prc1-1	prc1-1 -- 1_5	1295	13	-0.32745			48	prc1-1	prc1-1 -- 1_5	1295	13	1.0922			48	prc1-1	prc1-1 -- 1_5	1295	13	28264
		48	prc1-1	prc1-1 -- 1_5	1295	14	-0.21687			48	prc1-1	prc1-1 -- 1_5	1295	14	1.0685			48	prc1-1	prc1-1 -- 1_5	1295	14	23000
		48	prc1-1	prc1-1 -- 1_5	1295	15	-0.41639			48	prc1-1	prc1-1 -- 1_5	1295	15	1.1431			48	prc1-1	prc1-1 -- 1_5	1295	15	25628
		48	prc1-1	prc1-1 -- 1_5	1295	16	-0.28694			48	prc1-1	prc1-1 -- 1_5	1295	16	1.1036			48	prc1-1	prc1-1 -- 1_5	1295	16	20481
		48	prc1-1	prc1-1 -- 1_5	1295	17	-0.25311			48	prc1-1	prc1-1 -- 1_5	1295	17	1.0778			48	prc1-1	prc1-1 -- 1_5	1295	17	21394
		48	prc1-1	prc1-1 -- 1_5	1295	18	-0.41053			48	prc1-1	prc1-1 -- 1_5	1295	18	1.032			48	prc1-1	prc1-1 -- 1_5	1295	18	18147
		48	prc1-1	prc1-1 -- 1_5	1295	19	-0.34841			48	prc1-1	prc1-1 -- 1_5	1295	19	1.0276			48	prc1-1	prc1-1 -- 1_5	1295	19	18553
		48	prc1-1	prc1-1 -- 1_5	1295	20	-0.08151			48	prc1-1	prc1-1 -- 1_5	1295	20	1.0695			48	prc1-1	prc1-1 -- 1_5	1295	20	16555
		48	prc1-1	prc1-1 -- 1_5	1295	21	-0.24078			48	prc1-1	prc1-1 -- 1_5	1295	21	1.0458			48	prc1-1	prc1-1 -- 1_5	1295	21	17894
		48	prc1-1	prc1-1 -- 1_5	1295	22	-0.19943			48	prc1-1	prc1-1 -- 1_5	1295	22	1.1174			48	prc1-1	prc1-1 -- 1_5	1295	22	26901
		48	prc1-1	prc1-1 -- 1_5	1295	23	-0.29528			48	prc1-1	prc1-1 -- 1_5	1295	23	1.1057			48	prc1-1	prc1-1 -- 1_5	1295	23	30563
		48	prc1-1	prc1-1 -- 1_5	1295	24	-0.47397			48	prc1-1	prc1-1 -- 1_5	1295	24	1.0849			48	prc1-1	prc1-1 -- 1_5	1295	24	21670
		48	prc1-1	prc1-1 -- 1_5	1295	25	-0.21316			48	prc1-1	prc1-1 -- 1_5	1295	25	1.0459			48	prc1-1	prc1-1 -- 1_5	1295	25	14039
		48	prc1-1	prc1-1 -- 1_5	1295	26	-0.26788			48	prc1-1	prc1-1 -- 1_5	1295	26	1.0393			48	prc1-1	prc1-1 -- 1_5	1295	26	8676
		48	prc1-1	prc1-1 -- 1_5	1295	27	-0.40545			48	prc1-1	prc1-1 -- 1_5	1295	27	1.0232			48	prc1-1	prc1-1 -- 1_5	1295	27	17479
		48	prc1-1	prc1-1 -- 1_5	1295	28	-0.32971			48	prc1-1	prc1-1 -- 1_5	1295	28	1.0163			48	prc1-1	prc1-1 -- 1_5	1295	28	13655
		48	prc1-1	prc1-1 -- 1_5	1295	29	-0.34304			48	prc1-1	prc1-1 -- 1_5	1295	29	1.1337			48	prc1-1	prc1-1 -- 1_5	1295	29	29329
		48	prc1-1	prc1-1 -- 1_5	1295	30	-0.22755			48	prc1-1	prc1-1 -- 1_5	1295	30	1.0429			48	prc1-1	prc1-1 -- 1_5	1295	30	15359
		48	prc1-1	prc1-1 -- 1_5	1295	31	-0.32559			48	prc1-1	prc1-1 -- 1_5	1295	31	1.0631			48	prc1-1	prc1-1 -- 1_5	1295	31	20805
		48	prc1-1	prc1-1 -- 1_5	1295	32	-0.2728			48	prc1-1	prc1-1 -- 1_5	1295	32	1.1392			48	prc1-1	prc1-1 -- 1_5	1295	32	31309
		48	prc1-1	prc1-1 -- 1_5	1295	33	-0.3524			48	prc1-1	prc1-1 -- 1_5	1295	33	1.0555			48	prc1-1	prc1-1 -- 1_5	1295	33	17537
		72	prc1-1	prc1-1 -- 1_5	1295	1	-0.34087			72	prc1-1	prc1-1 -- 1_5	1295	1	1.1074			72	prc1-1	prc1-1 -- 1_5	1295	1	26949
		72	prc1-1	prc1-1 -- 1_5	1295	2	-0.31185			72	prc1-1	prc1-1 -- 1_5	1295	2	1.1938			72	prc1-1	prc1-1 -- 1_5	1295	2	43014
		72	prc1-1	prc1-1 -- 1_5	1295	3	-0.19293			72	prc1-1	prc1-1 -- 1_5	1295	3	1.0586			72	prc1-1	prc1-1 -- 1_5	1295	3	20762
		72	prc1-1	prc1-1 -- 1_5	1295	4	-0.25965			72	prc1-1	prc1-1 -- 1_5	1295	4	1.1065			72	prc1-1	prc1-1 -- 1_5	1295	4	35726
		72	prc1-1	prc1-1 -- 1_5	1295	5	-0.26461			72	prc1-1	prc1-1 -- 1_5	1295	5	1.0643			72	prc1-1	prc1-1 -- 1_5	1295	5	26646
		72	prc1-1	prc1-1 -- 1_5	1295	6	-0.065804			72	prc1-1	prc1-1 -- 1_5	1295	6	1.0131			72	prc1-1	prc1-1 -- 1_5	1295	6	11252
		72	prc1-1	prc1-1 -- 1_5	1295	7	0.15284			72	prc1-1	prc1-1 -- 1_5	1295	7	1.0159			72	prc1-1	prc1-1 -- 1_5	1295	7	11375
		72	prc1-1	prc1-1 -- 1_5	1295	8	-0.15729			72	prc1-1	prc1-1 -- 1_5	1295	8	1.0571			72	prc1-1	prc1-1 -- 1_5	1295	8	23707
		72	prc1-1	prc1-1 -- 1_5	1295	9	-0.24568			72	prc1-1	prc1-1 -- 1_5	1295	9	1.1011			72	prc1-1	prc1-1 -- 1_5	1295	9	30139
		72	prc1-1	prc1-1 -- 1_5	1295	10	-0.24048			72	prc1-1	prc1-1 -- 1_5	1295	10	1.0891			72	prc1-1	prc1-1 -- 1_5	1295	10	35734
		72	prc1-1	prc1-1 -- 1_5	1295	11	-0.11098			72	prc1-1	prc1-1 -- 1_5	1295	11	1.0386			72	prc1-1	prc1-1 -- 1_5	1295	11	15169
		72	prc1-1	prc1-1 -- 1_5	1295	12	-0.28853			72	prc1-1	prc1-1 -- 1_5	1295	12	1.0884			72	prc1-1	prc1-1 -- 1_5	1295	12	29783
		72	prc1-1	prc1-1 -- 1_5	1295	13	-0.30033			72	prc1-1	prc1-1 -- 1_5	1295	13	1.1067			72	prc1-1	prc1-1 -- 1_5	1295	13	34737
		72	prc1-1	prc1-1 -- 1_5	1295	14	-0.23972			72	prc1-1	prc1-1 -- 1_5	1295	14	1.0707			72	prc1-1	prc1-1 -- 1_5	1295	14	28298
		72	prc1-1	prc1-1 -- 1_5	1295	15	-0.20764			72	prc1-1	prc1-1 -- 1_5	1295	15	1.1455			72	prc1-1	prc1-1 -- 1_5	1295	15	32649
		72	prc1-1	prc1-1 -- 1_5	1295	16	-0.30305			72	prc1-1	prc1-1 -- 1_5	1295	16	1.1132			72	prc1-1	prc1-1 -- 1_5	1295	16	24860
		72	prc1-1	prc1-1 -- 1_5	1295	17	-0.16772			72	prc1-1	prc1-1 -- 1_5	1295	17	1.0848			72	prc1-1	prc1-1 -- 1_5	1295	17	27155
		72	prc1-1	prc1-1 -- 1_5	1295	18	0.097485			72	prc1-1	prc1-1 -- 1_5	1295	18	1.0412			72	prc1-1	prc1-1 -- 1_5	1295	18	23190
		72	prc1-1	prc1-1 -- 1_5	1295	19	-0.13726			72	prc1-1	prc1-1 -- 1_5	1295	19	1.0425			72	prc1-1	prc1-1 -- 1_5	1295	19	23272
		72	prc1-1	prc1-1 -- 1_5	1295	20	0.10988			72	prc1-1	prc1-1 -- 1_5	1295	20	1.0652			72	prc1-1	prc1-1 -- 1_5	1295	20	21311
		72	prc1-1	prc1-1 -- 1_5	1295	21	-0.12752			72	prc1-1	prc1-1 -- 1_5	1295	21	1.052			72	prc1-1	prc1-1 -- 1_5	1295	21	21439
		72	prc1-1	prc1-1 -- 1_5	1295	22	-0.25044			72	prc1-1	prc1-1 -- 1_5	1295	22	1.1297			72	prc1-1	prc1-1 -- 1_5	1295	22	32016
		72	prc1-1	prc1-1 -- 1_5	1295	23	-0.20774			72	prc1-1	prc1-1 -- 1_5	1295	23	1.1209			72	prc1-1	prc1-1 -- 1_5	1295	23	35874
		72	prc1-1	prc1-1 -- 1_5	1295	24	-0.25533			72	prc1-1	prc1-1 -- 1_5	1295	24	1.095			72	prc1-1	prc1-1 -- 1_5	1295	24	25089
		72	prc1-1	prc1-1 -- 1_5	1295	25	0.17702			72	prc1-1	prc1-1 -- 1_5	1295	25	1.0589			72	prc1-1	prc1-1 -- 1_5	1295	25	16522
		72	prc1-1	prc1-1 -- 1_5	1295	26	-0.068883			72	prc1-1	prc1-1 -- 1_5	1295	26	1.0518			72	prc1-1	prc1-1 -- 1_5	1295	26	10191
		72	prc1-1	prc1-1 -- 1_5	1295	27	-0.17608			72	prc1-1	prc1-1 -- 1_5	1295	27	1.0368			72	prc1-1	prc1-1 -- 1_5	1295	27	19982
		72	prc1-1	prc1-1 -- 1_5	1295	28	-0.18658			72	prc1-1	prc1-1 -- 1_5	1295	28	1.0282			72	prc1-1	prc1-1 -- 1_5	1295	28	15962
		72	prc1-1	prc1-1 -- 1_5	1295	29	0.036598			72	prc1-1	prc1-1 -- 1_5	1295	29	1.1713			72	prc1-1	prc1-1 -- 1_5	1295	29	32021
		72	prc1-1	prc1-1 -- 1_5	1295	30	-0.20946			72	prc1-1	prc1-1 -- 1_5	1295	30	1.0683			72	prc1-1	prc1-1 -- 1_5	1295	30	17685
		72	prc1-1	prc1-1 -- 1_5	1295	31	-0.074769			72	prc1-1	prc1-1 -- 1_5	1295	31	1.0858			72	prc1-1	prc1-1 -- 1_5	1295	31	24213
		72	prc1-1	prc1-1 -- 1_5	1295	32	-0.18552			72	prc1-1	prc1-1 -- 1_5	1295	32	1.1622			72	prc1-1	prc1-1 -- 1_5	1295	32	38069
		72	prc1-1	prc1-1 -- 1_5	1295	33	-0.14531			72	prc1-1	prc1-1 -- 1_5	1295	33	1.0682			72	prc1-1	prc1-1 -- 1_5	1295	33	20745
		96	prc1-1	prc1-1 -- 1_5	1295	1	-0.024891			96	prc1-1	prc1-1 -- 1_5	1295	1	1.1056			96	prc1-1	prc1-1 -- 1_5	1295	1	31921
		96	prc1-1	prc1-1 -- 1_5	1295	2	-0.092104			96	prc1-1	prc1-1 -- 1_5	1295	2	1.1865			96	prc1-1	prc1-1 -- 1_5	1295	2	49414
		96	prc1-1	prc1-1 -- 1_5	1295	3	-0.10111			96	prc1-1	prc1-1 -- 1_5	1295	3	1.0585			96	prc1-1	prc1-1 -- 1_5	1295	3	24386
		96	prc1-1	prc1-1 -- 1_5	1295	4	-0.083286			96	prc1-1	prc1-1 -- 1_5	1295	4	1.1086			96	prc1-1	prc1-1 -- 1_5	1295	4	41221
		96	prc1-1	prc1-1 -- 1_5	1295	5	0.14779			96	prc1-1	prc1-1 -- 1_5	1295	5	1.0663			96	prc1-1	prc1-1 -- 1_5	1295	5	30674
		96	prc1-1	prc1-1 -- 1_5	1295	6	0.077866			96	prc1-1	prc1-1 -- 1_5	1295	6	1.0218			96	prc1-1	prc1-1 -- 1_5	1295	6	13224
		96	prc1-1	prc1-1 -- 1_5	1295	7	-0.04572			96	prc1-1	prc1-1 -- 1_5	1295	7	1.0199			96	prc1-1	prc1-1 -- 1_5	1295	7	13222
		96	prc1-1	prc1-1 -- 1_5	1295	8	-0.15435			96	prc1-1	prc1-1 -- 1_5	1295	8	1.0582			96	prc1-1	prc1-1 -- 1_5	1295	8	26794
		96	prc1-1	prc1-1 -- 1_5	1295	9	-0.11162			96	prc1-1	prc1-1 -- 1_5	1295	9	1.0977			96	prc1-1	prc1-1 -- 1_5	1295	9	34401
		96	prc1-1	prc1-1 -- 1_5	1295	10	-0.11871			96	prc1-1	prc1-1 -- 1_5	1295	10	1.0892			96	prc1-1	prc1-1 -- 1_5	1295	10	40201
		96	prc1-1	prc1-1 -- 1_5	1295	11	-0.043261			96	prc1-1	prc1-1 -- 1_5	1295	11	1.033			96	prc1-1	prc1-1 -- 1_5	1295	11	17771
		96	prc1-1	prc1-1 -- 1_5	1295	12	-0.21584			96	prc1-1	prc1-1 -- 1_5	1295	12	1.0807			96	prc1-1	prc1-1 -- 1_5	1295	12	34505
		96	prc1-1	prc1-1 -- 1_5	1295	13	-0.17494			96	prc1-1	prc1-1 -- 1_5	1295	13	1.1061			96	prc1-1	prc1-1 -- 1_5	1295	13	39603
		96	prc1-1	prc1-1 -- 1_5	1295	14	-0.19978			96	prc1-1	prc1-1 -- 1_5	1295	14	1.0659			96	prc1-1	prc1-1 -- 1_5	1295	14	32663
		96	prc1-1	prc1-1 -- 1_5	1295	15	-0.083238			96	prc1-1	prc1-1 -- 1_5	1295	15	1.1366			96	prc1-1	prc1-1 -- 1_5	1295	15	37849
		96	prc1-1	prc1-1 -- 1_5	1295	16	-0.12533			96	prc1-1	prc1-1 -- 1_5	1295	16	1.1125			96	prc1-1	prc1-1 -- 1_5	1295	16	28426
		96	prc1-1	prc1-1 -- 1_5	1295	17	-0.21832			96	prc1-1	prc1-1 -- 1_5	1295	17	1.0842			96	prc1-1	prc1-1 -- 1_5	1295	17	31428
		96	prc1-1	prc1-1 -- 1_5	1295	18	-0.055193			96	prc1-1	prc1-1 -- 1_5	1295	18	1.0361			96	prc1-1	prc1-1 -- 1_5	1295	18	26334
		96	prc1-1	prc1-1 -- 1_5	1295	19	0.10248			96	prc1-1	prc1-1 -- 1_5	1295	19	1.0391			96	prc1-1	prc1-1 -- 1_5	1295	19	26422
		96	prc1-1	prc1-1 -- 1_5	1295	20	0.041597			96	prc1-1	prc1-1 -- 1_5	1295	20	1.0636			96	prc1-1	prc1-1 -- 1_5	1295	20	23454
		96	prc1-1	prc1-1 -- 1_5	1295	21	-0.12571			96	prc1-1	prc1-1 -- 1_5	1295	21	1.0483			96	prc1-1	prc1-1 -- 1_5	1295	21	24086
		96	prc1-1	prc1-1 -- 1_5	1295	22	-0.063099			96	prc1-1	prc1-1 -- 1_5	1295	22	1.1189			96	prc1-1	prc1-1 -- 1_5	1295	22	36598
		96	prc1-1	prc1-1 -- 1_5	1295	23	-0.021245			96	prc1-1	prc1-1 -- 1_5	1295	23	1.1245			96	prc1-1	prc1-1 -- 1_5	1295	23	40879
		96	prc1-1	prc1-1 -- 1_5	1295	24	-0.043266			96	prc1-1	prc1-1 -- 1_5	1295	24	1.084			96	prc1-1	prc1-1 -- 1_5	1295	24	29111
		96	prc1-1	prc1-1 -- 1_5	1295	25	0.12909			96	prc1-1	prc1-1 -- 1_5	1295	25	1.0643			96	prc1-1	prc1-1 -- 1_5	1295	25	18484
		96	prc1-1	prc1-1 -- 1_5	1295	26	-0.070718			96	prc1-1	prc1-1 -- 1_5	1295	26	1.0458			96	prc1-1	prc1-1 -- 1_5	1295	26	11950
		96	prc1-1	prc1-1 -- 1_5	1295	27	0.026586			96	prc1-1	prc1-1 -- 1_5	1295	27	1.0366			96	prc1-1	prc1-1 -- 1_5	1295	27	22892
		96	prc1-1	prc1-1 -- 1_5	1295	28	0.022186			96	prc1-1	prc1-1 -- 1_5	1295	28	1.0284			96	prc1-1	prc1-1 -- 1_5	1295	28	17981
		96	prc1-1	prc1-1 -- 1_5	1295	29	-0.017834			96	prc1-1	prc1-1 -- 1_5	1295	29	1.1838			96	prc1-1	prc1-1 -- 1_5	1295	29	36610
		96	prc1-1	prc1-1 -- 1_5	1295	30	-0.082609			96	prc1-1	prc1-1 -- 1_5	1295	30	1.0713			96	prc1-1	prc1-1 -- 1_5	1295	30	19656
		96	prc1-1	prc1-1 -- 1_5	1295	31	-0.14902			96	prc1-1	prc1-1 -- 1_5	1295	31	1.0823			96	prc1-1	prc1-1 -- 1_5	1295	31	28169
		96	prc1-1	prc1-1 -- 1_5	1295	32	-0.07586			96	prc1-1	prc1-1 -- 1_5	1295	32	1.1714			96	prc1-1	prc1-1 -- 1_5	1295	32	44597
		96	prc1-1	prc1-1 -- 1_5	1295	33	-0.0044916			96	prc1-1	prc1-1 -- 1_5	1295	33	1.0655			96	prc1-1	prc1-1 -- 1_5	1295	33	24362
		0	WT	WT2 -- 1_3	1	1	-0.13902			0	WT	WT2 -- 1_3	1	1	1.0351			0	WT	WT2 -- 1_3	1	1	12802
		0	WT	WT2 -- 1_3	2	2	-0.19154			0	WT	WT2 -- 1_3	2	2	1.0556			0	WT	WT2 -- 1_3	2	2	9439
		24	WT	WT2 -- 1_3	3	1	-0.17329			24	WT	WT2 -- 1_3	3	1	1.0272			24	WT	WT2 -- 1_3	3	1	13968
		24	WT	WT2 -- 1_3	4	2	-0.2409			24	WT	WT2 -- 1_3	4	2	1.0449			24	WT	WT2 -- 1_3	4	2	10141
		48	WT	WT2 -- 1_3	5	1	-0.38018			48	WT	WT2 -- 1_3	5	1	1.0553			48	WT	WT2 -- 1_3	5	1	25193
		48	WT	WT2 -- 1_3	6	2	-0.3058			48	WT	WT2 -- 1_3	6	2	1.0802			48	WT	WT2 -- 1_3	6	2	17840
		72	WT	WT2 -- 1_3	7	1	-0.26778			72	WT	WT2 -- 1_3	7	1	1.1397			72	WT	WT2 -- 1_3	7	1	53249
		72	WT	WT2 -- 1_3	8	2	-0.2869			72	WT	WT2 -- 1_3	8	2	1.2027			72	WT	WT2 -- 1_3	8	2	38901
		96	WT	WT2 -- 1_3	9	1	-0.21801			96	WT	WT2 -- 1_3	9	1	1.1577			96	WT	WT2 -- 1_3	9	1	59713
		96	WT	WT2 -- 1_3	10	2	-0.23356			96	WT	WT2 -- 1_3	10	2	1.2273			96	WT	WT2 -- 1_3	10	2	43713
		0	WT	WT2 -- 1_4	11	1	-0.041863			0	WT	WT2 -- 1_4	11	1	1.0399			0	WT	WT2 -- 1_4	11	1	7008
		0	WT	WT2 -- 1_4	12	2	0.15965			0	WT	WT2 -- 1_4	12	2	1.0237			0	WT	WT2 -- 1_4	12	2	6570
		0	WT	WT2 -- 1_4	13	3	0.090645			0	WT	WT2 -- 1_4	13	3	1.0366			0	WT	WT2 -- 1_4	13	3	9381
		0	WT	WT2 -- 1_4	14	4	0.14215			0	WT	WT2 -- 1_4	14	4	1.0175			0	WT	WT2 -- 1_4	14	4	5513
		0	WT	WT2 -- 1_4	15	5	0.37599			0	WT	WT2 -- 1_4	15	5	1.0007			0	WT	WT2 -- 1_4	15	5	1542
		0	WT	WT2 -- 1_4	16	6	0.11216			0	WT	WT2 -- 1_4	16	6	1.0311			0	WT	WT2 -- 1_4	16	6	4369
		0	WT	WT2 -- 1_4	17	7	0.076149			0	WT	WT2 -- 1_4	17	7	1.0243			0	WT	WT2 -- 1_4	17	7	7051
		0	WT	WT2 -- 1_4	18	8	0.14255			0	WT	WT2 -- 1_4	18	8	1.0255			0	WT	WT2 -- 1_4	18	8	3600
		0	WT	WT2 -- 1_4	19	9	0.16526			0	WT	WT2 -- 1_4	19	9	1.0171			0	WT	WT2 -- 1_4	19	9	4334
		0	WT	WT2 -- 1_4	20	10	-0.30427			0	WT	WT2 -- 1_4	20	10	1.0243			0	WT	WT2 -- 1_4	20	10	7694
		0	WT	WT2 -- 1_4	21	11	-0.43091			0	WT	WT2 -- 1_4	21	11	1.0257			0	WT	WT2 -- 1_4	21	11	7693
		0	WT	WT2 -- 1_4	22	12	-0.094932			0	WT	WT2 -- 1_4	22	12	1.0232			0	WT	WT2 -- 1_4	22	12	5060
		0	WT	WT2 -- 1_4	23	13	-0.18693			0	WT	WT2 -- 1_4	23	13	1.0537			0	WT	WT2 -- 1_4	23	13	7447
		0	WT	WT2 -- 1_4	24	14	0.028271			0	WT	WT2 -- 1_4	24	14	1.0392			0	WT	WT2 -- 1_4	24	14	7891
		0	WT	WT2 -- 1_4	25	15	-0.048935			0	WT	WT2 -- 1_4	25	15	1.0528			0	WT	WT2 -- 1_4	25	15	8861
		0	WT	WT2 -- 1_4	26	16	-0.030924			0	WT	WT2 -- 1_4	26	16	1.0237			0	WT	WT2 -- 1_4	26	16	8570
		0	WT	WT2 -- 1_4	27	17	-0.21226			0	WT	WT2 -- 1_4	27	17	1.0524			0	WT	WT2 -- 1_4	27	17	8258
		0	WT	WT2 -- 1_4	28	18	-0.20413			0	WT	WT2 -- 1_4	28	18	1.0308			0	WT	WT2 -- 1_4	28	18	3750
		0	WT	WT2 -- 1_4	29	19	-0.14577			0	WT	WT2 -- 1_4	29	19	1.0325			0	WT	WT2 -- 1_4	29	19	4881
		0	WT	WT2 -- 1_4	30	20	-0.11998			0	WT	WT2 -- 1_4	30	20	1.0273			0	WT	WT2 -- 1_4	30	20	7617
		0	WT	WT2 -- 1_4	31	21	0.053844			0	WT	WT2 -- 1_4	31	21	1.0258			0	WT	WT2 -- 1_4	31	21	3382
		0	WT	WT2 -- 1_4	32	22	-0.22361			0	WT	WT2 -- 1_4	32	22	1.0185			0	WT	WT2 -- 1_4	32	22	2574
		0	WT	WT2 -- 1_4	33	23	-0.054313			0	WT	WT2 -- 1_4	33	23	1.0353			0	WT	WT2 -- 1_4	33	23	5656
		24	WT	WT2 -- 1_4	34	1	-0.18814			24	WT	WT2 -- 1_4	34	1	1.0354			24	WT	WT2 -- 1_4	34	1	7502
		24	WT	WT2 -- 1_4	35	2	-0.15348			24	WT	WT2 -- 1_4	35	2	1.0203			24	WT	WT2 -- 1_4	35	2	7089
		24	WT	WT2 -- 1_4	36	3	-0.18876			24	WT	WT2 -- 1_4	36	3	1.0281			24	WT	WT2 -- 1_4	36	3	10377
		24	WT	WT2 -- 1_4	37	4	-0.02113			24	WT	WT2 -- 1_4	37	4	1.015			24	WT	WT2 -- 1_4	37	4	6111
		24	WT	WT2 -- 1_4	38	5	0.35858			24	WT	WT2 -- 1_4	38	5	0.9988			24	WT	WT2 -- 1_4	38	5	1750
		24	WT	WT2 -- 1_4	39	6	-0.16232			24	WT	WT2 -- 1_4	39	6	1.0211			24	WT	WT2 -- 1_4	39	6	4844
		24	WT	WT2 -- 1_4	40	7	-0.15242			24	WT	WT2 -- 1_4	40	7	1.0268			24	WT	WT2 -- 1_4	40	7	7649
		24	WT	WT2 -- 1_4	41	8	0.03411			24	WT	WT2 -- 1_4	41	8	1.0248			24	WT	WT2 -- 1_4	41	8	3876
		24	WT	WT2 -- 1_4	42	9	-0.14172			24	WT	WT2 -- 1_4	42	9	1.0148			24	WT	WT2 -- 1_4	42	9	4757
		24	WT	WT2 -- 1_4	43	10	-0.19185			24	WT	WT2 -- 1_4	43	10	1.0193			24	WT	WT2 -- 1_4	43	10	8481
		24	WT	WT2 -- 1_4	44	11	0.0018285			24	WT	WT2 -- 1_4	44	11	1.0292			24	WT	WT2 -- 1_4	44	11	8798
		24	WT	WT2 -- 1_4	45	12	-0.19606			24	WT	WT2 -- 1_4	45	12	1.018			24	WT	WT2 -- 1_4	45	12	5457
		24	WT	WT2 -- 1_4	46	13	-0.11443			24	WT	WT2 -- 1_4	46	13	1.0468			24	WT	WT2 -- 1_4	46	13	8187
		24	WT	WT2 -- 1_4	47	14	0.087468			24	WT	WT2 -- 1_4	47	14	1.0332			24	WT	WT2 -- 1_4	47	14	8644
		24	WT	WT2 -- 1_4	48	15	0.0312			24	WT	WT2 -- 1_4	48	15	1.0456			24	WT	WT2 -- 1_4	48	15	9889
		24	WT	WT2 -- 1_4	49	16	-0.17943			24	WT	WT2 -- 1_4	49	16	1.0177			24	WT	WT2 -- 1_4	49	16	9549
		24	WT	WT2 -- 1_4	50	17	-0.052006			24	WT	WT2 -- 1_4	50	17	1.0464			24	WT	WT2 -- 1_4	50	17	9167
		24	WT	WT2 -- 1_4	51	18	0.369			24	WT	WT2 -- 1_4	51	18	1.025			24	WT	WT2 -- 1_4	51	18	4050
		24	WT	WT2 -- 1_4	52	19	0.022389			24	WT	WT2 -- 1_4	52	19	1.0172			24	WT	WT2 -- 1_4	52	19	5432
		24	WT	WT2 -- 1_4	53	20	-0.20687			24	WT	WT2 -- 1_4	53	20	1.023			24	WT	WT2 -- 1_4	53	20	8470
		24	WT	WT2 -- 1_4	54	21	0.082424			24	WT	WT2 -- 1_4	54	21	1.0217			24	WT	WT2 -- 1_4	54	21	3702
		24	WT	WT2 -- 1_4	55	22	0.0063011			24	WT	WT2 -- 1_4	55	22	1.0128			24	WT	WT2 -- 1_4	55	22	2856
		24	WT	WT2 -- 1_4	56	23	-0.10781			24	WT	WT2 -- 1_4	56	23	1.0339			24	WT	WT2 -- 1_4	56	23	6342
		48	WT	WT2 -- 1_4	57	1	-0.31753			48	WT	WT2 -- 1_4	57	1	1.0519			48	WT	WT2 -- 1_4	57	1	15872
		48	WT	WT2 -- 1_4	58	2	-0.42865			48	WT	WT2 -- 1_4	58	2	1.0389			48	WT	WT2 -- 1_4	58	2	17179
		48	WT	WT2 -- 1_4	59	3	-0.24213			48	WT	WT2 -- 1_4	59	3	1.0828			48	WT	WT2 -- 1_4	59	3	23964
		48	WT	WT2 -- 1_4	60	4	-0.263			48	WT	WT2 -- 1_4	60	4	1.0304			48	WT	WT2 -- 1_4	60	4	14882
		48	WT	WT2 -- 1_4	61	5	-0.20269			48	WT	WT2 -- 1_4	61	5	1.0037			48	WT	WT2 -- 1_4	61	5	3960
		48	WT	WT2 -- 1_4	62	6	-0.24447			48	WT	WT2 -- 1_4	62	6	1.0254			48	WT	WT2 -- 1_4	62	6	11263
		48	WT	WT2 -- 1_4	63	7	-0.39083			48	WT	WT2 -- 1_4	63	7	1.032			48	WT	WT2 -- 1_4	63	7	17307
		48	WT	WT2 -- 1_4	64	8	-0.13271			48	WT	WT2 -- 1_4	64	8	1.0426			48	WT	WT2 -- 1_4	64	8	9827
		48	WT	WT2 -- 1_4	65	9	-0.42683			48	WT	WT2 -- 1_4	65	9	1.0391			48	WT	WT2 -- 1_4	65	9	11506
		48	WT	WT2 -- 1_4	66	10	-0.25734			48	WT	WT2 -- 1_4	66	10	1.0461			48	WT	WT2 -- 1_4	66	10	20230
		48	WT	WT2 -- 1_4	67	11	-0.26542			48	WT	WT2 -- 1_4	67	11	1.0432			48	WT	WT2 -- 1_4	67	11	21559
		48	WT	WT2 -- 1_4	68	12	-0.071268			48	WT	WT2 -- 1_4	68	12	1.0481			48	WT	WT2 -- 1_4	68	12	11345
		48	WT	WT2 -- 1_4	69	13	-0.36961			48	WT	WT2 -- 1_4	69	13	1.0667			48	WT	WT2 -- 1_4	69	13	20339
		48	WT	WT2 -- 1_4	70	14	-0.39657			48	WT	WT2 -- 1_4	70	14	1.0659			48	WT	WT2 -- 1_4	70	14	23103
		48	WT	WT2 -- 1_4	71	15	-0.29489			48	WT	WT2 -- 1_4	71	15	1.0863			48	WT	WT2 -- 1_4	71	15	24353
		48	WT	WT2 -- 1_4	72	16	-0.32712			48	WT	WT2 -- 1_4	72	16	1.0349			48	WT	WT2 -- 1_4	72	16	23800
		48	WT	WT2 -- 1_4	73	17	-0.46269			48	WT	WT2 -- 1_4	73	17	1.0914			48	WT	WT2 -- 1_4	73	17	22906
		48	WT	WT2 -- 1_4	74	18	-0.20247			48	WT	WT2 -- 1_4	74	18	1.0276			48	WT	WT2 -- 1_4	74	18	10916
		48	WT	WT2 -- 1_4	75	19	-0.28535			48	WT	WT2 -- 1_4	75	19	1.0366			48	WT	WT2 -- 1_4	75	19	13884
		48	WT	WT2 -- 1_4	76	20	-0.39282			48	WT	WT2 -- 1_4	76	20	1.0537			48	WT	WT2 -- 1_4	76	20	20158
		48	WT	WT2 -- 1_4	77	21	-0.23199			48	WT	WT2 -- 1_4	77	21	1.0367			48	WT	WT2 -- 1_4	77	21	9850
		48	WT	WT2 -- 1_4	78	22	-0.30112			48	WT	WT2 -- 1_4	78	22	1.0176			48	WT	WT2 -- 1_4	78	22	7652
		48	WT	WT2 -- 1_4	79	23	-0.34022			48	WT	WT2 -- 1_4	79	23	1.0629			48	WT	WT2 -- 1_4	79	23	16462
		72	WT	WT2 -- 1_4	80	1	-0.39591			72	WT	WT2 -- 1_4	80	1	1.1082			72	WT	WT2 -- 1_4	80	1	33696
		72	WT	WT2 -- 1_4	81	2	-0.29587			72	WT	WT2 -- 1_4	81	2	1.0931			72	WT	WT2 -- 1_4	81	2	35576
		72	WT	WT2 -- 1_4	82	3	-0.10094			72	WT	WT2 -- 1_4	82	3	1.1434			72	WT	WT2 -- 1_4	82	3	44437
		72	WT	WT2 -- 1_4	83	4	-0.27606			72	WT	WT2 -- 1_4	83	4	1.0794			72	WT	WT2 -- 1_4	83	4	30724
		72	WT	WT2 -- 1_4	84	5	-0.13185			72	WT	WT2 -- 1_4	84	5	1.013			72	WT	WT2 -- 1_4	84	5	8282
		72	WT	WT2 -- 1_4	85	6	-0.21019			72	WT	WT2 -- 1_4	85	6	1.0486			72	WT	WT2 -- 1_4	85	6	25006
		72	WT	WT2 -- 1_4	86	7	-0.1941			72	WT	WT2 -- 1_4	86	7	1.0544			72	WT	WT2 -- 1_4	86	7	34319
		72	WT	WT2 -- 1_4	87	8	-0.17398			72	WT	WT2 -- 1_4	87	8	1.0565			72	WT	WT2 -- 1_4	87	8	21707
		72	WT	WT2 -- 1_4	88	9	-0.43119			72	WT	WT2 -- 1_4	88	9	1.0922			72	WT	WT2 -- 1_4	88	9	23766
		72	WT	WT2 -- 1_4	89	10	-0.079479			72	WT	WT2 -- 1_4	89	10	1.0828			72	WT	WT2 -- 1_4	89	10	40215
		72	WT	WT2 -- 1_4	90	11	-0.34334			72	WT	WT2 -- 1_4	90	11	1.0864			72	WT	WT2 -- 1_4	90	11	41964
		72	WT	WT2 -- 1_4	91	12	-0.30488			72	WT	WT2 -- 1_4	91	12	1.0466			72	WT	WT2 -- 1_4	91	12	23840
		72	WT	WT2 -- 1_4	92	13	-0.45343			72	WT	WT2 -- 1_4	92	13	1.1279			72	WT	WT2 -- 1_4	92	13	39175
		72	WT	WT2 -- 1_4	93	14	-0.35671			72	WT	WT2 -- 1_4	93	14	1.123			72	WT	WT2 -- 1_4	93	14	45322
		72	WT	WT2 -- 1_4	94	15	-0.28562			72	WT	WT2 -- 1_4	94	15	1.1541			72	WT	WT2 -- 1_4	94	15	43925
		72	WT	WT2 -- 1_4	95	16	-0.26424			72	WT	WT2 -- 1_4	95	16	1.1007			72	WT	WT2 -- 1_4	95	16	48446
		72	WT	WT2 -- 1_4	96	17	-0.14602			72	WT	WT2 -- 1_4	96	17	1.1968			72	WT	WT2 -- 1_4	96	17	46777
		72	WT	WT2 -- 1_4	97	18	-0.21036			72	WT	WT2 -- 1_4	97	18	1.0486			72	WT	WT2 -- 1_4	97	18	23238
		72	WT	WT2 -- 1_4	98	19	-0.12986			72	WT	WT2 -- 1_4	98	19	1.0802			72	WT	WT2 -- 1_4	98	19	31244
		72	WT	WT2 -- 1_4	99	20	-0.2844			72	WT	WT2 -- 1_4	99	20	1.1517			72	WT	WT2 -- 1_4	99	20	42645
		72	WT	WT2 -- 1_4	100	21	-0.22613			72	WT	WT2 -- 1_4	100	21	1.0545			72	WT	WT2 -- 1_4	100	21	22146
		72	WT	WT2 -- 1_4	101	22	-0.27934			72	WT	WT2 -- 1_4	101	22	1.0464			72	WT	WT2 -- 1_4	101	22	17943
		72	WT	WT2 -- 1_4	102	23	-0.26106			72	WT	WT2 -- 1_4	102	23	1.1339			72	WT	WT2 -- 1_4	102	23	35858
		96	WT	WT2 -- 1_4	103	1	-0.25866			96	WT	WT2 -- 1_4	103	1	1.1226			96	WT	WT2 -- 1_4	103	1	42065
		96	WT	WT2 -- 1_4	104	2	-0.36381			96	WT	WT2 -- 1_4	104	2	1.111			96	WT	WT2 -- 1_4	104	2	43641
		96	WT	WT2 -- 1_4	105	3	-0.31528			96	WT	WT2 -- 1_4	105	3	1.1674			96	WT	WT2 -- 1_4	105	3	52914
		96	WT	WT2 -- 1_4	106	4	-0.15354			96	WT	WT2 -- 1_4	106	4	1.0917			96	WT	WT2 -- 1_4	106	4	36632
		96	WT	WT2 -- 1_4	107	5	-0.019556			96	WT	WT2 -- 1_4	107	5	1.0135			96	WT	WT2 -- 1_4	107	5	10450
		96	WT	WT2 -- 1_4	108	6	-0.1921			96	WT	WT2 -- 1_4	108	6	1.0555			96	WT	WT2 -- 1_4	108	6	30069
		96	WT	WT2 -- 1_4	109	7	-0.31807			96	WT	WT2 -- 1_4	109	7	1.0612			96	WT	WT2 -- 1_4	109	7	41178
		96	WT	WT2 -- 1_4	110	8	-0.14438			96	WT	WT2 -- 1_4	110	8	1.0568			96	WT	WT2 -- 1_4	110	8	27568
		96	WT	WT2 -- 1_4	111	9	-0.44018			96	WT	WT2 -- 1_4	111	9	1.1002			96	WT	WT2 -- 1_4	111	9	29085
		96	WT	WT2 -- 1_4	112	10	-0.2006			96	WT	WT2 -- 1_4	112	10	1.0903			96	WT	WT2 -- 1_4	112	10	49035
		96	WT	WT2 -- 1_4	113	11	-0.15195			96	WT	WT2 -- 1_4	113	11	1.0994			96	WT	WT2 -- 1_4	113	11	50034
		96	WT	WT2 -- 1_4	114	12	-0.079589			96	WT	WT2 -- 1_4	114	12	1.0646			96	WT	WT2 -- 1_4	114	12	27903
		96	WT	WT2 -- 1_4	115	13	-0.27479			96	WT	WT2 -- 1_4	115	13	1.1403			96	WT	WT2 -- 1_4	115	13	46868
		96	WT	WT2 -- 1_4	116	14	-0.44798			96	WT	WT2 -- 1_4	116	14	1.132			96	WT	WT2 -- 1_4	116	14	55772
		96	WT	WT2 -- 1_4	117	15	-0.2901			96	WT	WT2 -- 1_4	117	15	1.1622			96	WT	WT2 -- 1_4	117	15	52154
		96	WT	WT2 -- 1_4	118	16	-0.35439			96	WT	WT2 -- 1_4	118	16	1.1177			96	WT	WT2 -- 1_4	118	16	59488
		96	WT	WT2 -- 1_4	119	17	-0.2704			96	WT	WT2 -- 1_4	119	17	1.2178			96	WT	WT2 -- 1_4	119	17	55829
		96	WT	WT2 -- 1_4	120	18	-0.011256			96	WT	WT2 -- 1_4	120	18	1.0537			96	WT	WT2 -- 1_4	120	18	28197
		96	WT	WT2 -- 1_4	121	19	-0.29355			96	WT	WT2 -- 1_4	121	19	1.0918			96	WT	WT2 -- 1_4	121	19	38027
		96	WT	WT2 -- 1_4	122	20	-0.21239			96	WT	WT2 -- 1_4	122	20	1.1647			96	WT	WT2 -- 1_4	122	20	52606
		96	WT	WT2 -- 1_4	123	21	-0.25073			96	WT	WT2 -- 1_4	123	21	1.059			96	WT	WT2 -- 1_4	123	21	26828
		96	WT	WT2 -- 1_4	124	22	-0.33482			96	WT	WT2 -- 1_4	124	22	1.0495			96	WT	WT2 -- 1_4	124	22	22557
		96	WT	WT2 -- 1_4	125	23	-0.26346			96	WT	WT2 -- 1_4	125	23	1.149			96	WT	WT2 -- 1_4	125	23	43973
		0	WT	WT2 -- 1_6	126	1	0.26002			0	WT	WT2 -- 1_6	126	1	1.0258			0	WT	WT2 -- 1_6	126	1	7873
		0	WT	WT2 -- 1_6	127	2	-0.32448			0	WT	WT2 -- 1_6	127	2	1.0195			0	WT	WT2 -- 1_6	127	2	4180
		0	WT	WT2 -- 1_6	128	3	-0.088976			0	WT	WT2 -- 1_6	128	3	1.0452			0	WT	WT2 -- 1_6	128	3	8083
		0	WT	WT2 -- 1_6	129	4	-0.21419			0	WT	WT2 -- 1_6	129	4	1.0496			0	WT	WT2 -- 1_6	129	4	10106
		0	WT	WT2 -- 1_6	130	5	0.19825			0	WT	WT2 -- 1_6	130	5	1.0282			0	WT	WT2 -- 1_6	130	5	7139
		0	WT	WT2 -- 1_6	131	6	-0.14282			0	WT	WT2 -- 1_6	131	6	1.0062			0	WT	WT2 -- 1_6	131	6	6038
		0	WT	WT2 -- 1_6	132	7	-0.12344			0	WT	WT2 -- 1_6	132	7	1.0617			0	WT	WT2 -- 1_6	132	7	8928
		0	WT	WT2 -- 1_6	133	8	0.13069			0	WT	WT2 -- 1_6	133	8	1.0138			0	WT	WT2 -- 1_6	133	8	4266
		0	WT	WT2 -- 1_6	134	9	0.04827			0	WT	WT2 -- 1_6	134	9	1.0044			0	WT	WT2 -- 1_6	134	9	2985
		0	WT	WT2 -- 1_6	135	10	-0.058608			0	WT	WT2 -- 1_6	135	10	1.0016			0	WT	WT2 -- 1_6	135	10	3352
		0	WT	WT2 -- 1_6	136	11	-0.040765			0	WT	WT2 -- 1_6	136	11	1.0361			0	WT	WT2 -- 1_6	136	11	6467
		0	WT	WT2 -- 1_6	137	12	-0.1636			0	WT	WT2 -- 1_6	137	12	1.0265			0	WT	WT2 -- 1_6	137	12	4142
		0	WT	WT2 -- 1_6	138	13	0.12709			0	WT	WT2 -- 1_6	138	13	1.0338			0	WT	WT2 -- 1_6	138	13	7875
		0	WT	WT2 -- 1_6	139	14	-0.19294			0	WT	WT2 -- 1_6	139	14	1.0073			0	WT	WT2 -- 1_6	139	14	4727
		0	WT	WT2 -- 1_6	140	15	0.12432			0	WT	WT2 -- 1_6	140	15	1.021			0	WT	WT2 -- 1_6	140	15	7156
		0	WT	WT2 -- 1_6	141	16	0.086381			0	WT	WT2 -- 1_6	141	16	1.0235			0	WT	WT2 -- 1_6	141	16	5910
		0	WT	WT2 -- 1_6	142	17	-0.1444			0	WT	WT2 -- 1_6	142	17	1.0251			0	WT	WT2 -- 1_6	142	17	6428
		0	WT	WT2 -- 1_6	143	18	-0.25253			0	WT	WT2 -- 1_6	143	18	1.0414			0	WT	WT2 -- 1_6	143	18	10620
		0	WT	WT2 -- 1_6	144	19	0.062342			0	WT	WT2 -- 1_6	144	19	1.0412			0	WT	WT2 -- 1_6	144	19	6302
		0	WT	WT2 -- 1_6	145	20	-0.1996			0	WT	WT2 -- 1_6	145	20	1.0383			0	WT	WT2 -- 1_6	145	20	9603
		0	WT	WT2 -- 1_6	146	21	0.001949			0	WT	WT2 -- 1_6	146	21	1.0479			0	WT	WT2 -- 1_6	146	21	6978
		0	WT	WT2 -- 1_6	147	22	0.18735			0	WT	WT2 -- 1_6	147	22	1.0038			0	WT	WT2 -- 1_6	147	22	6411
		0	WT	WT2 -- 1_6	148	23	0.025805			0	WT	WT2 -- 1_6	148	23	1.0052			0	WT	WT2 -- 1_6	148	23	6172
		0	WT	WT2 -- 1_6	149	24	-0.24746			0	WT	WT2 -- 1_6	149	24	1.0125			0	WT	WT2 -- 1_6	149	24	3988
		0	WT	WT2 -- 1_6	150	25	-0.15744			0	WT	WT2 -- 1_6	150	25	1.0319			0	WT	WT2 -- 1_6	150	25	7241
		0	WT	WT2 -- 1_6	151	26	0.15607			0	WT	WT2 -- 1_6	151	26	1.0345			0	WT	WT2 -- 1_6	151	26	5169
		0	WT	WT2 -- 1_6	152	27	0.026917			0	WT	WT2 -- 1_6	152	27	1.0333			0	WT	WT2 -- 1_6	152	27	10151
		0	WT	WT2 -- 1_6	153	28	-0.10318			0	WT	WT2 -- 1_6	153	28	1.0334			0	WT	WT2 -- 1_6	153	28	7830
		0	WT	WT2 -- 1_6	154	29	0.29263			0	WT	WT2 -- 1_6	154	29	1.0449			0	WT	WT2 -- 1_6	154	29	9279
		0	WT	WT2 -- 1_6	155	30	0.13177			0	WT	WT2 -- 1_6	155	30	1.0134			0	WT	WT2 -- 1_6	155	30	5816
		0	WT	WT2 -- 1_6	156	31	-0.13388			0	WT	WT2 -- 1_6	156	31	1.04			0	WT	WT2 -- 1_6	156	31	11001
		0	WT	WT2 -- 1_6	157	32	-0.066735			0	WT	WT2 -- 1_6	157	32	1.0269			0	WT	WT2 -- 1_6	157	32	6595
		0	WT	WT2 -- 1_6	158	33	0.23615			0	WT	WT2 -- 1_6	158	33	1			0	WT	WT2 -- 1_6	158	33	2263
		24	WT	WT2 -- 1_6	159	1	-0.29669			24	WT	WT2 -- 1_6	159	1	1.0316			24	WT	WT2 -- 1_6	159	1	8834
		24	WT	WT2 -- 1_6	160	2	-0.23164			24	WT	WT2 -- 1_6	160	2	1.0206			24	WT	WT2 -- 1_6	160	2	4636
		24	WT	WT2 -- 1_6	161	3	-0.056772			24	WT	WT2 -- 1_6	161	3	1.0422			24	WT	WT2 -- 1_6	161	3	9507
		24	WT	WT2 -- 1_6	162	4	-0.044081			24	WT	WT2 -- 1_6	162	4	1.0425			24	WT	WT2 -- 1_6	162	4	11382
		24	WT	WT2 -- 1_6	163	5	-0.17511			24	WT	WT2 -- 1_6	163	5	1.0339			24	WT	WT2 -- 1_6	163	5	7779
		24	WT	WT2 -- 1_6	164	6	0.021665			24	WT	WT2 -- 1_6	164	6	1.0106			24	WT	WT2 -- 1_6	164	6	6994
		24	WT	WT2 -- 1_6	165	7	-0.2171			24	WT	WT2 -- 1_6	165	7	1.0684			24	WT	WT2 -- 1_6	165	7	10286
		24	WT	WT2 -- 1_6	166	8	0.13498			24	WT	WT2 -- 1_6	166	8	1.0189			24	WT	WT2 -- 1_6	166	8	4791
		24	WT	WT2 -- 1_6	167	9	-0.015706			24	WT	WT2 -- 1_6	167	9	1.0046			24	WT	WT2 -- 1_6	167	9	3312
		24	WT	WT2 -- 1_6	168	10	0.022648			24	WT	WT2 -- 1_6	168	10	0.99843			24	WT	WT2 -- 1_6	168	10	3552
		24	WT	WT2 -- 1_6	169	11	0.034801			24	WT	WT2 -- 1_6	169	11	1.0371			24	WT	WT2 -- 1_6	169	11	7148
		24	WT	WT2 -- 1_6	170	12	-0.077404			24	WT	WT2 -- 1_6	170	12	1.0408			24	WT	WT2 -- 1_6	170	12	4522
		24	WT	WT2 -- 1_6	171	13	0.048859			24	WT	WT2 -- 1_6	171	13	1.028			24	WT	WT2 -- 1_6	171	13	8972
		24	WT	WT2 -- 1_6	172	14	-0.054164			24	WT	WT2 -- 1_6	172	14	0.99938			24	WT	WT2 -- 1_6	172	14	5361
		24	WT	WT2 -- 1_6	173	15	0.065944			24	WT	WT2 -- 1_6	173	15	1.0146			24	WT	WT2 -- 1_6	173	15	8186
		24	WT	WT2 -- 1_6	174	16	-0.060838			24	WT	WT2 -- 1_6	174	16	1.0053			24	WT	WT2 -- 1_6	174	16	6733
		24	WT	WT2 -- 1_6	175	17	0.093478			24	WT	WT2 -- 1_6	175	17	1.0261			24	WT	WT2 -- 1_6	175	17	7140
		24	WT	WT2 -- 1_6	176	18	-0.089502			24	WT	WT2 -- 1_6	176	18	1.0407			24	WT	WT2 -- 1_6	176	18	11996
		24	WT	WT2 -- 1_6	177	19	-0.092486			24	WT	WT2 -- 1_6	177	19	1.0423			24	WT	WT2 -- 1_6	177	19	7033
		24	WT	WT2 -- 1_6	178	20	-0.086723			24	WT	WT2 -- 1_6	178	20	1.0409			24	WT	WT2 -- 1_6	178	20	10761
		24	WT	WT2 -- 1_6	179	21	-0.18329			24	WT	WT2 -- 1_6	179	21	1.0438			24	WT	WT2 -- 1_6	179	21	7795
		24	WT	WT2 -- 1_6	180	22	0.1237			24	WT	WT2 -- 1_6	180	22	1.0073			24	WT	WT2 -- 1_6	180	22	7479
		24	WT	WT2 -- 1_6	181	23	-0.023557			24	WT	WT2 -- 1_6	181	23	1.0046			24	WT	WT2 -- 1_6	181	23	7305
		24	WT	WT2 -- 1_6	182	24	-0.22583			24	WT	WT2 -- 1_6	182	24	1.015			24	WT	WT2 -- 1_6	182	24	4364
		24	WT	WT2 -- 1_6	183	25	-0.1108			24	WT	WT2 -- 1_6	183	25	1.03			24	WT	WT2 -- 1_6	183	25	7914
		24	WT	WT2 -- 1_6	184	26	-0.058384			24	WT	WT2 -- 1_6	184	26	1.0297			24	WT	WT2 -- 1_6	184	26	5606
		24	WT	WT2 -- 1_6	185	27	0.15348			24	WT	WT2 -- 1_6	185	27	1.0388			24	WT	WT2 -- 1_6	185	27	11383
		24	WT	WT2 -- 1_6	186	28	-0.15598			24	WT	WT2 -- 1_6	186	28	1.036			24	WT	WT2 -- 1_6	186	28	9036
		24	WT	WT2 -- 1_6	187	29	-0.090564			24	WT	WT2 -- 1_6	187	29	1.0434			24	WT	WT2 -- 1_6	187	29	10317
		24	WT	WT2 -- 1_6	188	30	-0.032146			24	WT	WT2 -- 1_6	188	30	1.0119			24	WT	WT2 -- 1_6	188	30	6344
		24	WT	WT2 -- 1_6	189	31	-0.13348			24	WT	WT2 -- 1_6	189	31	1.044			24	WT	WT2 -- 1_6	189	31	12296
		24	WT	WT2 -- 1_6	190	32	-0.13571			24	WT	WT2 -- 1_6	190	32	1.0269			24	WT	WT2 -- 1_6	190	32	7096
		24	WT	WT2 -- 1_6	191	33	0.18634			24	WT	WT2 -- 1_6	191	33	1.0018			24	WT	WT2 -- 1_6	191	33	2495
		48	WT	WT2 -- 1_6	192	1	-0.21856			48	WT	WT2 -- 1_6	192	1	1.0563			48	WT	WT2 -- 1_6	192	1	25523
		48	WT	WT2 -- 1_6	193	2	-0.043733			48	WT	WT2 -- 1_6	193	2	1.0281			48	WT	WT2 -- 1_6	193	2	14474
		48	WT	WT2 -- 1_6	194	3	-0.42704			48	WT	WT2 -- 1_6	194	3	1.0795			48	WT	WT2 -- 1_6	194	3	26477
		48	WT	WT2 -- 1_6	195	4	-0.37274			48	WT	WT2 -- 1_6	195	4	1.0822			48	WT	WT2 -- 1_6	195	4	28837
		48	WT	WT2 -- 1_6	196	5	-0.23988			48	WT	WT2 -- 1_6	196	5	1.0673			48	WT	WT2 -- 1_6	196	5	21694
		48	WT	WT2 -- 1_6	197	6	-0.2109			48	WT	WT2 -- 1_6	197	6	1.0367			48	WT	WT2 -- 1_6	197	6	21154
		48	WT	WT2 -- 1_6	198	7	-0.43227			48	WT	WT2 -- 1_6	198	7	1.1108			48	WT	WT2 -- 1_6	198	7	27663
		48	WT	WT2 -- 1_6	199	8	-0.33129			48	WT	WT2 -- 1_6	199	8	1.0214			48	WT	WT2 -- 1_6	199	8	14989
		48	WT	WT2 -- 1_6	200	9	-0.14007			48	WT	WT2 -- 1_6	200	9	1.0111			48	WT	WT2 -- 1_6	200	9	9266
		48	WT	WT2 -- 1_6	201	10	-0.27913			48	WT	WT2 -- 1_6	201	10	1.0046			48	WT	WT2 -- 1_6	201	10	9011
		48	WT	WT2 -- 1_6	202	11	-0.27908			48	WT	WT2 -- 1_6	202	11	1.0634			48	WT	WT2 -- 1_6	202	11	19055
		48	WT	WT2 -- 1_6	203	12	-0.0056269			48	WT	WT2 -- 1_6	203	12	1.0681			48	WT	WT2 -- 1_6	203	12	12482
		48	WT	WT2 -- 1_6	204	13	-0.45514			48	WT	WT2 -- 1_6	204	13	1.0732			48	WT	WT2 -- 1_6	204	13	26424
		48	WT	WT2 -- 1_6	205	14	-0.18888			48	WT	WT2 -- 1_6	205	14	1.0171			48	WT	WT2 -- 1_6	205	14	16264
		48	WT	WT2 -- 1_6	206	15	-0.26099			48	WT	WT2 -- 1_6	206	15	1.0304			48	WT	WT2 -- 1_6	206	15	21552
		48	WT	WT2 -- 1_6	207	16	-0.21779			48	WT	WT2 -- 1_6	207	16	1.0206			48	WT	WT2 -- 1_6	207	16	18366
		48	WT	WT2 -- 1_6	208	17	-0.22338			48	WT	WT2 -- 1_6	208	17	1.0492			48	WT	WT2 -- 1_6	208	17	20256
		48	WT	WT2 -- 1_6	209	18	-0.12943			48	WT	WT2 -- 1_6	209	18	1.0771			48	WT	WT2 -- 1_6	209	18	31829
		48	WT	WT2 -- 1_6	210	19	-0.32508			48	WT	WT2 -- 1_6	210	19	1.0712			48	WT	WT2 -- 1_6	210	19	19219
		48	WT	WT2 -- 1_6	211	20	-0.29597			48	WT	WT2 -- 1_6	211	20	1.0514			48	WT	WT2 -- 1_6	211	20	27177
		48	WT	WT2 -- 1_6	212	21	-0.16112			48	WT	WT2 -- 1_6	212	21	1.0552			48	WT	WT2 -- 1_6	212	21	20854
		48	WT	WT2 -- 1_6	213	22	-0.16288			48	WT	WT2 -- 1_6	213	22	1.0189			48	WT	WT2 -- 1_6	213	22	20591
		48	WT	WT2 -- 1_6	214	23	-0.24909			48	WT	WT2 -- 1_6	214	23	1.0079			48	WT	WT2 -- 1_6	214	23	22177
		48	WT	WT2 -- 1_6	215	24	-0.35851			48	WT	WT2 -- 1_6	215	24	1.0218			48	WT	WT2 -- 1_6	215	24	11151
		48	WT	WT2 -- 1_6	216	25	-0.24903			48	WT	WT2 -- 1_6	216	25	1.0348			48	WT	WT2 -- 1_6	216	25	15633
		48	WT	WT2 -- 1_6	217	26	-0.1099			48	WT	WT2 -- 1_6	217	26	1.0288			48	WT	WT2 -- 1_6	217	26	11365
		48	WT	WT2 -- 1_6	218	27	-0.24907			48	WT	WT2 -- 1_6	218	27	1.0448			48	WT	WT2 -- 1_6	218	27	26400
		48	WT	WT2 -- 1_6	219	28	-0.26157			48	WT	WT2 -- 1_6	219	28	1.0422			48	WT	WT2 -- 1_6	219	28	25028
		48	WT	WT2 -- 1_6	220	29	-0.17138			48	WT	WT2 -- 1_6	220	29	1.0808			48	WT	WT2 -- 1_6	220	29	19366
		48	WT	WT2 -- 1_6	221	30	-0.13336			48	WT	WT2 -- 1_6	221	30	1.0284			48	WT	WT2 -- 1_6	221	30	11551
		48	WT	WT2 -- 1_6	222	31	-0.3386			48	WT	WT2 -- 1_6	222	31	1.0759			48	WT	WT2 -- 1_6	222	31	22371
		48	WT	WT2 -- 1_6	223	32	-0.20719			48	WT	WT2 -- 1_6	223	32	1.034			48	WT	WT2 -- 1_6	223	32	16514
		48	WT	WT2 -- 1_6	224	33	-0.0624			48	WT	WT2 -- 1_6	224	33	1.0045			48	WT	WT2 -- 1_6	224	33	6965
		72	WT	WT2 -- 1_6	225	1	-0.14791			72	WT	WT2 -- 1_6	225	1	1.1237			72	WT	WT2 -- 1_6	225	1	52637
		72	WT	WT2 -- 1_6	226	2	-0.19064			72	WT	WT2 -- 1_6	226	2	1.0342			72	WT	WT2 -- 1_6	226	2	29274
		72	WT	WT2 -- 1_6	227	3	-0.19301			72	WT	WT2 -- 1_6	227	3	1.1315			72	WT	WT2 -- 1_6	227	3	51364
		72	WT	WT2 -- 1_6	228	4	-0.18401			72	WT	WT2 -- 1_6	228	4	1.1341			72	WT	WT2 -- 1_6	228	4	60700
		72	WT	WT2 -- 1_6	229	5	-0.064909			72	WT	WT2 -- 1_6	229	5	1.1092			72	WT	WT2 -- 1_6	229	5	39582
		72	WT	WT2 -- 1_6	230	6	-0.10219			72	WT	WT2 -- 1_6	230	6	1.1084			72	WT	WT2 -- 1_6	230	6	43470
		72	WT	WT2 -- 1_6	231	7	-0.08901			72	WT	WT2 -- 1_6	231	7	1.2136			72	WT	WT2 -- 1_6	231	7	52630
		72	WT	WT2 -- 1_6	232	8	-0.075785			72	WT	WT2 -- 1_6	232	8	1.0607			72	WT	WT2 -- 1_6	232	8	30689
		72	WT	WT2 -- 1_6	233	9	-0.004189			72	WT	WT2 -- 1_6	233	9	1.034			72	WT	WT2 -- 1_6	233	9	22398
		72	WT	WT2 -- 1_6	234	10	-0.2305			72	WT	WT2 -- 1_6	234	10	1.0176			72	WT	WT2 -- 1_6	234	10	21047
		72	WT	WT2 -- 1_6	235	11	-0.17875			72	WT	WT2 -- 1_6	235	11	1.0906			72	WT	WT2 -- 1_6	235	11	41060
		72	WT	WT2 -- 1_6	236	12	-0.071694			72	WT	WT2 -- 1_6	236	12	1.0591			72	WT	WT2 -- 1_6	236	12	28302
		72	WT	WT2 -- 1_6	237	13	-0.2362			72	WT	WT2 -- 1_6	237	13	1.1299			72	WT	WT2 -- 1_6	237	13	52301
		72	WT	WT2 -- 1_6	238	14	-0.1412			72	WT	WT2 -- 1_6	238	14	1.0556			72	WT	WT2 -- 1_6	238	14	34767
		72	WT	WT2 -- 1_6	239	15	-0.081213			72	WT	WT2 -- 1_6	239	15	1.083			72	WT	WT2 -- 1_6	239	15	39356
		72	WT	WT2 -- 1_6	240	16	-0.15909			72	WT	WT2 -- 1_6	240	16	1.0426			72	WT	WT2 -- 1_6	240	16	38086
		72	WT	WT2 -- 1_6	241	17	-0.14557			72	WT	WT2 -- 1_6	241	17	1.0877			72	WT	WT2 -- 1_6	241	17	38399
		72	WT	WT2 -- 1_6	242	18	-0.085371			72	WT	WT2 -- 1_6	242	18	1.1192			72	WT	WT2 -- 1_6	242	18	59698
		72	WT	WT2 -- 1_6	243	19	-0.047653			72	WT	WT2 -- 1_6	243	19	1.0685			72	WT	WT2 -- 1_6	243	19	38985
		72	WT	WT2 -- 1_6	244	20	-0.15065			72	WT	WT2 -- 1_6	244	20	1.0942			72	WT	WT2 -- 1_6	244	20	54334
		72	WT	WT2 -- 1_6	245	21	-0.27563			72	WT	WT2 -- 1_6	245	21	1.089			72	WT	WT2 -- 1_6	245	21	44528
		72	WT	WT2 -- 1_6	246	22	-0.035845			72	WT	WT2 -- 1_6	246	22	1.0314			72	WT	WT2 -- 1_6	246	22	40485
		72	WT	WT2 -- 1_6	247	23	-0.23576			72	WT	WT2 -- 1_6	247	23	1.0205			72	WT	WT2 -- 1_6	247	23	46143
		72	WT	WT2 -- 1_6	248	24	-0.04705			72	WT	WT2 -- 1_6	248	24	1.0341			72	WT	WT2 -- 1_6	248	24	24926
		72	WT	WT2 -- 1_6	249	25	-0.067009			72	WT	WT2 -- 1_6	249	25	1.0436			72	WT	WT2 -- 1_6	249	25	32414
		72	WT	WT2 -- 1_6	250	26	0.083242			72	WT	WT2 -- 1_6	250	26	1.0351			72	WT	WT2 -- 1_6	250	26	23302
		72	WT	WT2 -- 1_6	251	27	-0.075929			72	WT	WT2 -- 1_6	251	27	1.0638			72	WT	WT2 -- 1_6	251	27	51937
		72	WT	WT2 -- 1_6	252	28	-0.018393			72	WT	WT2 -- 1_6	252	28	1.0747			72	WT	WT2 -- 1_6	252	28	48729
		72	WT	WT2 -- 1_6	253	29	-0.15513			72	WT	WT2 -- 1_6	253	29	1.0949			72	WT	WT2 -- 1_6	253	29	35139
		72	WT	WT2 -- 1_6	254	30	-0.14525			72	WT	WT2 -- 1_6	254	30	1.0347			72	WT	WT2 -- 1_6	254	30	20530
		72	WT	WT2 -- 1_6	255	31	-0.18425			72	WT	WT2 -- 1_6	255	31	1.0896			72	WT	WT2 -- 1_6	255	31	44052
		72	WT	WT2 -- 1_6	256	32	-0.10708			72	WT	WT2 -- 1_6	256	32	1.0536			72	WT	WT2 -- 1_6	256	32	33103
		72	WT	WT2 -- 1_6	257	33	-0.077419			72	WT	WT2 -- 1_6	257	33	1.0109			72	WT	WT2 -- 1_6	257	33	16608
		96	WT	WT2 -- 1_6	258	1	-0.078714			96	WT	WT2 -- 1_6	258	1	1.1239			96	WT	WT2 -- 1_6	258	1	64561
		96	WT	WT2 -- 1_6	259	2	0.082706			96	WT	WT2 -- 1_6	259	2	1.0346			96	WT	WT2 -- 1_6	259	2	35999
		96	WT	WT2 -- 1_6	260	3	-0.19846			96	WT	WT2 -- 1_6	260	3	1.1377			96	WT	WT2 -- 1_6	260	3	64220
		96	WT	WT2 -- 1_6	261	4	-0.016667			96	WT	WT2 -- 1_6	261	4	1.1355			96	WT	WT2 -- 1_6	261	4	72837
		96	WT	WT2 -- 1_6	262	5	-0.11416			96	WT	WT2 -- 1_6	262	5	1.1174			96	WT	WT2 -- 1_6	262	5	47342
		96	WT	WT2 -- 1_6	263	6	0.042759			96	WT	WT2 -- 1_6	263	6	1.1151			96	WT	WT2 -- 1_6	263	6	54819
		96	WT	WT2 -- 1_6	264	7	-0.044681			96	WT	WT2 -- 1_6	264	7	1.2259			96	WT	WT2 -- 1_6	264	7	63364
		96	WT	WT2 -- 1_6	265	8	-0.082839			96	WT	WT2 -- 1_6	265	8	1.0582			96	WT	WT2 -- 1_6	265	8	36718
		96	WT	WT2 -- 1_6	266	9	-0.23189			96	WT	WT2 -- 1_6	266	9	1.0429			96	WT	WT2 -- 1_6	266	9	28684
		96	WT	WT2 -- 1_6	267	10	-0.12209			96	WT	WT2 -- 1_6	267	10	1.0252			96	WT	WT2 -- 1_6	267	10	26263
		96	WT	WT2 -- 1_6	268	11	-0.19492			96	WT	WT2 -- 1_6	268	11	1.0959			96	WT	WT2 -- 1_6	268	11	49525
		96	WT	WT2 -- 1_6	269	12	-0.039982			96	WT	WT2 -- 1_6	269	12	1.0555			96	WT	WT2 -- 1_6	269	12	34088
		96	WT	WT2 -- 1_6	270	13	-0.14977			96	WT	WT2 -- 1_6	270	13	1.1411			96	WT	WT2 -- 1_6	270	13	63488
		96	WT	WT2 -- 1_6	271	14	0.040217			96	WT	WT2 -- 1_6	271	14	1.0606			96	WT	WT2 -- 1_6	271	14	41648
		96	WT	WT2 -- 1_6	272	15	-0.11701			96	WT	WT2 -- 1_6	272	15	1.0888			96	WT	WT2 -- 1_6	272	15	48006
		96	WT	WT2 -- 1_6	273	16	-0.008563			96	WT	WT2 -- 1_6	273	16	1.0363			96	WT	WT2 -- 1_6	273	16	47317
		96	WT	WT2 -- 1_6	274	17	-0.15606			96	WT	WT2 -- 1_6	274	17	1.0924			96	WT	WT2 -- 1_6	274	17	45715
		96	WT	WT2 -- 1_6	275	18	-0.22539			96	WT	WT2 -- 1_6	275	18	1.1312			96	WT	WT2 -- 1_6	275	18	71268
		96	WT	WT2 -- 1_6	276	19	-0.1847			96	WT	WT2 -- 1_6	276	19	1.0627			96	WT	WT2 -- 1_6	276	19	47999
		96	WT	WT2 -- 1_6	277	20	-0.2352			96	WT	WT2 -- 1_6	277	20	1.1047			96	WT	WT2 -- 1_6	277	20	66240
		96	WT	WT2 -- 1_6	278	21	-0.10688			96	WT	WT2 -- 1_6	278	21	1.106			96	WT	WT2 -- 1_6	278	21	53170
		96	WT	WT2 -- 1_6	279	22	-0.18813			96	WT	WT2 -- 1_6	279	22	1.0456			96	WT	WT2 -- 1_6	279	22	47265
		96	WT	WT2 -- 1_6	280	23	-0.15674			96	WT	WT2 -- 1_6	280	23	1.0225			96	WT	WT2 -- 1_6	280	23	54800
		96	WT	WT2 -- 1_6	281	24	-0.075443			96	WT	WT2 -- 1_6	281	24	1.0262			96	WT	WT2 -- 1_6	281	24	31113
		96	WT	WT2 -- 1_6	282	25	-0.16662			96	WT	WT2 -- 1_6	282	25	1.0611			96	WT	WT2 -- 1_6	282	25	39483
		96	WT	WT2 -- 1_6	283	26	0.023906			96	WT	WT2 -- 1_6	283	26	1.0382			96	WT	WT2 -- 1_6	283	26	28383
		96	WT	WT2 -- 1_6	284	27	-0.1897			96	WT	WT2 -- 1_6	284	27	1.0685			96	WT	WT2 -- 1_6	284	27	59383
		96	WT	WT2 -- 1_6	285	28	-0.10489			96	WT	WT2 -- 1_6	285	28	1.0821			96	WT	WT2 -- 1_6	285	28	58148
		96	WT	WT2 -- 1_6	286	29	-0.15622			96	WT	WT2 -- 1_6	286	29	1.1052			96	WT	WT2 -- 1_6	286	29	42269
		96	WT	WT2 -- 1_6	287	30	-0.21408			96	WT	WT2 -- 1_6	287	30	1.0376			96	WT	WT2 -- 1_6	287	30	23964
		96	WT	WT2 -- 1_6	288	31	-0.28894			96	WT	WT2 -- 1_6	288	31	1.0924			96	WT	WT2 -- 1_6	288	31	51036
		96	WT	WT2 -- 1_6	289	32	-0.086835			96	WT	WT2 -- 1_6	289	32	1.0565			96	WT	WT2 -- 1_6	289	32	38316
		96	WT	WT2 -- 1_6	290	33	-0.13254			96	WT	WT2 -- 1_6	290	33	1.0128			96	WT	WT2 -- 1_6	290	33	19760
		0	WT	WT2 -- 1_11	291	1	-0.08655			0	WT	WT2 -- 1_11	291	1	1.1131			0	WT	WT2 -- 1_11	291	1	10641
		0	WT	WT2 -- 1_11	292	2	-0.11554			0	WT	WT2 -- 1_11	292	2	1.0546			0	WT	WT2 -- 1_11	292	2	7642
		0	WT	WT2 -- 1_11	293	3	-0.15771			0	WT	WT2 -- 1_11	293	3	1.0193			0	WT	WT2 -- 1_11	293	3	5865
		0	WT	WT2 -- 1_11	294	4	-0.34142			0	WT	WT2 -- 1_11	294	4	1.0201			0	WT	WT2 -- 1_11	294	4	5420
		0	WT	WT2 -- 1_11	295	5	0.015821			0	WT	WT2 -- 1_11	295	5	1.099			0	WT	WT2 -- 1_11	295	5	10768
		0	WT	WT2 -- 1_11	296	6	-0.20105			0	WT	WT2 -- 1_11	296	6	1.0495			0	WT	WT2 -- 1_11	296	6	11896
		0	WT	WT2 -- 1_11	297	7	-0.13524			0	WT	WT2 -- 1_11	297	7	1.0237			0	WT	WT2 -- 1_11	297	7	4502
		0	WT	WT2 -- 1_11	298	8	-0.1427			0	WT	WT2 -- 1_11	298	8	1.0123			0	WT	WT2 -- 1_11	298	8	4881
		0	WT	WT2 -- 1_11	299	9	-0.013207			0	WT	WT2 -- 1_11	299	9	1.0459			0	WT	WT2 -- 1_11	299	9	11279
		0	WT	WT2 -- 1_11	300	10	-0.039474			0	WT	WT2 -- 1_11	300	10	1.0205			0	WT	WT2 -- 1_11	300	10	7652
		0	WT	WT2 -- 1_11	301	11	0.057977			0	WT	WT2 -- 1_11	301	11	1.0487			0	WT	WT2 -- 1_11	301	11	10817
		0	WT	WT2 -- 1_11	302	12	-0.17481			0	WT	WT2 -- 1_11	302	12	1.0667			0	WT	WT2 -- 1_11	302	12	13704
		0	WT	WT2 -- 1_11	303	13	-0.11782			0	WT	WT2 -- 1_11	303	13	1.0239			0	WT	WT2 -- 1_11	303	13	10845
		0	WT	WT2 -- 1_11	304	14	-0.096116			0	WT	WT2 -- 1_11	304	14	1.0374			0	WT	WT2 -- 1_11	304	14	16789
		0	WT	WT2 -- 1_11	305	15	0.065317			0	WT	WT2 -- 1_11	305	15	1.0437			0	WT	WT2 -- 1_11	305	15	11650
		0	WT	WT2 -- 1_11	306	16	0.10731			0	WT	WT2 -- 1_11	306	16	1.0827			0	WT	WT2 -- 1_11	306	16	13776
		0	WT	WT2 -- 1_11	307	17	-0.30826			0	WT	WT2 -- 1_11	307	17	1.0508			0	WT	WT2 -- 1_11	307	17	10242
		0	WT	WT2 -- 1_11	308	18	-0.33534			0	WT	WT2 -- 1_11	308	18	1.027			0	WT	WT2 -- 1_11	308	18	7648
		0	WT	WT2 -- 1_11	309	19	-0.14037			0	WT	WT2 -- 1_11	309	19	1.0467			0	WT	WT2 -- 1_11	309	19	10361
		0	WT	WT2 -- 1_11	310	20	-0.21655			0	WT	WT2 -- 1_11	310	20	1.0551			0	WT	WT2 -- 1_11	310	20	10290
		0	WT	WT2 -- 1_11	311	21	-0.18902			0	WT	WT2 -- 1_11	311	21	1.0395			0	WT	WT2 -- 1_11	311	21	6631
		0	WT	WT2 -- 1_11	312	22	-0.21727			0	WT	WT2 -- 1_11	312	22	1.0539			0	WT	WT2 -- 1_11	312	22	9167
		0	WT	WT2 -- 1_11	313	23	0.049709			0	WT	WT2 -- 1_11	313	23	1.0161			0	WT	WT2 -- 1_11	313	23	2522
		0	WT	WT2 -- 1_11	314	24	-0.056305			0	WT	WT2 -- 1_11	314	24	1.0466			0	WT	WT2 -- 1_11	314	24	7520
		0	WT	WT2 -- 1_11	315	25	-0.066328			0	WT	WT2 -- 1_11	315	25	1.04			0	WT	WT2 -- 1_11	315	25	9754
		0	WT	WT2 -- 1_11	316	26	0.027353			0	WT	WT2 -- 1_11	316	26	1.0361			0	WT	WT2 -- 1_11	316	26	6443
		0	WT	WT2 -- 1_11	317	27	-0.36039			0	WT	WT2 -- 1_11	317	27	1.0313			0	WT	WT2 -- 1_11	317	27	7974
		0	WT	WT2 -- 1_11	318	28	-0.3479			0	WT	WT2 -- 1_11	318	28	1.0248			0	WT	WT2 -- 1_11	318	28	6552
		0	WT	WT2 -- 1_11	319	29	-0.1246			0	WT	WT2 -- 1_11	319	29	1.0558			0	WT	WT2 -- 1_11	319	29	13520
		0	WT	WT2 -- 1_11	320	30	-0.065079			0	WT	WT2 -- 1_11	320	30	1.0432			0	WT	WT2 -- 1_11	320	30	10699
		0	WT	WT2 -- 1_11	321	31	-0.088476			0	WT	WT2 -- 1_11	321	31	1.0166			0	WT	WT2 -- 1_11	321	31	6394
		0	WT	WT2 -- 1_11	322	32	-0.10616			0	WT	WT2 -- 1_11	322	32	1.0308			0	WT	WT2 -- 1_11	322	32	9771
		0	WT	WT2 -- 1_11	323	33	-0.076502			0	WT	WT2 -- 1_11	323	33	1.0172			0	WT	WT2 -- 1_11	323	33	10795
		0	WT	WT2 -- 1_11	324	34	-0.21199			0	WT	WT2 -- 1_11	324	34	1.0401			0	WT	WT2 -- 1_11	324	34	13332
		0	WT	WT2 -- 1_11	325	35	0.014346			0	WT	WT2 -- 1_11	325	35	1.0341			0	WT	WT2 -- 1_11	325	35	7090
		0	WT	WT2 -- 1_11	326	36	0.092065			0	WT	WT2 -- 1_11	326	36	1.0277			0	WT	WT2 -- 1_11	326	36	6241
		24	WT	WT2 -- 1_11	327	1	-0.17456			24	WT	WT2 -- 1_11	327	1	1.1137			24	WT	WT2 -- 1_11	327	1	11275
		24	WT	WT2 -- 1_11	328	2	-0.2233			24	WT	WT2 -- 1_11	328	2	1.0311			24	WT	WT2 -- 1_11	328	2	8341
		24	WT	WT2 -- 1_11	329	3	0.0081197			24	WT	WT2 -- 1_11	329	3	1.0248			24	WT	WT2 -- 1_11	329	3	6252
		24	WT	WT2 -- 1_11	330	4	-0.10335			24	WT	WT2 -- 1_11	330	4	1.0251			24	WT	WT2 -- 1_11	330	4	5808
		24	WT	WT2 -- 1_11	331	5	-0.25281			24	WT	WT2 -- 1_11	331	5	1.1091			24	WT	WT2 -- 1_11	331	5	11571
		24	WT	WT2 -- 1_11	332	6	0.025848			24	WT	WT2 -- 1_11	332	6	1.0459			24	WT	WT2 -- 1_11	332	6	12601
		24	WT	WT2 -- 1_11	333	7	0.11145			24	WT	WT2 -- 1_11	333	7	1.0155			24	WT	WT2 -- 1_11	333	7	4799
		24	WT	WT2 -- 1_11	334	8	0.20668			24	WT	WT2 -- 1_11	334	8	1.0122			24	WT	WT2 -- 1_11	334	8	5281
		24	WT	WT2 -- 1_11	335	9	-0.21298			24	WT	WT2 -- 1_11	335	9	1.0513			24	WT	WT2 -- 1_11	335	9	11696
		24	WT	WT2 -- 1_11	336	10	-0.18679			24	WT	WT2 -- 1_11	336	10	1.0205			24	WT	WT2 -- 1_11	336	10	8149
		24	WT	WT2 -- 1_11	337	11	-0.06328			24	WT	WT2 -- 1_11	337	11	1.0628			24	WT	WT2 -- 1_11	337	11	11638
		24	WT	WT2 -- 1_11	338	12	-0.19875			24	WT	WT2 -- 1_11	338	12	1.0655			24	WT	WT2 -- 1_11	338	12	14906
		24	WT	WT2 -- 1_11	339	13	-0.0067145			24	WT	WT2 -- 1_11	339	13	1.0325			24	WT	WT2 -- 1_11	339	13	11565
		24	WT	WT2 -- 1_11	340	14	-0.084302			24	WT	WT2 -- 1_11	340	14	1.0255			24	WT	WT2 -- 1_11	340	14	17891
		24	WT	WT2 -- 1_11	341	15	-0.25858			24	WT	WT2 -- 1_11	341	15	1.0421			24	WT	WT2 -- 1_11	341	15	12242
		24	WT	WT2 -- 1_11	342	16	-0.091505			24	WT	WT2 -- 1_11	342	16	1.0689			24	WT	WT2 -- 1_11	342	16	14783
		24	WT	WT2 -- 1_11	343	17	-0.17609			24	WT	WT2 -- 1_11	343	17	1.0453			24	WT	WT2 -- 1_11	343	17	10865
		24	WT	WT2 -- 1_11	344	18	-0.11717			24	WT	WT2 -- 1_11	344	18	1.0262			24	WT	WT2 -- 1_11	344	18	8259
		24	WT	WT2 -- 1_11	345	19	-0.14076			24	WT	WT2 -- 1_11	345	19	1.0477			24	WT	WT2 -- 1_11	345	19	10995
		24	WT	WT2 -- 1_11	346	20	-0.16877			24	WT	WT2 -- 1_11	346	20	1.0513			24	WT	WT2 -- 1_11	346	20	11051
		24	WT	WT2 -- 1_11	347	21	-0.015724			24	WT	WT2 -- 1_11	347	21	1.0385			24	WT	WT2 -- 1_11	347	21	7092
		24	WT	WT2 -- 1_11	348	22	-0.22399			24	WT	WT2 -- 1_11	348	22	1.0535			24	WT	WT2 -- 1_11	348	22	9642
		24	WT	WT2 -- 1_11	349	23	0.09234			24	WT	WT2 -- 1_11	349	23	1.0128			24	WT	WT2 -- 1_11	349	23	2622
		24	WT	WT2 -- 1_11	350	24	-0.16432			24	WT	WT2 -- 1_11	350	24	1.0508			24	WT	WT2 -- 1_11	350	24	7957
		24	WT	WT2 -- 1_11	351	25	-0.31256			24	WT	WT2 -- 1_11	351	25	1.0436			24	WT	WT2 -- 1_11	351	25	10254
		24	WT	WT2 -- 1_11	352	26	-0.021266			24	WT	WT2 -- 1_11	352	26	1.0339			24	WT	WT2 -- 1_11	352	26	6838
		24	WT	WT2 -- 1_11	353	27	-0.092921			24	WT	WT2 -- 1_11	353	27	1.0303			24	WT	WT2 -- 1_11	353	27	8413
		24	WT	WT2 -- 1_11	354	28	0.16862			24	WT	WT2 -- 1_11	354	28	1.0166			24	WT	WT2 -- 1_11	354	28	6975
		24	WT	WT2 -- 1_11	355	29	-0.15398			24	WT	WT2 -- 1_11	355	29	1.0595			24	WT	WT2 -- 1_11	355	29	14320
		24	WT	WT2 -- 1_11	356	30	-0.10694			24	WT	WT2 -- 1_11	356	30	1.029			24	WT	WT2 -- 1_11	356	30	11286
		24	WT	WT2 -- 1_11	357	31	-0.11036			24	WT	WT2 -- 1_11	357	31	1.0265			24	WT	WT2 -- 1_11	357	31	6868
		24	WT	WT2 -- 1_11	358	32	0.13445			24	WT	WT2 -- 1_11	358	32	1.0327			24	WT	WT2 -- 1_11	358	32	10316
		24	WT	WT2 -- 1_11	359	33	-0.020116			24	WT	WT2 -- 1_11	359	33	1.0173			24	WT	WT2 -- 1_11	359	33	11475
		24	WT	WT2 -- 1_11	360	34	0.035858			24	WT	WT2 -- 1_11	360	34	1.0332			24	WT	WT2 -- 1_11	360	34	13861
		24	WT	WT2 -- 1_11	361	35	0.16075			24	WT	WT2 -- 1_11	361	35	1.0291			24	WT	WT2 -- 1_11	361	35	7392
		24	WT	WT2 -- 1_11	362	36	-0.039193			24	WT	WT2 -- 1_11	362	36	1.0169			24	WT	WT2 -- 1_11	362	36	6654
		48	WT	WT2 -- 1_11	363	1	-0.26092			48	WT	WT2 -- 1_11	363	1	1.1319			48	WT	WT2 -- 1_11	363	1	20783
		48	WT	WT2 -- 1_11	364	2	-0.31296			48	WT	WT2 -- 1_11	364	2	1.059			48	WT	WT2 -- 1_11	364	2	15896
		48	WT	WT2 -- 1_11	365	3	-0.17262			48	WT	WT2 -- 1_11	365	3	1.023			48	WT	WT2 -- 1_11	365	3	11157
		48	WT	WT2 -- 1_11	366	4	-0.37586			48	WT	WT2 -- 1_11	366	4	1.0606			48	WT	WT2 -- 1_11	366	4	10926
		48	WT	WT2 -- 1_11	367	5	-0.26329			48	WT	WT2 -- 1_11	367	5	1.1467			48	WT	WT2 -- 1_11	367	5	20278
		48	WT	WT2 -- 1_11	368	6	-0.24518			48	WT	WT2 -- 1_11	368	6	1.056			48	WT	WT2 -- 1_11	368	6	21697
		48	WT	WT2 -- 1_11	369	7	-0.34749			48	WT	WT2 -- 1_11	369	7	1.0761			48	WT	WT2 -- 1_11	369	7	8974
		48	WT	WT2 -- 1_11	370	8	-0.1142			48	WT	WT2 -- 1_11	370	8	1.019			48	WT	WT2 -- 1_11	370	8	10013
		48	WT	WT2 -- 1_11	371	9	-0.2743			48	WT	WT2 -- 1_11	371	9	1.0772			48	WT	WT2 -- 1_11	371	9	21352
		48	WT	WT2 -- 1_11	372	10	-0.14704			48	WT	WT2 -- 1_11	372	10	1.046			48	WT	WT2 -- 1_11	372	10	13955
		48	WT	WT2 -- 1_11	373	11	-0.38106			48	WT	WT2 -- 1_11	373	11	1.0796			48	WT	WT2 -- 1_11	373	11	19220
		48	WT	WT2 -- 1_11	374	12	-0.28364			48	WT	WT2 -- 1_11	374	12	1.0983			48	WT	WT2 -- 1_11	374	12	26670
		48	WT	WT2 -- 1_11	375	13	-0.20977			48	WT	WT2 -- 1_11	375	13	1.0371			48	WT	WT2 -- 1_11	375	13	19304
		48	WT	WT2 -- 1_11	376	14	-0.28473			48	WT	WT2 -- 1_11	376	14	1.03			48	WT	WT2 -- 1_11	376	14	31346
		48	WT	WT2 -- 1_11	377	15	-0.07974			48	WT	WT2 -- 1_11	377	15	1.0524			48	WT	WT2 -- 1_11	377	15	20759
		48	WT	WT2 -- 1_11	378	16	-0.16204			48	WT	WT2 -- 1_11	378	16	1.1329			48	WT	WT2 -- 1_11	378	16	26641
		48	WT	WT2 -- 1_11	379	17	-0.15663			48	WT	WT2 -- 1_11	379	17	1.0618			48	WT	WT2 -- 1_11	379	17	18515
		48	WT	WT2 -- 1_11	380	18	-0.21632			48	WT	WT2 -- 1_11	380	18	1.0384			48	WT	WT2 -- 1_11	380	18	14038
		48	WT	WT2 -- 1_11	381	19	-0.22582			48	WT	WT2 -- 1_11	381	19	1.0822			48	WT	WT2 -- 1_11	381	19	18603
		48	WT	WT2 -- 1_11	382	20	-0.34023			48	WT	WT2 -- 1_11	382	20	1.0684			48	WT	WT2 -- 1_11	382	20	18972
		48	WT	WT2 -- 1_11	383	21	-0.27932			48	WT	WT2 -- 1_11	383	21	1.0581			48	WT	WT2 -- 1_11	383	21	12484
		48	WT	WT2 -- 1_11	384	22	-0.31248			48	WT	WT2 -- 1_11	384	22	1.0833			48	WT	WT2 -- 1_11	384	22	17326
		48	WT	WT2 -- 1_11	385	23	-0.316			48	WT	WT2 -- 1_11	385	23	1.0356			48	WT	WT2 -- 1_11	385	23	5327
		48	WT	WT2 -- 1_11	386	24	-0.27422			48	WT	WT2 -- 1_11	386	24	1.0776			48	WT	WT2 -- 1_11	386	24	14154
		48	WT	WT2 -- 1_11	387	25	-0.42604			48	WT	WT2 -- 1_11	387	25	1.0694			48	WT	WT2 -- 1_11	387	25	18879
		48	WT	WT2 -- 1_11	388	26	-0.37435			48	WT	WT2 -- 1_11	388	26	1.0705			48	WT	WT2 -- 1_11	388	26	13089
		48	WT	WT2 -- 1_11	389	27	-0.16386			48	WT	WT2 -- 1_11	389	27	1.0476			48	WT	WT2 -- 1_11	389	27	14392
		48	WT	WT2 -- 1_11	390	28	-0.071248			48	WT	WT2 -- 1_11	390	28	1.02			48	WT	WT2 -- 1_11	390	28	12905
		48	WT	WT2 -- 1_11	391	29	-0.21534			48	WT	WT2 -- 1_11	391	29	1.0826			48	WT	WT2 -- 1_11	391	29	25657
		48	WT	WT2 -- 1_11	392	30	-0.24819			48	WT	WT2 -- 1_11	392	30	1.0393			48	WT	WT2 -- 1_11	392	30	19348
		48	WT	WT2 -- 1_11	393	31	-0.16369			48	WT	WT2 -- 1_11	393	31	1.0454			48	WT	WT2 -- 1_11	393	31	13311
		48	WT	WT2 -- 1_11	394	32	-0.25834			48	WT	WT2 -- 1_11	394	32	1.0405			48	WT	WT2 -- 1_11	394	32	16517
		48	WT	WT2 -- 1_11	395	33	-0.12908			48	WT	WT2 -- 1_11	395	33	1.0341			48	WT	WT2 -- 1_11	395	33	19648
		48	WT	WT2 -- 1_11	396	34	-0.29184			48	WT	WT2 -- 1_11	396	34	1.0642			48	WT	WT2 -- 1_11	396	34	25091
		48	WT	WT2 -- 1_11	397	35	-0.15594			48	WT	WT2 -- 1_11	397	35	1.062			48	WT	WT2 -- 1_11	397	35	12833
		48	WT	WT2 -- 1_11	398	36	-0.24155			48	WT	WT2 -- 1_11	398	36	1.0501			48	WT	WT2 -- 1_11	398	36	13996
		72	WT	WT2 -- 1_11	399	1	-0.16477			72	WT	WT2 -- 1_11	399	1	1.2674			72	WT	WT2 -- 1_11	399	1	40565
		72	WT	WT2 -- 1_11	400	2	-0.24147			72	WT	WT2 -- 1_11	400	2	1.0988			72	WT	WT2 -- 1_11	400	2	32037
		72	WT	WT2 -- 1_11	401	3	-0.20919			72	WT	WT2 -- 1_11	401	3	1.0617			72	WT	WT2 -- 1_11	401	3	22223
		72	WT	WT2 -- 1_11	402	4	-0.096095			72	WT	WT2 -- 1_11	402	4	1.1154			72	WT	WT2 -- 1_11	402	4	22139
		72	WT	WT2 -- 1_11	403	5	-0.17933			72	WT	WT2 -- 1_11	403	5	1.2497			72	WT	WT2 -- 1_11	403	5	39802
		72	WT	WT2 -- 1_11	404	6	0.016843			72	WT	WT2 -- 1_11	404	6	1.1125			72	WT	WT2 -- 1_11	404	6	40036
		72	WT	WT2 -- 1_11	405	7	-0.12094			72	WT	WT2 -- 1_11	405	7	1.0644			72	WT	WT2 -- 1_11	405	7	20100
		72	WT	WT2 -- 1_11	406	8	-0.27817			72	WT	WT2 -- 1_11	406	8	1.0526			72	WT	WT2 -- 1_11	406	8	23221
		72	WT	WT2 -- 1_11	407	9	-0.24479			72	WT	WT2 -- 1_11	407	9	1.1594			72	WT	WT2 -- 1_11	407	9	42196
		72	WT	WT2 -- 1_11	408	10	-0.029431			72	WT	WT2 -- 1_11	408	10	1.1432			72	WT	WT2 -- 1_11	408	10	28177
		72	WT	WT2 -- 1_11	409	11	-0.21908			72	WT	WT2 -- 1_11	409	11	1.162			72	WT	WT2 -- 1_11	409	11	36338
		72	WT	WT2 -- 1_11	410	12	-0.052281			72	WT	WT2 -- 1_11	410	12	1.2033			72	WT	WT2 -- 1_11	410	12	50440
		72	WT	WT2 -- 1_11	411	13	-0.15478			72	WT	WT2 -- 1_11	411	13	1.0687			72	WT	WT2 -- 1_11	411	13	35094
		72	WT	WT2 -- 1_11	412	14	-0.099933			72	WT	WT2 -- 1_11	412	14	1.054			72	WT	WT2 -- 1_11	412	14	59140
		72	WT	WT2 -- 1_11	413	15	-0.081404			72	WT	WT2 -- 1_11	413	15	1.1131			72	WT	WT2 -- 1_11	413	15	36434
		72	WT	WT2 -- 1_11	414	16	-0.050665			72	WT	WT2 -- 1_11	414	16	1.207			72	WT	WT2 -- 1_11	414	16	48244
		72	WT	WT2 -- 1_11	415	17	-0.19167			72	WT	WT2 -- 1_11	415	17	1.1128			72	WT	WT2 -- 1_11	415	17	36237
		72	WT	WT2 -- 1_11	416	18	-0.10937			72	WT	WT2 -- 1_11	416	18	1.0615			72	WT	WT2 -- 1_11	416	18	27200
		72	WT	WT2 -- 1_11	417	19	-0.08026			72	WT	WT2 -- 1_11	417	19	1.1322			72	WT	WT2 -- 1_11	417	19	36354
		72	WT	WT2 -- 1_11	418	20	-0.045083			72	WT	WT2 -- 1_11	418	20	1.1687			72	WT	WT2 -- 1_11	418	20	31988
		72	WT	WT2 -- 1_11	419	21	-0.10414			72	WT	WT2 -- 1_11	419	21	1.1094			72	WT	WT2 -- 1_11	419	21	25101
		72	WT	WT2 -- 1_11	420	22	-0.22679			72	WT	WT2 -- 1_11	420	22	1.1786			72	WT	WT2 -- 1_11	420	22	33282
		72	WT	WT2 -- 1_11	421	23	-0.17798			72	WT	WT2 -- 1_11	421	23	1.0611			72	WT	WT2 -- 1_11	421	23	13151
		72	WT	WT2 -- 1_11	422	24	-0.258			72	WT	WT2 -- 1_11	422	24	1.1235			72	WT	WT2 -- 1_11	422	24	28564
		72	WT	WT2 -- 1_11	423	25	0.028949			72	WT	WT2 -- 1_11	423	25	1.1261			72	WT	WT2 -- 1_11	423	25	36080
		72	WT	WT2 -- 1_11	424	26	-0.038567			72	WT	WT2 -- 1_11	424	26	1.1063			72	WT	WT2 -- 1_11	424	26	24336
		72	WT	WT2 -- 1_11	425	27	-0.031513			72	WT	WT2 -- 1_11	425	27	1.0933			72	WT	WT2 -- 1_11	425	27	26604
		72	WT	WT2 -- 1_11	426	28	-0.017379			72	WT	WT2 -- 1_11	426	28	1.0537			72	WT	WT2 -- 1_11	426	28	24151
		72	WT	WT2 -- 1_11	427	29	-0.084616			72	WT	WT2 -- 1_11	427	29	1.1277			72	WT	WT2 -- 1_11	427	29	47089
		72	WT	WT2 -- 1_11	428	30	-0.19587			72	WT	WT2 -- 1_11	428	30	1.0958			72	WT	WT2 -- 1_11	428	30	39511
		72	WT	WT2 -- 1_11	429	31	-0.071997			72	WT	WT2 -- 1_11	429	31	1.0652			72	WT	WT2 -- 1_11	429	31	26820
		72	WT	WT2 -- 1_11	430	32	0.070835			72	WT	WT2 -- 1_11	430	32	1.0795			72	WT	WT2 -- 1_11	430	32	30427
		72	WT	WT2 -- 1_11	431	33	-0.14999			72	WT	WT2 -- 1_11	431	33	1.0722			72	WT	WT2 -- 1_11	431	33	38172
		72	WT	WT2 -- 1_11	432	34	-0.085807			72	WT	WT2 -- 1_11	432	34	1.0823			72	WT	WT2 -- 1_11	432	34	44292
		72	WT	WT2 -- 1_11	433	35	-0.0017682			72	WT	WT2 -- 1_11	433	35	1.1353			72	WT	WT2 -- 1_11	433	35	25606
		72	WT	WT2 -- 1_11	434	36	-0.0393			72	WT	WT2 -- 1_11	434	36	1.1117			72	WT	WT2 -- 1_11	434	36	29842
		96	WT	WT2 -- 1_11	435	1	-0.14464			96	WT	WT2 -- 1_11	435	1	1.2923			96	WT	WT2 -- 1_11	435	1	45713
		96	WT	WT2 -- 1_11	436	2	-0.33127			96	WT	WT2 -- 1_11	436	2	1.1125			96	WT	WT2 -- 1_11	436	2	36778
		96	WT	WT2 -- 1_11	437	3	-0.19671			96	WT	WT2 -- 1_11	437	3	1.0712			96	WT	WT2 -- 1_11	437	3	24394
		96	WT	WT2 -- 1_11	438	4	-0.13886			96	WT	WT2 -- 1_11	438	4	1.1224			96	WT	WT2 -- 1_11	438	4	25078
		96	WT	WT2 -- 1_11	439	5	-0.21896			96	WT	WT2 -- 1_11	439	5	1.2743			96	WT	WT2 -- 1_11	439	5	44160
		96	WT	WT2 -- 1_11	440	6	-0.014044			96	WT	WT2 -- 1_11	440	6	1.1246			96	WT	WT2 -- 1_11	440	6	44742
		96	WT	WT2 -- 1_11	441	7	-0.3136			96	WT	WT2 -- 1_11	441	7	1.0652			96	WT	WT2 -- 1_11	441	7	23336
		96	WT	WT2 -- 1_11	442	8	-0.19015			96	WT	WT2 -- 1_11	442	8	1.0537			96	WT	WT2 -- 1_11	442	8	27761
		96	WT	WT2 -- 1_11	443	9	-0.29857			96	WT	WT2 -- 1_11	443	9	1.1728			96	WT	WT2 -- 1_11	443	9	48740
		96	WT	WT2 -- 1_11	444	10	0.050504			96	WT	WT2 -- 1_11	444	10	1.1514			96	WT	WT2 -- 1_11	444	10	32886
		96	WT	WT2 -- 1_11	445	11	-0.22361			96	WT	WT2 -- 1_11	445	11	1.1706			96	WT	WT2 -- 1_11	445	11	41361
		96	WT	WT2 -- 1_11	446	12	-0.1188			96	WT	WT2 -- 1_11	446	12	1.2215			96	WT	WT2 -- 1_11	446	12	57305
		96	WT	WT2 -- 1_11	447	13	-0.29957			96	WT	WT2 -- 1_11	447	13	1.0651			96	WT	WT2 -- 1_11	447	13	39596
		96	WT	WT2 -- 1_11	448	14	-0.16328			96	WT	WT2 -- 1_11	448	14	1.0615			96	WT	WT2 -- 1_11	448	14	67585
		96	WT	WT2 -- 1_11	449	15	-0.14671			96	WT	WT2 -- 1_11	449	15	1.1172			96	WT	WT2 -- 1_11	449	15	39354
		96	WT	WT2 -- 1_11	450	16	-0.041182			96	WT	WT2 -- 1_11	450	16	1.2226			96	WT	WT2 -- 1_11	450	16	53918
		96	WT	WT2 -- 1_11	451	17	-0.19756			96	WT	WT2 -- 1_11	451	17	1.1249			96	WT	WT2 -- 1_11	451	17	41166
		96	WT	WT2 -- 1_11	452	18	-0.22336			96	WT	WT2 -- 1_11	452	18	1.0657			96	WT	WT2 -- 1_11	452	18	31587
		96	WT	WT2 -- 1_11	453	19	-0.18621			96	WT	WT2 -- 1_11	453	19	1.1392			96	WT	WT2 -- 1_11	453	19	43028
		96	WT	WT2 -- 1_11	454	20	-0.26055			96	WT	WT2 -- 1_11	454	20	1.1764			96	WT	WT2 -- 1_11	454	20	38692
		96	WT	WT2 -- 1_11	455	21	-0.081693			96	WT	WT2 -- 1_11	455	21	1.1189			96	WT	WT2 -- 1_11	455	21	28537
		96	WT	WT2 -- 1_11	456	22	-0.29867			96	WT	WT2 -- 1_11	456	22	1.1959			96	WT	WT2 -- 1_11	456	22	37709
		96	WT	WT2 -- 1_11	457	23	-0.25531			96	WT	WT2 -- 1_11	457	23	1.0737			96	WT	WT2 -- 1_11	457	23	15471
		96	WT	WT2 -- 1_11	458	24	-0.292			96	WT	WT2 -- 1_11	458	24	1.1306			96	WT	WT2 -- 1_11	458	24	33362
		96	WT	WT2 -- 1_11	459	25	-0.16835			96	WT	WT2 -- 1_11	459	25	1.1358			96	WT	WT2 -- 1_11	459	25	40724
		96	WT	WT2 -- 1_11	460	26	-0.058263			96	WT	WT2 -- 1_11	460	26	1.1146			96	WT	WT2 -- 1_11	460	26	27175
		96	WT	WT2 -- 1_11	461	27	-0.13045			96	WT	WT2 -- 1_11	461	27	1.1014			96	WT	WT2 -- 1_11	461	27	29647
		96	WT	WT2 -- 1_11	462	28	-0.10224			96	WT	WT2 -- 1_11	462	28	1.0597			96	WT	WT2 -- 1_11	462	28	27075
		96	WT	WT2 -- 1_11	463	29	-0.17145			96	WT	WT2 -- 1_11	463	29	1.1415			96	WT	WT2 -- 1_11	463	29	52425
		96	WT	WT2 -- 1_11	464	30	-0.16308			96	WT	WT2 -- 1_11	464	30	1.111			96	WT	WT2 -- 1_11	464	30	45147
		96	WT	WT2 -- 1_11	465	31	-0.091827			96	WT	WT2 -- 1_11	465	31	1.0681			96	WT	WT2 -- 1_11	465	31	30559
		96	WT	WT2 -- 1_11	466	32	-0.16358			96	WT	WT2 -- 1_11	466	32	1.0917			96	WT	WT2 -- 1_11	466	32	33863
		96	WT	WT2 -- 1_11	467	33	-0.026185			96	WT	WT2 -- 1_11	467	33	1.0702			96	WT	WT2 -- 1_11	467	33	43502
		96	WT	WT2 -- 1_11	468	34	-0.17907			96	WT	WT2 -- 1_11	468	34	1.0963			96	WT	WT2 -- 1_11	468	34	49791
		96	WT	WT2 -- 1_11	469	35	-0.055518			96	WT	WT2 -- 1_11	469	35	1.1592			96	WT	WT2 -- 1_11	469	35	29749
		96	WT	WT2 -- 1_11	470	36	-0.070407			96	WT	WT2 -- 1_11	470	36	1.1215			96	WT	WT2 -- 1_11	470	36	35112
	WT	Statistics							WT	Statistics							WT	Statistics
		0h	24h	48h	72h	96h				0h	24h	48h	72h	96h				0h	24h	48h	72h	96h
	Mean	-0.07	-0.081	-0.261	-0.164	-0.155			Mean	1.034	1.032	1.055	1.098	1.112			Mean	7529.48	8288.11	16858.5	31665.7	38402.3
	SD	0.169	0.139	0.106	0.109	0.116			SD	0.02	0.021	0.031	0.051	0.058			SD	3032.83	3272.67	6194.93	11784	13660.1
	low 95% CI	-0.099	-0.104	-0.279	-0.183	-0.174			low 95% CI	1.031	1.029	1.049	1.089	1.102			low 95% CI	7015.19	7733.15	15808	29667.5	36085.9
	high 95% CI	-0.041	-0.057	-0.243	-0.146	-0.135			high 95% CI	1.037	1.036	1.06	1.106	1.122			high 95% CI	8043.77	8843.07	17909	33664	40718.7
	N (foci)	137	137	137	137	137			N (foci)	137	137	137	137	137			N (foci)	137	137	137	137	137
	p (rel. to 0h)	--	0.5582	<0.0001	<0.0001	<0.0001			p (rel. to 0h)	--	0.4202	<0.0001	<0.0001	<0.0001			p (rel. to 0h)	--	0.0475	<0.0001	<0.0001	<0.0001
	https://www.graphpad.com/quickcalcs/ttest2/								https://www.graphpad.com/quickcalcs/ttest2/								https://www.graphpad.com/quickcalcs/ttest2/
	pom2-8	Statistics							pom2-8	Statistics							pom2-8	Statistics
		0h	24h	48h	72h	96h				0h	24h	48h	72h	96h				0h	24h	48h	72h	96h
	Mean	0.011	-0.22	-0.211	-0.208	-0.128			Mean	1.018	1.019	1.039	1.062	1.07			Mean	8145.22	10018.2	25002.5	40251.2	47977.8
	SD	0.152	0.102	0.089	0.108	0.088			SD	0.013	0.014	0.021	0.028	0.031			SD	2631.42	3023.97	7730.89	11761.4	14008.6
	low 95% CI	-0.02	-0.242	-0.229	-0.23	-0.146			low 95% CI	1.015	1.016	1.034	1.056	1.063			low 95% CI	7603.37	9395.55	23410.6	37829.3	45093.2
	high 95% CI	0.042	-0.199	-0.192	-0.186	-0.11			high 95% CI	1.021	1.022	1.043	1.068	1.076			high 95% CI	8687.08	10640.9	26594.4	42673	50862.4
	N (foci)	94	94	94	94	94			N (foci)	94	94	94	94	94			N (foci)	94	94	94	94	94
	p (rel. to 0h)	--	<0.0001	<0.0001	<0.0001	<0.0001			p (rel. to 0h)	--	0.6124	<0.0001	<0.0001	<0.0001			p (rel. to 0h)	--	<0.0001	<0.0001	<0.0001	<0.0001
	p (rel. to WT)	<0.0002	<0.0001	0.0001	0.0028	0.0457			p (rel. to WT)	<0.0001	<0.0001	<0.0001	<0.0001	<0.0001			p (rel. to WT)	0.1021	<0.0001	<0.0001	<0.0001	<0.0001
	https://www.graphpad.com/quickcalcs/ttest2/								https://www.graphpad.com/quickcalcs/ttest2/								https://www.graphpad.com/quickcalcs/ttest2/
	prc1-1	Statistics							prc1-1	Statistics							prc1-1	Statistics
		0h	24h	48h	72h	96h				0h	24h	48h	72h	96h				0h	24h	48h	72h	96h
	Mean	-0.132	-0.045	-0.289	-0.204	-0.005			Mean	1.033	1.032	1.058	1.078	1.083			Mean	6188.75	7303.71	17230	25162.8	29713.4
	SD	0.158	0.182	0.11	0.115	0.126			SD	0.026	0.023	0.036	0.047	0.049			SD	2617.17	3194.86	6646.64	8611.75	10300.8
	low 95% CI	-0.157	-0.074	-0.307	-0.223	-0.026			low 95% CI	1.029	1.028	1.053	1.07	1.075			low 95% CI	5772.12	6795.12	16171.9	23791.9	28073.6
	high 95% CI	-0.107	-0.016	-0.271	-0.186	0.015			high 95% CI	1.037	1.036	1.064	1.085	1.091			high 95% CI	6605.37	7812.3	18288	26533.7	31353.2
	N (foci)	155	155	155	155	155			N (foci)	155	155	155	155	155			N (foci)	155	155	155	155	155
	p (rel. to 0h)	--	<0.0001	<0.0001	<0.0001	<0.0001			p (rel. to 0h)	--	0.7201	<0.0001	<0.0001	<0.0001			p (rel. to 0h)	--	0.0009	<0.0001	<0.0001	<0.0001
	p (rel. to WT)	<0.0022	0.0817	0.0277	0.0025	0.0001			p (rel. to WT)	0.7112	1	0.4449	0.0006	<0.0001			p (rel. to WT)	<0.0001	0.01	0.622	<0.0001	<0.0001
	https://www.graphpad.com/quickcalcs/ttest2/								https://www.graphpad.com/quickcalcs/ttest2/								https://www.graphpad.com/quickcalcs/ttest2/
