# Supplementary material for: Tethering of cellulose synthase to microtubules dampens mechano-induced cytoskeletal organization in Arabidopsis pavement cells
Source: Nat Plants. 2022 Aug 18;8(9):1064–73. doi: 10.1038/s41477-022-01218-7 (PMC9477734; doi:10.1038/s41477-022-01218-7)
Supplement: Source Data Fig. 4 — Statistical source and data. [file 41477_2022_1218_MOESM12_ESM.xlsx]

## Sheet: Figure 4
	Figure 4B							Figure 4C						Figure 4E
		Microtubule anisotropy after ablation							Microtubule anisotropy change within 0 to 2h						Microtubule orientation after ablation
		time	genotype	dataset	cell number	anisotropy			time	genotype	dataset	Danisotropy			time	genotype	dataset	cell number	orientation [deg]
		0	prc1-1	200505_prc1-1_P1	1	0.0466			2	prc1-1	200505_prc1-1_P1	0.1192			0	prc1-1	200505_prc1-1_P1	1	85.001
		0	prc1-1	200505_prc1-1_P1	2	0.0797			2	prc1-1	200505_prc1-1_P1	0.0057			0	prc1-1	200505_prc1-1_P1	2	20.884
		0	prc1-1	200505_prc1-1_P1	3	0.0243			2	prc1-1	200505_prc1-1_P1	0.2098			0	prc1-1	200505_prc1-1_P1	3	59.982
		0	prc1-1	200505_prc1-1_P1	4	0.026			2	prc1-1	200505_prc1-1_P1	0.0192			0	prc1-1	200505_prc1-1_P1	4	33.095
		0	prc1-1	200505_prc1-1_P1	5	0.0331			2	prc1-1	200505_prc1-1_P1	0.1026			0	prc1-1	200505_prc1-1_P1	5	2
		0	prc1-1	200505_prc1-1_P1	6	0.0519			2	prc1-1	200505_prc1-1_P1	0.0411			0	prc1-1	200505_prc1-1_P1	6	15.259
		0	prc1-1	200505_prc1-1_P1	7	0.1261			2	prc1-1	200505_prc1-1_P1	-0.0192			0	prc1-1	200505_prc1-1_P1	7	80.217
		0	prc1-1	200505_prc1-1_P1	8	0.0334			2	prc1-1	200505_prc1-1_P1	0.0144			0	prc1-1	200505_prc1-1_P1	8	26.944
		0	prc1-1	200505_prc1-1_P1	9	0.0481			2	prc1-1	200505_prc1-1_P1	0.0928			0	prc1-1	200505_prc1-1_P1	9	73.446
		0	prc1-1	200505_prc1-1_P1	10	0.0399			2	prc1-1	200505_prc1-1_P1	0.1081			0	prc1-1	200505_prc1-1_P1	10	27.036
		0	prc1-1	200505_prc1-1_P1	11	0.0316			2	prc1-1	200505_prc1-1_P1	0.1549			0	prc1-1	200505_prc1-1_P1	11	31.194
		0	prc1-1	200505_prc1-1_P1	12	0.0145			2	prc1-1	200505_prc1-1_P1	0.0698			0	prc1-1	200505_prc1-1_P1	12	19.738
		0	prc1-1	200505_prc1-1_P2	13	0.0576			2	prc1-1	200505_prc1-1_P2	0.0674			0	prc1-1	200505_prc1-1_P2	13	53.591
		0	prc1-1	200505_prc1-1_P2	14	0.0388			2	prc1-1	200505_prc1-1_P2	0.2464			0	prc1-1	200505_prc1-1_P2	14	53.617
		0	prc1-1	200505_prc1-1_P2	15	0.048			2	prc1-1	200505_prc1-1_P2	0.0905			0	prc1-1	200505_prc1-1_P2	15	23.479
		0	prc1-1	200505_prc1-1_P2	16	0.0335			2	prc1-1	200505_prc1-1_P2	0.102			0	prc1-1	200505_prc1-1_P2	16	69.937
		0	prc1-1	200505_prc1-1_P2	17	0.0374			2	prc1-1	200505_prc1-1_P2	0.0413			0	prc1-1	200505_prc1-1_P2	17	28.805
		0	prc1-1	200505_prc1-1_P2	18	0.0566			2	prc1-1	200505_prc1-1_P2	0.006			0	prc1-1	200505_prc1-1_P2	18	76.324
		0	prc1-1	200505_prc1-1_P2	19	0.116			2	prc1-1	200505_prc1-1_P2	-0.0211			0	prc1-1	200505_prc1-1_P2	19	27.364
		0	prc1-1	200505_prc1-1_P2	20	0.055			2	prc1-1	200505_prc1-1_P2	0.0652			0	prc1-1	200505_prc1-1_P2	20	71.777
		0	prc1-1	200505_prc1-1_P2	21	0.0773			2	prc1-1	200505_prc1-1_P2	0.0218			0	prc1-1	200505_prc1-1_P2	21	4.73
		0	prc1-1	200505_prc1-1_P2	22	0.0662			2	prc1-1	200505_prc1-1_P2	-0.0478			0	prc1-1	200505_prc1-1_P2	22	75.204
		0	prc1-1	200505_prc1-1_P2	24	0.1028			2	prc1-1	200505_prc1-1_P2	0.1299			0	prc1-1	200505_prc1-1_P2	24	30.025
		0	prc1-1	200505_prc1-1_P2	25	0.0974			2	prc1-1	200505_prc1-1_P2	0.0549			0	prc1-1	200505_prc1-1_P2	25	28.739
		0	prc1-1	200505_prc1-1_P2	26	0.0587			2	prc1-1	200505_prc1-1_P2	-0.0188			0	prc1-1	200505_prc1-1_P2	26	71.069
		0	prc1-1	200505_prc1-1_P3_LC	26	0.0445			2	prc1-1	200505_prc1-1_P3_LC	-0.0238			0	prc1-1	200505_prc1-1_P3_LC	26	54.99
		0	prc1-1	200505_prc1-1_P3_LC	27	0.0952			2	prc1-1	200505_prc1-1_P3_LC	0.0627			0	prc1-1	200505_prc1-1_P3_LC	27	11.925
		0	prc1-1	200505_prc1-1_P3_LC	28	0.0769			2	prc1-1	200505_prc1-1_P3_LC	0.1516			0	prc1-1	200505_prc1-1_P3_LC	28	18.026
		0	prc1-1	200505_prc1-1_P3_LC	29	0.1323			2	prc1-1	200505_prc1-1_P3_LC	-0.0301			0	prc1-1	200505_prc1-1_P3_LC	29	83.009
		0	prc1-1	200505_prc1-1_P3_LC	30	0.04			2	prc1-1	200505_prc1-1_P3_LC	0.0526			0	prc1-1	200505_prc1-1_P3_LC	30	71.377
		0	prc1-1	200505_prc1-1_P3_LC	31	0.082			2	prc1-1	200505_prc1-1_P3_LC	0.0349			0	prc1-1	200505_prc1-1_P3_LC	31	71.441
		0	prc1-1	200505_prc1-1_P3_LC	32	0.0937			2	prc1-1	200505_prc1-1_P3_LC	0.0386			0	prc1-1	200505_prc1-1_P3_LC	32	83.151
		0	prc1-1	200505_prc1-1_P3_LC	33	0.1207			2	prc1-1	200505_prc1-1_P3_LC	0.2616			0	prc1-1	200505_prc1-1_P3_LC	33	63.643
		0	prc1-1	200505_prc1-1_P3_LC	34	0.005			2	prc1-1	200505_prc1-1_P3_LC	0.1278			0	prc1-1	200505_prc1-1_P3_LC	34	22.27
		0	prc1-1	200505_prc1-1_P3_LC	35	0.0864			2	prc1-1	200505_prc1-1_P3_LC	-0.0194			0	prc1-1	200505_prc1-1_P3_LC	35	87.62
		0	prc1-1	200505_prc1-1_P3_LC	36	0.0381			2	prc1-1	200505_prc1-1_P3_LC	0.086			0	prc1-1	200505_prc1-1_P3_LC	36	32.951
		0	prc1-1	200505_prc1-1_P3_RC	37	0.0273			2	prc1-1	200505_prc1-1_P3_RC	0.0697			0	prc1-1	200505_prc1-1_P3_RC	37	1.342
		0	prc1-1	200505_prc1-1_P3_RC	38	0.1668			2	prc1-1	200505_prc1-1_P3_RC	-0.0117			0	prc1-1	200505_prc1-1_P3_RC	38	66.383
		0	prc1-1	200505_prc1-1_P3_RC	39	0.0507			2	prc1-1	200505_prc1-1_P3_RC	0.0242			0	prc1-1	200505_prc1-1_P3_RC	39	3.183
		0	prc1-1	200505_prc1-1_P3_RC	40	0.0605			2	prc1-1	200505_prc1-1_P3_RC	0.1314			0	prc1-1	200505_prc1-1_P3_RC	40	22.254
		0	prc1-1	200505_prc1-1_P3_RC	41	0.0477			2	prc1-1	200505_prc1-1_P3_RC	0.1107			0	prc1-1	200505_prc1-1_P3_RC	41	9.471
		0	prc1-1	200505_prc1-1_P3_RC	42	0.0431			2	prc1-1	200505_prc1-1_P3_RC	-0.0095			0	prc1-1	200505_prc1-1_P3_RC	42	46.966
		0	prc1-1	200505_prc1-1_P3_RC	43	0.0795			2	prc1-1	200505_prc1-1_P3_RC	0.1849			0	prc1-1	200505_prc1-1_P3_RC	43	73.418
		0	prc1-1	200505_prc1-1_P3_RC	44	0.0683			2	prc1-1	200505_prc1-1_P3_RC	0.1035			0	prc1-1	200505_prc1-1_P3_RC	44	74.978
		0	prc1-1	200505_prc1-1_P3_RC	45	0.1035			2	prc1-1	200505_prc1-1_P3_RC	-0.0566			0	prc1-1	200505_prc1-1_P3_RC	45	41.968
		0	prc1-1	200505_prc1-1_P3_RC	46	0.0554			2	prc1-1	200505_prc1-1_P3_RC	0.0515			0	prc1-1	200505_prc1-1_P3_RC	46	75.588
		0	prc1-1	200505_prc1-1_P3_RC	47	0.0527			2	prc1-1	200505_prc1-1_P3_RC	0.0566			0	prc1-1	200505_prc1-1_P3_RC	47	40.031
		0	prc1-1	200505_prc1-1_P3_RC	48	0.084			2	prc1-1	200505_prc1-1_P3_RC	-0.0118			0	prc1-1	200505_prc1-1_P3_RC	48	34.032
		0	prc1-1	200505_prc1-1_P3_RC	49	0.0609			2	prc1-1	200505_prc1-1_P3_RC	0.1193			0	prc1-1	200505_prc1-1_P3_RC	49	76.972
		0	prc1-1	200505_prc1-1_P4_LC	50	0.0106			2	prc1-1	200505_prc1-1_P4_LC	0.1395			0	prc1-1	200505_prc1-1_P4_LC	50	7.344
		0	prc1-1	200505_prc1-1_P4_LC	51	0.0614			2	prc1-1	200505_prc1-1_P4_LC	0.0585			0	prc1-1	200505_prc1-1_P4_LC	51	12.793
		0	prc1-1	200505_prc1-1_P4_LC	52	0.0589			2	prc1-1	200505_prc1-1_P4_LC	0.0309			0	prc1-1	200505_prc1-1_P4_LC	52	81.184
		0	prc1-1	200505_prc1-1_P4_LC	53	0.0759			2	prc1-1	200505_prc1-1_P4_LC	-0.0411			0	prc1-1	200505_prc1-1_P4_LC	53	83.084
		0	prc1-1	200505_prc1-1_P4_LC	54	0.0714			2	prc1-1	200505_prc1-1_P4_LC	0.0351			0	prc1-1	200505_prc1-1_P4_LC	54	55.069
		0	prc1-1	200505_prc1-1_P4_LC	55	0.0665			2	prc1-1	200505_prc1-1_P4_LC	-0.0333			0	prc1-1	200505_prc1-1_P4_LC	55	72.1
		0	prc1-1	200505_prc1-1_P4_LC	56	0.0563			2	prc1-1	200505_prc1-1_P4_LC	0.0032			0	prc1-1	200505_prc1-1_P4_LC	56	18.236
		0	prc1-1	200505_prc1-1_P4_LC	57	0.0161			2	prc1-1	200505_prc1-1_P4_LC	0.0482			0	prc1-1	200505_prc1-1_P4_LC	57	3.322
		0	prc1-1	200505_prc1-1_P4_LC	58	0.0664			2	prc1-1	200505_prc1-1_P4_LC	0.0094			0	prc1-1	200505_prc1-1_P4_LC	58	82.814
		0	prc1-1	200505_prc1-1_P4_LC	59	0.0438			2	prc1-1	200505_prc1-1_P4_LC	0.072			0	prc1-1	200505_prc1-1_P4_LC	59	27.39
		0	prc1-1	200505_prc1-1_P4_LC	60	0.072			2	prc1-1	200505_prc1-1_P4_LC	0.0694			0	prc1-1	200505_prc1-1_P4_LC	60	57.228
		0	prc1-1	200505_prc1-1_P4_LC	61	0.09			2	prc1-1	200505_prc1-1_P4_LC	0.0272			0	prc1-1	200505_prc1-1_P4_LC	61	64.969
		0	prc1-1	200505_prc1-1_P4_LC	62	0.1362			2	prc1-1	200505_prc1-1_P4_LC	-0.0683			0	prc1-1	200505_prc1-1_P4_LC	62	7.284
		0	prc1-1	200505_prc1-1_P4_LC	63	0.0189			2	prc1-1	200505_prc1-1_P4_LC	0.0556			0	prc1-1	200505_prc1-1_P4_LC	63	68.714
		0	prc1-1	200505_prc1-1_P4_LC	64	0.1037			2	prc1-1	200505_prc1-1_P4_LC	-0.0769			0	prc1-1	200505_prc1-1_P4_LC	64	7.32
		0	prc1-1	200505_prc1-1_P4_RC	65	0.0806			2	prc1-1	200505_prc1-1_P4_RC	0.0976			0	prc1-1	200505_prc1-1_P4_RC	65	13.9
		0	prc1-1	200505_prc1-1_P4_RC	66	0.0967			2	prc1-1	200505_prc1-1_P4_RC	0.0252			0	prc1-1	200505_prc1-1_P4_RC	66	17.235
		0	prc1-1	200505_prc1-1_P4_RC	67	0.0458			2	prc1-1	200505_prc1-1_P4_RC	0.0145			0	prc1-1	200505_prc1-1_P4_RC	67	0.246
		0	prc1-1	200505_prc1-1_P4_RC	68	0.0159			2	prc1-1	200505_prc1-1_P4_RC	0.0988			0	prc1-1	200505_prc1-1_P4_RC	68	45.659
		0	prc1-1	200505_prc1-1_P4_RC	69	0.0282			2	prc1-1	200505_prc1-1_P4_RC	0.0512			0	prc1-1	200505_prc1-1_P4_RC	69	62.716
		0	prc1-1	200505_prc1-1_P4_RC	70	0.0862			2	prc1-1	200505_prc1-1_P4_RC	-0.0086			0	prc1-1	200505_prc1-1_P4_RC	70	45.585
		0	prc1-1	200505_prc1-1_P4_RC	71	0.0213			2	prc1-1	200505_prc1-1_P4_RC	0.1102			0	prc1-1	200505_prc1-1_P4_RC	71	53.971
		0	prc1-1	200505_prc1-1_P4_RC	72	0.0293			2	prc1-1	200505_prc1-1_P4_RC	0.0756			0	prc1-1	200505_prc1-1_P4_RC	72	81.002
		0	prc1-1	200505_prc1-1_P4_RC	73	0.046			2	prc1-1	200505_prc1-1_P4_RC	0.1748			0	prc1-1	200505_prc1-1_P4_RC	73	61.919
		0	prc1-1	200505_prc1-1_P4_RC	74	0.0227			2	prc1-1	200505_prc1-1_P4_RC	0.1031			0	prc1-1	200505_prc1-1_P4_RC	74	36.428
		0	prc1-1	200505_prc1-1_P4_RC	75	0.0576			2	prc1-1	200505_prc1-1_P4_RC	0.0465			0	prc1-1	200505_prc1-1_P4_RC	75	27.881
		0	prc1-1	200505_prc1-1_P4_RC	76	0.0363			2	prc1-1	200505_prc1-1_P4_RC	0.0379			0	prc1-1	200505_prc1-1_P4_RC	76	43.813
		0	prc1-1	200505_prc1-1_P4_RC	77	0.0636			2	prc1-1	200505_prc1-1_P4_RC	0.0215			0	prc1-1	200505_prc1-1_P4_RC	77	52.596
		0	prc1-1	200505_prc1-1_P4_RC	78	0.0449			2	prc1-1	200505_prc1-1_P4_RC	0.1082			0	prc1-1	200505_prc1-1_P4_RC	78	87.276
		0	prc1-1	200505_prc1-1_P4_RC	79	0.0873			2	prc1-1	200505_prc1-1_P4_RC	0.0625			0	prc1-1	200505_prc1-1_P4_RC	79	68.998
		0	pom2-8	200623_pom2-8_P1	80	0.1414			2	pom2-8	200623_pom2-8_P1	0.0174			0	pom2-8	200623_pom2-8_P1	80	34.825
		0	pom2-8	200623_pom2-8_P1	81	0.0859			2	pom2-8	200623_pom2-8_P1	0.0693			0	pom2-8	200623_pom2-8_P1	81	54.325
		0	pom2-8	200623_pom2-8_P1	82	0.0492			2	pom2-8	200623_pom2-8_P1	0.0239			0	pom2-8	200623_pom2-8_P1	82	26.424
		0	pom2-8	200623_pom2-8_P1	83	0.2167			2	pom2-8	200623_pom2-8_P1	0.018			0	pom2-8	200623_pom2-8_P1	83	9.028
		0	pom2-8	200623_pom2-8_P1	84	0.0331			2	pom2-8	200623_pom2-8_P1	0.1027			0	pom2-8	200623_pom2-8_P1	84	41.659
		0	pom2-8	200623_pom2-8_P2	85	0.0763			2	pom2-8	200623_pom2-8_P2	0.055			0	pom2-8	200623_pom2-8_P2	85	47.836
		0	pom2-8	200623_pom2-8_P2	86	0.0603			2	pom2-8	200623_pom2-8_P2	0.0731			0	pom2-8	200623_pom2-8_P2	86	7.679
		0	pom2-8	200623_pom2-8_P2	87	0.0462			2	pom2-8	200623_pom2-8_P2	0.0417			0	pom2-8	200623_pom2-8_P2	87	37.06
		0	pom2-8	200623_pom2-8_P2	88	0.0225			2	pom2-8	200623_pom2-8_P2	0.0142			0	pom2-8	200623_pom2-8_P2	88	35.05
		0	pom2-8	200623_pom2-8_P2	89	0.0714			2	pom2-8	200623_pom2-8_P2	0.1087			0	pom2-8	200623_pom2-8_P2	89	67.219
		0	pom2-8	200623_pom2-8_P2	90	0.0435			2	pom2-8	200623_pom2-8_P2	0.0114			0	pom2-8	200623_pom2-8_P2	90	59.588
		0	pom2-8	200623_pom2-8_P2	91	0.0714			2	pom2-8	200623_pom2-8_P2	0.0692			0	pom2-8	200623_pom2-8_P2	91	60.211
		0	pom2-8	200623_pom2-8_P2	92	0.0135			2	pom2-8	200623_pom2-8_P2	0.0903			0	pom2-8	200623_pom2-8_P2	92	43.366
		0	pom2-8	200623_pom2-8_P3	85	0.0459			2	pom2-8	200623_pom2-8_P3	0.0321			0	pom2-8	200623_pom2-8_P3	85	84.785
		0	pom2-8	200623_pom2-8_P3	86	0.1222			2	pom2-8	200623_pom2-8_P3	0.1932			0	pom2-8	200623_pom2-8_P3	86	36.378
		0	pom2-8	200623_pom2-8_P3	87	0.044			2	pom2-8	200623_pom2-8_P3	0.1847			0	pom2-8	200623_pom2-8_P3	87	49.334
		0	pom2-8	200623_pom2-8_P3	88	0.0353			2	pom2-8	200623_pom2-8_P3	0.1223			0	pom2-8	200623_pom2-8_P3	88	50.135
		0	pom2-8	200623_pom2-8_P3	89	0.1445			2	pom2-8	200623_pom2-8_P3	0.0876			0	pom2-8	200623_pom2-8_P3	89	22.224
		0	pom2-8	200623_pom2-8_P3	90	0.0129			2	pom2-8	200623_pom2-8_P3	0.1955			0	pom2-8	200623_pom2-8_P3	90	45.904
		0	pom2-8	200623_pom2-8_P3	91	0.1006			2	pom2-8	200623_pom2-8_P3	0.2251			0	pom2-8	200623_pom2-8_P3	91	45.693
		0	pom2-8	200623_pom2-8_P3	92	0.0918			2	pom2-8	200623_pom2-8_P3	0.0384			0	pom2-8	200623_pom2-8_P3	92	77.341
		0	pom2-8	200623_pom2-8_P4	93	0.0583			2	pom2-8	200623_pom2-8_P4	0.1121			0	pom2-8	200623_pom2-8_P4	93	57.735
		0	pom2-8	200623_pom2-8_P4	94	0.0651			2	pom2-8	200623_pom2-8_P4	0.1648			0	pom2-8	200623_pom2-8_P4	94	72.632
		0	pom2-8	200623_pom2-8_P4	95	0.0644			2	pom2-8	200623_pom2-8_P4	0.0625			0	pom2-8	200623_pom2-8_P4	95	38.336
		0	pom2-8	200623_pom2-8_P4	96	0.1502			2	pom2-8	200623_pom2-8_P4	0.0549			0	pom2-8	200623_pom2-8_P4	96	12.032
		0	pom2-8	200623_pom2-8_P4	97	0.0772			2	pom2-8	200623_pom2-8_P4	-0.008			0	pom2-8	200623_pom2-8_P4	97	39.5
		0	pom2-8	200623_pom2-8_P4	98	0.1102			2	pom2-8	200623_pom2-8_P4	0.0868			0	pom2-8	200623_pom2-8_P4	98	43.926
		0	pom2-8	200623_pom2-8_P4	99	0.0283			2	pom2-8	200623_pom2-8_P4	0.0843			0	pom2-8	200623_pom2-8_P4	99	16.109
		0	pom2-8	200623_pom2-8_P4	100	0.0697			2	pom2-8	200623_pom2-8_P4	0.0428			0	pom2-8	200623_pom2-8_P4	100	20.673
		0	pom2-8	200623_pom2-8_P6	107	0.1761			2	pom2-8	200623_pom2-8_P6	0.0997			0	pom2-8	200623_pom2-8_P6	107	10.532
		0	pom2-8	200623_pom2-8_P6	108	0.0492			2	pom2-8	200623_pom2-8_P6	0.094			0	pom2-8	200623_pom2-8_P6	108	32.027
		0	pom2-8	200623_pom2-8_P6	109	0.0513			2	pom2-8	200623_pom2-8_P6	0.1266			0	pom2-8	200623_pom2-8_P6	109	63.81
		0	pom2-8	200623_pom2-8_P6	110	0.2051			2	pom2-8	200623_pom2-8_P6	-0.0114			0	pom2-8	200623_pom2-8_P6	110	47.714
		0	pom2-8	200623_pom2-8_P6	111	0.0443			2	pom2-8	200623_pom2-8_P6	0.1342			0	pom2-8	200623_pom2-8_P6	111	1.192
		0	pom2-8	200623_pom2-8_P6	112	0.0075			2	pom2-8	200623_pom2-8_P6	0.1647			0	pom2-8	200623_pom2-8_P6	112	32.55
		0	pom2-8	200623_pom2-8_P6	113	0.0576			2	pom2-8	200623_pom2-8_P6	0.1144			0	pom2-8	200623_pom2-8_P6	113	59.977
		0	pom2-8	200623_pom2-8_P6	114	0.0595			2	pom2-8	200623_pom2-8_P6	0.1667			0	pom2-8	200623_pom2-8_P6	114	22.501
		0	pom2-8	200623_pom2-8_P7	115	0.0537			2	pom2-8	200623_pom2-8_P7	0.1276			0	pom2-8	200623_pom2-8_P7	115	69.668
		0	pom2-8	200623_pom2-8_P7	116	0.0955			2	pom2-8	200623_pom2-8_P7	0.0643			0	pom2-8	200623_pom2-8_P7	116	53.707
		0	pom2-8	200623_pom2-8_P7	117	0.0881			2	pom2-8	200623_pom2-8_P7	0.2003			0	pom2-8	200623_pom2-8_P7	117	26.087
		0	pom2-8	200623_pom2-8_P7	118	0.1109			2	pom2-8	200623_pom2-8_P7	0.0327			0	pom2-8	200623_pom2-8_P7	118	41.944
		0	pom2-8	200623_pom2-8_P7	119	0.0456			2	pom2-8	200623_pom2-8_P7	0.1408			0	pom2-8	200623_pom2-8_P7	119	4.892
		0	pom2-8	200623_pom2-8_P7	120	0.0295			2	pom2-8	200623_pom2-8_P7	0.1412			0	pom2-8	200623_pom2-8_P7	120	63.194
		0	pom2-8	200623_pom2-8_P7	121	0.0853			2	pom2-8	200623_pom2-8_P7	0.099			0	pom2-8	200623_pom2-8_P7	121	50.519
		0	pom2-8	200623_pom2-8_P8	122	0.0627			2	pom2-8	200623_pom2-8_P8	0.0174			0	pom2-8	200623_pom2-8_P8	122	41.086
		0	pom2-8	200623_pom2-8_P8	123	0.0786			2	pom2-8	200623_pom2-8_P8	0.0847			0	pom2-8	200623_pom2-8_P8	123	19.88
		0	pom2-8	200623_pom2-8_P8	124	0.1187			2	pom2-8	200623_pom2-8_P8	0.0281			0	pom2-8	200623_pom2-8_P8	124	34.325
		0	pom2-8	200623_pom2-8_P8	125	0.0435			2	pom2-8	200623_pom2-8_P8	0.0062			0	pom2-8	200623_pom2-8_P8	125	52.815
		0	pom2-8	200623_pom2-8_P8	126	0.0526			2	pom2-8	200623_pom2-8_P8	0.1517			0	pom2-8	200623_pom2-8_P8	126	46.049
		0	pom2-8	200623_pom2-8_P8	127	0.1708			2	pom2-8	200623_pom2-8_P8	0.039			0	pom2-8	200623_pom2-8_P8	127	87.257
		0	WT	20201130_WT_P3	148	0.0515			2	WT	20201130_WT_P3	0.0395			0	WT	20201130_WT_P3	148	57.981
		0	WT	20201130_WT_P3	149	0.0684			2	WT	20201130_WT_P3	-0.0614			0	WT	20201130_WT_P3	149	69.588
		0	WT	20201130_WT_P3	150	0.0416			2	WT	20201130_WT_P3	0.1013			0	WT	20201130_WT_P3	150	34.689
		0	WT	20201130_WT_P3	151	0.1219			2	WT	20201130_WT_P3	0.0208			0	WT	20201130_WT_P3	151	37.578
		0	WT	20201130_WT_P3	152	0.0445			2	WT	20201130_WT_P3	0.068			0	WT	20201130_WT_P3	152	25.162
		0	WT	20201130_WT_P3	153	0.0176			2	WT	20201130_WT_P3	0.1047			0	WT	20201130_WT_P3	153	18.036
		0	WT	20201130_WT_P3	154	0.092			2	WT	20201130_WT_P3	-0.0021			0	WT	20201130_WT_P3	154	57.692
		0	WT	20201130_WT_P3	155	0.0553			2	WT	20201130_WT_P3	0.0738			0	WT	20201130_WT_P3	155	6.45
		0	WT	20201130_WT_P3	156	0.0706			2	WT	20201130_WT_P3	0.0049			0	WT	20201130_WT_P3	156	55.332
		0	WT	20201130_WT_P4	157	0.0769			2	WT	20201130_WT_P4	-0.0101			0	WT	20201130_WT_P4	157	85.814
		0	WT	20201130_WT_P4	158	0.0778			2	WT	20201130_WT_P4	0.0671			0	WT	20201130_WT_P4	158	55.338
		0	WT	20201130_WT_P4	159	0.097			2	WT	20201130_WT_P4	-0.0219			0	WT	20201130_WT_P4	159	59.75
		0	WT	20201130_WT_P4	160	0.0981			2	WT	20201130_WT_P4	-0.0395			0	WT	20201130_WT_P4	160	22.601
		0	WT	20201130_WT_P4	161	0.0229			2	WT	20201130_WT_P4	0.0228			0	WT	20201130_WT_P4	161	69.516
		0	WT	20201130_WT_P4	162	0.0224			2	WT	20201130_WT_P4	0.0152			0	WT	20201130_WT_P4	162	84.619
		0	WT	20201130_WT_P4	163	0.0278			2	WT	20201130_WT_P4	0.047			0	WT	20201130_WT_P4	163	33.461
		0	WT	20201130_WT_P4	164	0.0744			2	WT	20201130_WT_P4	0.0277			0	WT	20201130_WT_P4	164	71.01
		0	WT	20201130_WT_P4	165	0.104			2	WT	20201130_WT_P4	-0.0224			0	WT	20201130_WT_P4	165	56.699
		0	WT	20201130_WT_P4	166	0.0448			2	WT	20201130_WT_P4	-0.0196			0	WT	20201130_WT_P4	166	74.596
		0	WT	20201130_WT_P6	167	0.036			2	WT	20201130_WT_P6	0.1205			0	WT	20201130_WT_P6	167	70.066
		0	WT	20201130_WT_P6	168	0.031			2	WT	20201130_WT_P6	0.1125			0	WT	20201130_WT_P6	168	3.081
		0	WT	20201130_WT_P6	169	0.066			2	WT	20201130_WT_P6	0.0824			0	WT	20201130_WT_P6	169	33.359
		0	WT	20201130_WT_P6	170	0.031			2	WT	20201130_WT_P6	0.0402			0	WT	20201130_WT_P6	170	36.743
		0	WT	20201130_WT_P6	171	0.0236			2	WT	20201130_WT_P6	0.1308			0	WT	20201130_WT_P6	171	2.351
		0	WT	20201130_WT_P6	172	0.0168			2	WT	20201130_WT_P6	0.0624			0	WT	20201130_WT_P6	172	58.276
		0	WT	20201130_WT_P6	173	0.0363			2	WT	20201130_WT_P6	0.1036			0	WT	20201130_WT_P6	173	89.249
		0	WT	20201130_WT_P6	174	0.0925			2	WT	20201130_WT_P6	-0.0168			0	WT	20201130_WT_P6	174	54.71
		0	WT	20201130_WT_P6	175	0.0581			2	WT	20201130_WT_P6	0.105			0	WT	20201130_WT_P6	175	16.041
		0	WT	20201130_WT_P6	176	0.0688			2	WT	20201130_WT_P6	0.0404			0	WT	20201130_WT_P6	176	84.298
		0	WT	20201130_WT_P6	177	0.1163			2	WT	20201130_WT_P6	-0.0322			0	WT	20201130_WT_P6	177	29.071
		2	prc1-1	200505_prc1-1_P1	1	0.1658									2	prc1-1	200505_prc1-1_P1	1	50.809
		2	prc1-1	200505_prc1-1_P1	2	0.0854			Statistics						2	prc1-1	200505_prc1-1_P1	2	17.376
		2	prc1-1	200505_prc1-1_P1	3	0.2341			WT	pom2-8	prc1-1				2	prc1-1	200505_prc1-1_P1	3	3.052
		2	prc1-1	200505_prc1-1_P1	4	0.0452		Mean	0.039	0.088	0.057				2	prc1-1	200505_prc1-1_P1	4	26.685
		2	prc1-1	200505_prc1-1_P1	5	0.1357		SD	0.054	0.06	0.068				2	prc1-1	200505_prc1-1_P1	5	12.88
		2	prc1-1	200505_prc1-1_P1	6	0.093		low 95% CI	0.018	0.071	0.042				2	prc1-1	200505_prc1-1_P1	6	18.831
		2	prc1-1	200505_prc1-1_P1	7	0.1069		high 95% CI	0.059	0.105	0.073				2	prc1-1	200505_prc1-1_P1	7	77.647
		2	prc1-1	200505_prc1-1_P1	8	0.0478		N (foci)	30	50	79				2	prc1-1	200505_prc1-1_P1	8	10.616
		2	prc1-1	200505_prc1-1_P1	9	0.1409		p (rel. to WT)	--	0.0004	0.154				2	prc1-1	200505_prc1-1_P1	9	66.126
		2	prc1-1	200505_prc1-1_P1	10	0.148		https://www.graphpad.com/quickcalcs/ttest2/							2	prc1-1	200505_prc1-1_P1	10	38.616
		2	prc1-1	200505_prc1-1_P1	11	0.1865									2	prc1-1	200505_prc1-1_P1	11	10.196
		2	prc1-1	200505_prc1-1_P1	12	0.0843									2	prc1-1	200505_prc1-1_P1	12	17.612
		2	prc1-1	200505_prc1-1_P2	13	0.125									2	prc1-1	200505_prc1-1_P2	13	37.039
		2	prc1-1	200505_prc1-1_P2	14	0.2852									2	prc1-1	200505_prc1-1_P2	14	63.073
		2	prc1-1	200505_prc1-1_P2	15	0.1385									2	prc1-1	200505_prc1-1_P2	15	84.609
		2	prc1-1	200505_prc1-1_P2	16	0.1355									2	prc1-1	200505_prc1-1_P2	16	47.863
		2	prc1-1	200505_prc1-1_P2	17	0.0787									2	prc1-1	200505_prc1-1_P2	17	32.425
		2	prc1-1	200505_prc1-1_P2	18	0.0626									2	prc1-1	200505_prc1-1_P2	18	31.446
		2	prc1-1	200505_prc1-1_P2	19	0.0949									2	prc1-1	200505_prc1-1_P2	19	6.504
		2	prc1-1	200505_prc1-1_P2	20	0.1202									2	prc1-1	200505_prc1-1_P2	20	56.557
		2	prc1-1	200505_prc1-1_P2	21	0.0991									2	prc1-1	200505_prc1-1_P2	21	43.71
		2	prc1-1	200505_prc1-1_P2	22	0.0184									2	prc1-1	200505_prc1-1_P2	22	59.984
		2	prc1-1	200505_prc1-1_P2	23	0.2327									2	prc1-1	200505_prc1-1_P2	23	14.705
		2	prc1-1	200505_prc1-1_P2	24	0.1523									2	prc1-1	200505_prc1-1_P2	24	25.831
		2	prc1-1	200505_prc1-1_P2	25	0.0399									2	prc1-1	200505_prc1-1_P2	25	64.109
		2	prc1-1	200505_prc1-1_P3_LC	26	0.0207									2	prc1-1	200505_prc1-1_P3_LC	26	72.62
		2	prc1-1	200505_prc1-1_P3_LC	27	0.1579									2	prc1-1	200505_prc1-1_P3_LC	27	24.685
		2	prc1-1	200505_prc1-1_P3_LC	28	0.2285									2	prc1-1	200505_prc1-1_P3_LC	28	13.496
		2	prc1-1	200505_prc1-1_P3_LC	29	0.1022									2	prc1-1	200505_prc1-1_P3_LC	29	11.901
		2	prc1-1	200505_prc1-1_P3_LC	30	0.0926									2	prc1-1	200505_prc1-1_P3_LC	30	83.953
		2	prc1-1	200505_prc1-1_P3_LC	31	0.1169									2	prc1-1	200505_prc1-1_P3_LC	31	28.999
		2	prc1-1	200505_prc1-1_P3_LC	32	0.1323									2	prc1-1	200505_prc1-1_P3_LC	32	13.579
		2	prc1-1	200505_prc1-1_P3_LC	33	0.3823									2	prc1-1	200505_prc1-1_P3_LC	33	48.413
		2	prc1-1	200505_prc1-1_P3_LC	34	0.1328									2	prc1-1	200505_prc1-1_P3_LC	34	41.39
		2	prc1-1	200505_prc1-1_P3_LC	35	0.067									2	prc1-1	200505_prc1-1_P3_LC	35	71.33
		2	prc1-1	200505_prc1-1_P3_LC	36	0.1241									2	prc1-1	200505_prc1-1_P3_LC	36	73.809
		2	prc1-1	200505_prc1-1_P3_RC	37	0.097									2	prc1-1	200505_prc1-1_P3_RC	37	35.902
		2	prc1-1	200505_prc1-1_P3_RC	38	0.1551									2	prc1-1	200505_prc1-1_P3_RC	38	56.673
		2	prc1-1	200505_prc1-1_P3_RC	39	0.0749									2	prc1-1	200505_prc1-1_P3_RC	39	3.513
		2	prc1-1	200505_prc1-1_P3_RC	40	0.1919									2	prc1-1	200505_prc1-1_P3_RC	40	9.724
		2	prc1-1	200505_prc1-1_P3_RC	41	0.1584									2	prc1-1	200505_prc1-1_P3_RC	41	30.739
		2	prc1-1	200505_prc1-1_P3_RC	42	0.0336									2	prc1-1	200505_prc1-1_P3_RC	42	64.296
		2	prc1-1	200505_prc1-1_P3_RC	43	0.2644									2	prc1-1	200505_prc1-1_P3_RC	43	12.782
		2	prc1-1	200505_prc1-1_P3_RC	44	0.1718									2	prc1-1	200505_prc1-1_P3_RC	44	72.662
		2	prc1-1	200505_prc1-1_P3_RC	45	0.0469									2	prc1-1	200505_prc1-1_P3_RC	45	45.832
		2	prc1-1	200505_prc1-1_P3_RC	46	0.1069									2	prc1-1	200505_prc1-1_P3_RC	46	67.752
		2	prc1-1	200505_prc1-1_P3_RC	47	0.1093									2	prc1-1	200505_prc1-1_P3_RC	47	55.171
		2	prc1-1	200505_prc1-1_P3_RC	48	0.0722									2	prc1-1	200505_prc1-1_P3_RC	48	56.872
		2	prc1-1	200505_prc1-1_P3_RC	49	0.1802									2	prc1-1	200505_prc1-1_P3_RC	49	31.288
		2	prc1-1	200505_prc1-1_P4_LC	50	0.1501									2	prc1-1	200505_prc1-1_P4_LC	50	1.236
		2	prc1-1	200505_prc1-1_P4_LC	51	0.1199									2	prc1-1	200505_prc1-1_P4_LC	51	19.943
		2	prc1-1	200505_prc1-1_P4_LC	52	0.0898									2	prc1-1	200505_prc1-1_P4_LC	52	72.176
		2	prc1-1	200505_prc1-1_P4_LC	53	0.0348									2	prc1-1	200505_prc1-1_P4_LC	53	69.986
		2	prc1-1	200505_prc1-1_P4_LC	54	0.1065									2	prc1-1	200505_prc1-1_P4_LC	54	58.941
		2	prc1-1	200505_prc1-1_P4_LC	55	0.0332									2	prc1-1	200505_prc1-1_P4_LC	55	51.33
		2	prc1-1	200505_prc1-1_P4_LC	56	0.0595									2	prc1-1	200505_prc1-1_P4_LC	56	7.276
		2	prc1-1	200505_prc1-1_P4_LC	57	0.0643									2	prc1-1	200505_prc1-1_P4_LC	57	83.808
		2	prc1-1	200505_prc1-1_P4_LC	58	0.0758									2	prc1-1	200505_prc1-1_P4_LC	58	22.166
		2	prc1-1	200505_prc1-1_P4_LC	59	0.1158									2	prc1-1	200505_prc1-1_P4_LC	59	52.62
		2	prc1-1	200505_prc1-1_P4_LC	60	0.1414									2	prc1-1	200505_prc1-1_P4_LC	60	9.052
		2	prc1-1	200505_prc1-1_P4_LC	61	0.1172									2	prc1-1	200505_prc1-1_P4_LC	61	20.061
		2	prc1-1	200505_prc1-1_P4_LC	62	0.0679									2	prc1-1	200505_prc1-1_P4_LC	62	27.506
		2	prc1-1	200505_prc1-1_P4_LC	63	0.0745									2	prc1-1	200505_prc1-1_P4_LC	63	54.786
		2	prc1-1	200505_prc1-1_P4_LC	64	0.0268									2	prc1-1	200505_prc1-1_P4_LC	64	41.91
		2	prc1-1	200505_prc1-1_P4_RC	65	0.1782									2	prc1-1	200505_prc1-1_P4_RC	65	7.6
		2	prc1-1	200505_prc1-1_P4_RC	66	0.1219									2	prc1-1	200505_prc1-1_P4_RC	66	46.385
		2	prc1-1	200505_prc1-1_P4_RC	67	0.0603									2	prc1-1	200505_prc1-1_P4_RC	67	60.034
		2	prc1-1	200505_prc1-1_P4_RC	68	0.1147									2	prc1-1	200505_prc1-1_P4_RC	68	63.279
		2	prc1-1	200505_prc1-1_P4_RC	69	0.0794									2	prc1-1	200505_prc1-1_P4_RC	69	34.066
		2	prc1-1	200505_prc1-1_P4_RC	70	0.0776									2	prc1-1	200505_prc1-1_P4_RC	70	14.535
		2	prc1-1	200505_prc1-1_P4_RC	71	0.1315									2	prc1-1	200505_prc1-1_P4_RC	71	21.021
		2	prc1-1	200505_prc1-1_P4_RC	72	0.1049									2	prc1-1	200505_prc1-1_P4_RC	72	50.938
		2	prc1-1	200505_prc1-1_P4_RC	73	0.2208									2	prc1-1	200505_prc1-1_P4_RC	73	88.231
		2	prc1-1	200505_prc1-1_P4_RC	74	0.1258									2	prc1-1	200505_prc1-1_P4_RC	74	43.308
		2	prc1-1	200505_prc1-1_P4_RC	75	0.1041									2	prc1-1	200505_prc1-1_P4_RC	75	43.469
		2	prc1-1	200505_prc1-1_P4_RC	76	0.0742									2	prc1-1	200505_prc1-1_P4_RC	76	64.423
		2	prc1-1	200505_prc1-1_P4_RC	77	0.0851									2	prc1-1	200505_prc1-1_P4_RC	77	22.234
		2	prc1-1	200505_prc1-1_P4_RC	78	0.1531									2	prc1-1	200505_prc1-1_P4_RC	78	66.994
		2	prc1-1	200505_prc1-1_P4_RC	79	0.1498									2	prc1-1	200505_prc1-1_P4_RC	79	81.848
		2	pom2-8	200623_pom2-8_P1	80	0.1588									2	pom2-8	200623_pom2-8_P1	80	36.985
		2	pom2-8	200623_pom2-8_P1	81	0.1552									2	pom2-8	200623_pom2-8_P1	81	48.985
		2	pom2-8	200623_pom2-8_P1	82	0.0731									2	pom2-8	200623_pom2-8_P1	82	35.874
		2	pom2-8	200623_pom2-8_P1	83	0.2347									2	pom2-8	200623_pom2-8_P1	83	11.268
		2	pom2-8	200623_pom2-8_P1	84	0.1358									2	pom2-8	200623_pom2-8_P1	84	22.069
		2	pom2-8	200623_pom2-8_P2	85	0.1313									2	pom2-8	200623_pom2-8_P2	85	43.056
		2	pom2-8	200623_pom2-8_P2	86	0.1334									2	pom2-8	200623_pom2-8_P2	86	15.699
		2	pom2-8	200623_pom2-8_P2	87	0.0879									2	pom2-8	200623_pom2-8_P2	87	50.4
		2	pom2-8	200623_pom2-8_P2	88	0.0367									2	pom2-8	200623_pom2-8_P2	88	36.64
		2	pom2-8	200623_pom2-8_P2	89	0.1801									2	pom2-8	200623_pom2-8_P2	89	76.449
		2	pom2-8	200623_pom2-8_P2	90	0.0549									2	pom2-8	200623_pom2-8_P2	90	60.752
		2	pom2-8	200623_pom2-8_P2	91	0.1406									2	pom2-8	200623_pom2-8_P2	91	75.831
		2	pom2-8	200623_pom2-8_P2	92	0.1038									2	pom2-8	200623_pom2-8_P2	92	62.034
		2	pom2-8	200623_pom2-8_P3	85	0.078									2	pom2-8	200623_pom2-8_P3	85	18.165
		2	pom2-8	200623_pom2-8_P3	86	0.3154									2	pom2-8	200623_pom2-8_P3	86	29.148
		2	pom2-8	200623_pom2-8_P3	87	0.2287									2	pom2-8	200623_pom2-8_P3	87	26.744
		2	pom2-8	200623_pom2-8_P3	88	0.1576									2	pom2-8	200623_pom2-8_P3	88	13.495
		2	pom2-8	200623_pom2-8_P3	89	0.2321									2	pom2-8	200623_pom2-8_P3	89	14.144
		2	pom2-8	200623_pom2-8_P3	90	0.2084									2	pom2-8	200623_pom2-8_P3	90	59.526
		2	pom2-8	200623_pom2-8_P3	91	0.3257									2	pom2-8	200623_pom2-8_P3	91	18.473
		2	pom2-8	200623_pom2-8_P3	92	0.1302									2	pom2-8	200623_pom2-8_P3	92	50.921
		2	pom2-8	200623_pom2-8_P4	93	0.1704									2	pom2-8	200623_pom2-8_P4	93	66.835
		2	pom2-8	200623_pom2-8_P4	94	0.2299									2	pom2-8	200623_pom2-8_P4	94	19.202
		2	pom2-8	200623_pom2-8_P4	95	0.1269									2	pom2-8	200623_pom2-8_P4	95	27.814
		2	pom2-8	200623_pom2-8_P4	96	0.2051									2	pom2-8	200623_pom2-8_P4	96	11.212
		2	pom2-8	200623_pom2-8_P4	97	0.0692									2	pom2-8	200623_pom2-8_P4	97	32.19
		2	pom2-8	200623_pom2-8_P4	98	0.197									2	pom2-8	200623_pom2-8_P4	98	71.406
		2	pom2-8	200623_pom2-8_P4	99	0.1126									2	pom2-8	200623_pom2-8_P4	99	11.929
		2	pom2-8	200623_pom2-8_P4	100	0.1125									2	pom2-8	200623_pom2-8_P4	100	57.473
		2	pom2-8	200623_pom2-8_P6	107	0.2758									2	pom2-8	200623_pom2-8_P6	107	10.822
		2	pom2-8	200623_pom2-8_P6	108	0.1432									2	pom2-8	200623_pom2-8_P6	108	18.637
		2	pom2-8	200623_pom2-8_P6	109	0.1779									2	pom2-8	200623_pom2-8_P6	109	1.5
		2	pom2-8	200623_pom2-8_P6	110	0.1937									2	pom2-8	200623_pom2-8_P6	110	60.784
		2	pom2-8	200623_pom2-8_P6	111	0.1785									2	pom2-8	200623_pom2-8_P6	111	60.688
		2	pom2-8	200623_pom2-8_P6	112	0.1722									2	pom2-8	200623_pom2-8_P6	112	22.96
		2	pom2-8	200623_pom2-8_P6	113	0.172									2	pom2-8	200623_pom2-8_P6	113	28.577
		2	pom2-8	200623_pom2-8_P6	114	0.2262									2	pom2-8	200623_pom2-8_P6	114	29.281
		2	pom2-8	200623_pom2-8_P7	115	0.1813									2	pom2-8	200623_pom2-8_P7	115	44.408
		2	pom2-8	200623_pom2-8_P7	116	0.1598									2	pom2-8	200623_pom2-8_P7	116	62.367
		2	pom2-8	200623_pom2-8_P7	117	0.2884									2	pom2-8	200623_pom2-8_P7	117	28.527
		2	pom2-8	200623_pom2-8_P7	118	0.1436									2	pom2-8	200623_pom2-8_P7	118	48.604
		2	pom2-8	200623_pom2-8_P7	119	0.1864									2	pom2-8	200623_pom2-8_P7	119	20.602
		2	pom2-8	200623_pom2-8_P7	120	0.1707									2	pom2-8	200623_pom2-8_P7	120	52.524
		2	pom2-8	200623_pom2-8_P7	121	0.1843									2	pom2-8	200623_pom2-8_P7	121	44.749
		2	pom2-8	200623_pom2-8_P8	122	0.0801									2	pom2-8	200623_pom2-8_P8	122	59.706
		2	pom2-8	200623_pom2-8_P8	123	0.1633									2	pom2-8	200623_pom2-8_P8	123	25.55
		2	pom2-8	200623_pom2-8_P8	124	0.1468									2	pom2-8	200623_pom2-8_P8	124	37.495
		2	pom2-8	200623_pom2-8_P8	125	0.0497									2	pom2-8	200623_pom2-8_P8	125	6.295
		2	pom2-8	200623_pom2-8_P8	126	0.2043									2	pom2-8	200623_pom2-8_P8	126	46.679
		2	pom2-8	200623_pom2-8_P8	127	0.2098									2	pom2-8	200623_pom2-8_P8	127	89.763
		2	WT	20201130_WT_P3	148	0.091									2	WT	20201130_WT_P3	148	82.081
		2	WT	20201130_WT_P3	149	0.007									2	WT	20201130_WT_P3	149	45.768
		2	WT	20201130_WT_P3	150	0.1429									2	WT	20201130_WT_P3	150	17.799
		2	WT	20201130_WT_P3	151	0.1427									2	WT	20201130_WT_P3	151	72.678
		2	WT	20201130_WT_P3	152	0.1125									2	WT	20201130_WT_P3	152	25.292
		2	WT	20201130_WT_P3	153	0.1223									2	WT	20201130_WT_P3	153	88.296
		2	WT	20201130_WT_P3	154	0.0899									2	WT	20201130_WT_P3	154	83.638
		2	WT	20201130_WT_P3	155	0.1291									2	WT	20201130_WT_P3	155	86.58
		2	WT	20201130_WT_P3	156	0.0755									2	WT	20201130_WT_P3	156	48.992
		2	WT	20201130_WT_P4	157	0.0668									2	WT	20201130_WT_P4	157	70.194
		2	WT	20201130_WT_P4	158	0.1449									2	WT	20201130_WT_P4	158	78.708
		2	WT	20201130_WT_P4	159	0.0751									2	WT	20201130_WT_P4	159	31.98
		2	WT	20201130_WT_P4	160	0.0586									2	WT	20201130_WT_P4	160	65.839
		2	WT	20201130_WT_P4	161	0.0457									2	WT	20201130_WT_P4	161	14.696
		2	WT	20201130_WT_P4	162	0.0376									2	WT	20201130_WT_P4	162	42.549
		2	WT	20201130_WT_P4	163	0.0748									2	WT	20201130_WT_P4	163	83.309
		2	WT	20201130_WT_P4	164	0.1021									2	WT	20201130_WT_P4	164	66.3
		2	WT	20201130_WT_P4	165	0.0816									2	WT	20201130_WT_P4	165	6.541
		2	WT	20201130_WT_P4	166	0.0252									2	WT	20201130_WT_P4	166	42.496
		2	WT	20201130_WT_P6	167	0.1565									2	WT	20201130_WT_P6	167	7.504
		2	WT	20201130_WT_P6	168	0.1435									2	WT	20201130_WT_P6	168	27.351
		2	WT	20201130_WT_P6	169	0.1484									2	WT	20201130_WT_P6	169	4.981
		2	WT	20201130_WT_P6	170	0.0712									2	WT	20201130_WT_P6	170	4.157
		2	WT	20201130_WT_P6	171	0.1544									2	WT	20201130_WT_P6	171	14.119
		2	WT	20201130_WT_P6	172	0.0792									2	WT	20201130_WT_P6	172	42.804
		2	WT	20201130_WT_P6	173	0.1399									2	WT	20201130_WT_P6	173	35.849
		2	WT	20201130_WT_P6	174	0.0757									2	WT	20201130_WT_P6	174	81.8
		2	WT	20201130_WT_P6	175	0.1631									2	WT	20201130_WT_P6	175	26.669
		2	WT	20201130_WT_P6	176	0.1092									2	WT	20201130_WT_P6	176	49.582
		2	WT	20201130_WT_P6	177	0.0841									2	WT	20201130_WT_P6	177	5.961
		4	prc1-1	200505_prc1-1_P1	1	0.1701									4	prc1-1	200505_prc1-1_P1	1	7.411
		4	prc1-1	200505_prc1-1_P1	2	0.1645									4	prc1-1	200505_prc1-1_P1	2	22.616
		4	prc1-1	200505_prc1-1_P1	3	0.2404									4	prc1-1	200505_prc1-1_P1	3	7.102
		4	prc1-1	200505_prc1-1_P1	4	0.1541									4	prc1-1	200505_prc1-1_P1	4	16.465
		4	prc1-1	200505_prc1-1_P1	5	0.0889									4	prc1-1	200505_prc1-1_P1	5	1.08
		4	prc1-1	200505_prc1-1_P1	6	0.1576									4	prc1-1	200505_prc1-1_P1	6	26.209
		4	prc1-1	200505_prc1-1_P1	7	0.1921									4	prc1-1	200505_prc1-1_P1	7	9.903
		4	prc1-1	200505_prc1-1_P1	8	0.2247									4	prc1-1	200505_prc1-1_P1	8	65.516
		4	prc1-1	200505_prc1-1_P1	9	0.17									4	prc1-1	200505_prc1-1_P1	9	61.886
		4	prc1-1	200505_prc1-1_P1	10	0.0997									4	prc1-1	200505_prc1-1_P1	10	54.416
		4	prc1-1	200505_prc1-1_P1	11	0.0785									4	prc1-1	200505_prc1-1_P1	11	37.306
		4	prc1-1	200505_prc1-1_P1	12	0.1068									4	prc1-1	200505_prc1-1_P1	12	35.048
		4	prc1-1	200505_prc1-1_P2	13	0.1833									4	prc1-1	200505_prc1-1_P2	13	36.829
		4	prc1-1	200505_prc1-1_P2	14	0.3198									4	prc1-1	200505_prc1-1_P2	14	52.513
		4	prc1-1	200505_prc1-1_P2	15	0.0256									4	prc1-1	200505_prc1-1_P2	15	87.891
		4	prc1-1	200505_prc1-1_P2	16	0.0749									4	prc1-1	200505_prc1-1_P2	16	49.903
		4	prc1-1	200505_prc1-1_P2	17	0.1033									4	prc1-1	200505_prc1-1_P2	17	49.045
		4	prc1-1	200505_prc1-1_P2	18	0.0474									4	prc1-1	200505_prc1-1_P2	18	67.646
		4	prc1-1	200505_prc1-1_P2	19	0.0527									4	prc1-1	200505_prc1-1_P2	19	28.626
		4	prc1-1	200505_prc1-1_P2	20	0.052									4	prc1-1	200505_prc1-1_P2	20	20.047
		4	prc1-1	200505_prc1-1_P2	21	0.0513									4	prc1-1	200505_prc1-1_P2	21	18.04
		4	prc1-1	200505_prc1-1_P2	22	0.0968									4	prc1-1	200505_prc1-1_P2	22	14.866
		4	prc1-1	200505_prc1-1_P2	23	0.2247									4	prc1-1	200505_prc1-1_P2	23	4.645
		4	prc1-1	200505_prc1-1_P2	24	0.2004									4	prc1-1	200505_prc1-1_P2	24	19.841
		4	prc1-1	200505_prc1-1_P2	25	0.0831									4	prc1-1	200505_prc1-1_P2	25	13.339
		4	prc1-1	200505_prc1-1_P3_LC	26	0.0419									4	prc1-1	200505_prc1-1_P3_LC	26	31.94
		4	prc1-1	200505_prc1-1_P3_LC	27	0.1269									4	prc1-1	200505_prc1-1_P3_LC	27	1.745
		4	prc1-1	200505_prc1-1_P3_LC	28	0.1833									4	prc1-1	200505_prc1-1_P3_LC	28	0.134
		4	prc1-1	200505_prc1-1_P3_LC	29	0.0657									4	prc1-1	200505_prc1-1_P3_LC	29	44.841
		4	prc1-1	200505_prc1-1_P3_LC	30	0.1212									4	prc1-1	200505_prc1-1_P3_LC	30	63.943
		4	prc1-1	200505_prc1-1_P3_LC	31	0.2448									4	prc1-1	200505_prc1-1_P3_LC	31	13.019
		4	prc1-1	200505_prc1-1_P3_LC	32	0.1632									4	prc1-1	200505_prc1-1_P3_LC	32	12.261
		4	prc1-1	200505_prc1-1_P3_LC	33	0.105									4	prc1-1	200505_prc1-1_P3_LC	33	23.437
		4	prc1-1	200505_prc1-1_P3_LC	34	0.0266									4	prc1-1	200505_prc1-1_P3_LC	34	29.19
		4	prc1-1	200505_prc1-1_P3_LC	35	0.0806									4	prc1-1	200505_prc1-1_P3_LC	35	24.62
		4	prc1-1	200505_prc1-1_P3_LC	36	0.0704									4	prc1-1	200505_prc1-1_P3_LC	36	67.749
		4	prc1-1	200505_prc1-1_P3_RC	37	0.0903									4	prc1-1	200505_prc1-1_P3_RC	37	21.232
		4	prc1-1	200505_prc1-1_P3_RC	38	0.1756									4	prc1-1	200505_prc1-1_P3_RC	38	14.797
		4	prc1-1	200505_prc1-1_P3_RC	39	0.0477									4	prc1-1	200505_prc1-1_P3_RC	39	20.223
		4	prc1-1	200505_prc1-1_P3_RC	40	0.154									4	prc1-1	200505_prc1-1_P3_RC	40	10.134
		4	prc1-1	200505_prc1-1_P3_RC	41	0.047									4	prc1-1	200505_prc1-1_P3_RC	41	83.691
		4	prc1-1	200505_prc1-1_P3_RC	42	0.1153									4	prc1-1	200505_prc1-1_P3_RC	42	40.566
		4	prc1-1	200505_prc1-1_P3_RC	43	0.1222									4	prc1-1	200505_prc1-1_P3_RC	43	24.632
		4	prc1-1	200505_prc1-1_P3_RC	44	0.1149									4	prc1-1	200505_prc1-1_P3_RC	44	2.052
		4	prc1-1	200505_prc1-1_P3_RC	45	0.1187									4	prc1-1	200505_prc1-1_P3_RC	45	18.378
		4	prc1-1	200505_prc1-1_P3_RC	46	0.161									4	prc1-1	200505_prc1-1_P3_RC	46	27.182
		4	prc1-1	200505_prc1-1_P3_RC	47	0.0617									4	prc1-1	200505_prc1-1_P3_RC	47	33.379
		4	prc1-1	200505_prc1-1_P3_RC	48	0.1339									4	prc1-1	200505_prc1-1_P3_RC	48	21.012
		4	prc1-1	200505_prc1-1_P3_RC	49	0.131									4	prc1-1	200505_prc1-1_P3_RC	49	19.388
		4	prc1-1	200505_prc1-1_P4_LC	50	0.167									4	prc1-1	200505_prc1-1_P4_LC	50	9.424
		4	prc1-1	200505_prc1-1_P4_LC	51	0.1399									4	prc1-1	200505_prc1-1_P4_LC	51	14.873
		4	prc1-1	200505_prc1-1_P4_LC	52	0.1361									4	prc1-1	200505_prc1-1_P4_LC	52	13.404
		4	prc1-1	200505_prc1-1_P4_LC	53	0.0693									4	prc1-1	200505_prc1-1_P4_LC	53	28.054
		4	prc1-1	200505_prc1-1_P4_LC	54	0.1349									4	prc1-1	200505_prc1-1_P4_LC	54	36.111
		4	prc1-1	200505_prc1-1_P4_LC	55	0.1727									4	prc1-1	200505_prc1-1_P4_LC	55	12.41
		4	prc1-1	200505_prc1-1_P4_LC	56	0.0365									4	prc1-1	200505_prc1-1_P4_LC	56	56.016
		4	prc1-1	200505_prc1-1_P4_LC	57	0.0596									4	prc1-1	200505_prc1-1_P4_LC	57	69.882
		4	prc1-1	200505_prc1-1_P4_LC	58	0.0946									4	prc1-1	200505_prc1-1_P4_LC	58	9.066
		4	prc1-1	200505_prc1-1_P4_LC	59	0.1219									4	prc1-1	200505_prc1-1_P4_LC	59	9.1
		4	prc1-1	200505_prc1-1_P4_LC	60	0.2173									4	prc1-1	200505_prc1-1_P4_LC	60	1.732
		4	prc1-1	200505_prc1-1_P4_LC	61	0.125									4	prc1-1	200505_prc1-1_P4_LC	61	12.201
		4	prc1-1	200505_prc1-1_P4_LC	62	0.4344									4	prc1-1	200505_prc1-1_P4_LC	62	75.716
		4	prc1-1	200505_prc1-1_P4_LC	63	0.1049									4	prc1-1	200505_prc1-1_P4_LC	63	1.264
		4	prc1-1	200505_prc1-1_P4_LC	64	0.0758									4	prc1-1	200505_prc1-1_P4_LC	64	10.99
		4	prc1-1	200505_prc1-1_P4_RC	65	0.1804									4	prc1-1	200505_prc1-1_P4_RC	65	8.64
		4	prc1-1	200505_prc1-1_P4_RC	66	0.1044									4	prc1-1	200505_prc1-1_P4_RC	66	19.385
		4	prc1-1	200505_prc1-1_P4_RC	67	0.0758									4	prc1-1	200505_prc1-1_P4_RC	67	13.504
		4	prc1-1	200505_prc1-1_P4_RC	68	0.1046									4	prc1-1	200505_prc1-1_P4_RC	68	53.089
		4	prc1-1	200505_prc1-1_P4_RC	69	0.1535									4	prc1-1	200505_prc1-1_P4_RC	69	10.676
		4	prc1-1	200505_prc1-1_P4_RC	70	0.1832									4	prc1-1	200505_prc1-1_P4_RC	70	28.175
		4	prc1-1	200505_prc1-1_P4_RC	71	0.0449									4	prc1-1	200505_prc1-1_P4_RC	71	35.811
		4	prc1-1	200505_prc1-1_P4_RC	72	0.0831									4	prc1-1	200505_prc1-1_P4_RC	72	52.438
		4	prc1-1	200505_prc1-1_P4_RC	73	0.1523									4	prc1-1	200505_prc1-1_P4_RC	73	71.151
		4	prc1-1	200505_prc1-1_P4_RC	74	0.2086									4	prc1-1	200505_prc1-1_P4_RC	74	5.962
		4	prc1-1	200505_prc1-1_P4_RC	75	0.0954									4	prc1-1	200505_prc1-1_P4_RC	75	33.911
		4	prc1-1	200505_prc1-1_P4_RC	76	0.1583									4	prc1-1	200505_prc1-1_P4_RC	76	38.187
		4	prc1-1	200505_prc1-1_P4_RC	77	0.1137									4	prc1-1	200505_prc1-1_P4_RC	77	29.854
		4	prc1-1	200505_prc1-1_P4_RC	78	0.1127									4	prc1-1	200505_prc1-1_P4_RC	78	83.544
		4	prc1-1	200505_prc1-1_P4_RC	79	0.1793									4	prc1-1	200505_prc1-1_P4_RC	79	79.592
		4	pom2-8	200623_pom2-8_P1	80	0.1177									4	pom2-8	200623_pom2-8_P1	80	30.705
		4	pom2-8	200623_pom2-8_P1	81	0.1472									4	pom2-8	200623_pom2-8_P1	81	36.665
		4	pom2-8	200623_pom2-8_P1	82	0.0321									4	pom2-8	200623_pom2-8_P1	82	3.614
		4	pom2-8	200623_pom2-8_P1	83	0.2595									4	pom2-8	200623_pom2-8_P1	83	5.178
		4	pom2-8	200623_pom2-8_P1	84	0.177									4	pom2-8	200623_pom2-8_P1	84	21.439
		4	pom2-8	200623_pom2-8_P2	85	0.182									4	pom2-8	200623_pom2-8_P2	85	38.226
		4	pom2-8	200623_pom2-8_P2	86	0.228									4	pom2-8	200623_pom2-8_P2	86	14.071
		4	pom2-8	200623_pom2-8_P2	87	0.1191									4	pom2-8	200623_pom2-8_P2	87	26.79
		4	pom2-8	200623_pom2-8_P2	88	0.1439									4	pom2-8	200623_pom2-8_P2	88	20.07
		4	pom2-8	200623_pom2-8_P2	89	0.1508									4	pom2-8	200623_pom2-8_P2	89	75.069
		4	pom2-8	200623_pom2-8_P2	90	0.1202									4	pom2-8	200623_pom2-8_P2	90	31.462
		4	pom2-8	200623_pom2-8_P2	91	0.0342									4	pom2-8	200623_pom2-8_P2	91	29.391
		4	pom2-8	200623_pom2-8_P2	92	0.1777									4	pom2-8	200623_pom2-8_P2	92	66.904
		4	pom2-8	200623_pom2-8_P3	85	0.2172									4	pom2-8	200623_pom2-8_P3	85	3.615
		4	pom2-8	200623_pom2-8_P3	86	0.2409									4	pom2-8	200623_pom2-8_P3	86	25.708
		4	pom2-8	200623_pom2-8_P3	87	0.267									4	pom2-8	200623_pom2-8_P3	87	20.704
		4	pom2-8	200623_pom2-8_P3	88	0.2314									4	pom2-8	200623_pom2-8_P3	88	21.275
		4	pom2-8	200623_pom2-8_P3	89	0.2274									4	pom2-8	200623_pom2-8_P3	89	14.504
		4	pom2-8	200623_pom2-8_P3	90	0.2101									4	pom2-8	200623_pom2-8_P3	90	56.276
		4	pom2-8	200623_pom2-8_P3	91	0.0641									4	pom2-8	200623_pom2-8_P3	91	45.433
		4	pom2-8	200623_pom2-8_P3	92	0.1682									4	pom2-8	200623_pom2-8_P3	92	38.281
		4	pom2-8	200623_pom2-8_P4	93	0.1139									4	pom2-8	200623_pom2-8_P4	93	25.215
		4	pom2-8	200623_pom2-8_P4	94	0.2176									4	pom2-8	200623_pom2-8_P4	94	16.622
		4	pom2-8	200623_pom2-8_P4	95	0.1257									4	pom2-8	200623_pom2-8_P4	95	12.214
		4	pom2-8	200623_pom2-8_P4	96	0.2529									4	pom2-8	200623_pom2-8_P4	96	12.682
		4	pom2-8	200623_pom2-8_P4	97	0.0529									4	pom2-8	200623_pom2-8_P4	97	10.18
		4	pom2-8	200623_pom2-8_P4	98	0.1833									4	pom2-8	200623_pom2-8_P4	98	76.806
		4	pom2-8	200623_pom2-8_P4	99	0.187									4	pom2-8	200623_pom2-8_P4	99	1.331
		4	pom2-8	200623_pom2-8_P4	100	0.1629									4	pom2-8	200623_pom2-8_P4	100	48.553
		4	pom2-8	200623_pom2-8_P6	107	0.301									4	pom2-8	200623_pom2-8_P6	107	8.412
		4	pom2-8	200623_pom2-8_P6	108	0.1764									4	pom2-8	200623_pom2-8_P6	108	17.637
		4	pom2-8	200623_pom2-8_P6	109	0.2122									4	pom2-8	200623_pom2-8_P6	109	5.55
		4	pom2-8	200623_pom2-8_P6	110	0.1554									4	pom2-8	200623_pom2-8_P6	110	84.414
		4	pom2-8	200623_pom2-8_P6	111	0.175									4	pom2-8	200623_pom2-8_P6	111	72.238
		4	pom2-8	200623_pom2-8_P6	112	0.1695									4	pom2-8	200623_pom2-8_P6	112	25.2
		4	pom2-8	200623_pom2-8_P6	113	0.189									4	pom2-8	200623_pom2-8_P6	113	20.177
		4	pom2-8	200623_pom2-8_P6	114	0.2216									4	pom2-8	200623_pom2-8_P6	114	26.951
		4	pom2-8	200623_pom2-8_P7	115	0.1681									4	pom2-8	200623_pom2-8_P7	115	41.388
		4	pom2-8	200623_pom2-8_P7	116	0.0433									4	pom2-8	200623_pom2-8_P7	116	4.873
		4	pom2-8	200623_pom2-8_P7	117	0.1715									4	pom2-8	200623_pom2-8_P7	117	21.367
		4	pom2-8	200623_pom2-8_P7	118	0.1558									4	pom2-8	200623_pom2-8_P7	118	33.204
		4	pom2-8	200623_pom2-8_P7	119	0.1688									4	pom2-8	200623_pom2-8_P7	119	34.172
		4	pom2-8	200623_pom2-8_P7	120	0.1058									4	pom2-8	200623_pom2-8_P7	120	52.014
		4	pom2-8	200623_pom2-8_P7	121	0.1725									4	pom2-8	200623_pom2-8_P7	121	16.349
		4	pom2-8	200623_pom2-8_P8	122	0.1202									4	pom2-8	200623_pom2-8_P8	122	35.076
		4	pom2-8	200623_pom2-8_P8	123	0.1835									4	pom2-8	200623_pom2-8_P8	123	21
		4	pom2-8	200623_pom2-8_P8	124	0.1846									4	pom2-8	200623_pom2-8_P8	124	29.135
		4	pom2-8	200623_pom2-8_P8	125	0.1306									4	pom2-8	200623_pom2-8_P8	125	14.455
		4	pom2-8	200623_pom2-8_P8	126	0.1906									4	pom2-8	200623_pom2-8_P8	126	40.289
		4	pom2-8	200623_pom2-8_P8	127	0.1914									4	pom2-8	200623_pom2-8_P8	127	83.777
		4	WT	20201130_WT_P3	148	0.0378									4	WT	20201130_WT_P3	148	54.421
		4	WT	20201130_WT_P3	149	0.0526									4	WT	20201130_WT_P3	149	78.122
		4	WT	20201130_WT_P3	150	0.0246									4	WT	20201130_WT_P3	150	70.301
		4	WT	20201130_WT_P3	151	0.1307									4	WT	20201130_WT_P3	151	53.142
		4	WT	20201130_WT_P3	152	0.1441									4	WT	20201130_WT_P3	152	6.652
		4	WT	20201130_WT_P3	153	0.1308									4	WT	20201130_WT_P3	153	74.234
		4	WT	20201130_WT_P3	154	0.0644									4	WT	20201130_WT_P3	154	64.048
		4	WT	20201130_WT_P3	155	0.1313									4	WT	20201130_WT_P3	155	77.26
		4	WT	20201130_WT_P3	156	0.1205									4	WT	20201130_WT_P3	156	48.672
		4	WT	20201130_WT_P4	157	0.1647									4	WT	20201130_WT_P4	157	44.476
		4	WT	20201130_WT_P4	158	0.1525									4	WT	20201130_WT_P4	158	51.462
		4	WT	20201130_WT_P4	159	0.1652									4	WT	20201130_WT_P4	159	59.05
		4	WT	20201130_WT_P4	160	0.0411									4	WT	20201130_WT_P4	160	2.411
		4	WT	20201130_WT_P4	161	0.1171									4	WT	20201130_WT_P4	161	42.716
		4	WT	20201130_WT_P4	162	0.1677									4	WT	20201130_WT_P4	162	75.441
		4	WT	20201130_WT_P4	163	0.1797									4	WT	20201130_WT_P4	163	15.541
		4	WT	20201130_WT_P4	164	0.0683									4	WT	20201130_WT_P4	164	20.55
		4	WT	20201130_WT_P4	165	0.109									4	WT	20201130_WT_P4	165	12.629
		4	WT	20201130_WT_P4	166	0.1271									4	WT	20201130_WT_P4	166	25.786
		4	WT	20201130_WT_P6	167	0.0218									4	WT	20201130_WT_P6	167	75.254
		4	WT	20201130_WT_P6	168	0.0568									4	WT	20201130_WT_P6	168	29.839
		4	WT	20201130_WT_P6	169	0.0082									4	WT	20201130_WT_P6	169	6.651
		4	WT	20201130_WT_P6	170	0.0319									4	WT	20201130_WT_P6	170	6.593
		4	WT	20201130_WT_P6	171	0.1021									4	WT	20201130_WT_P6	171	3.909
		4	WT	20201130_WT_P6	172	0.1196									4	WT	20201130_WT_P6	172	21.314
		4	WT	20201130_WT_P6	173	0.1695									4	WT	20201130_WT_P6	173	27.859
		4	WT	20201130_WT_P6	174	0.1069									4	WT	20201130_WT_P6	174	36.63
		4	WT	20201130_WT_P6	175	0.1456									4	WT	20201130_WT_P6	175	33.379
		4	WT	20201130_WT_P6	176	0.1906									4	WT	20201130_WT_P6	176	39.312
		4	WT	20201130_WT_P6	177	0.156									4	WT	20201130_WT_P6	177	17.539
		6	prc1-1	200505_prc1-1_P1	1	0.1863									6	prc1-1	200505_prc1-1_P1	1	7.199
		6	prc1-1	200505_prc1-1_P1	2	0.1023									6	prc1-1	200505_prc1-1_P1	2	0.554
		6	prc1-1	200505_prc1-1_P1	3	0.1612									6	prc1-1	200505_prc1-1_P1	3	27.182
		6	prc1-1	200505_prc1-1_P1	4	0.0464									6	prc1-1	200505_prc1-1_P1	4	28.035
		6	prc1-1	200505_prc1-1_P1	5	0.0214									6	prc1-1	200505_prc1-1_P1	5	7.75
		6	prc1-1	200505_prc1-1_P1	6	0.229									6	prc1-1	200505_prc1-1_P1	6	2.031
		6	prc1-1	200505_prc1-1_P1	7	0.1536									6	prc1-1	200505_prc1-1_P1	7	4.633
		6	prc1-1	200505_prc1-1_P1	8	0.0895									6	prc1-1	200505_prc1-1_P1	8	8.406
		6	prc1-1	200505_prc1-1_P1	9	0.0779									6	prc1-1	200505_prc1-1_P1	9	15.504
		6	prc1-1	200505_prc1-1_P1	10	0.092									6	prc1-1	200505_prc1-1_P1	10	8.504
		6	prc1-1	200505_prc1-1_P1	11	0.0931									6	prc1-1	200505_prc1-1_P1	11	87.824
		6	prc1-1	200505_prc1-1_P1	12	0.1586									6	prc1-1	200505_prc1-1_P1	12	76.158
		6	prc1-1	200505_prc1-1_P2	13	0.0203									6	prc1-1	200505_prc1-1_P2	13	3.219
		6	prc1-1	200505_prc1-1_P2	14	0.0222									6	prc1-1	200505_prc1-1_P2	14	1.657
		6	prc1-1	200505_prc1-1_P2	15	0.1979									6	prc1-1	200505_prc1-1_P2	15	16.369
		6	prc1-1	200505_prc1-1_P2	16	0.0924									6	prc1-1	200505_prc1-1_P2	16	14.077
		6	prc1-1	200505_prc1-1_P2	17	0.0467									6	prc1-1	200505_prc1-1_P2	17	82.335
		6	prc1-1	200505_prc1-1_P2	18	0.0975									6	prc1-1	200505_prc1-1_P2	18	65.104
		6	prc1-1	200505_prc1-1_P2	19	0.0207									6	prc1-1	200505_prc1-1_P2	19	21.504
		6	prc1-1	200505_prc1-1_P2	20	0.0707									6	prc1-1	200505_prc1-1_P2	20	9.873
		6	prc1-1	200505_prc1-1_P2	21	0.1576									6	prc1-1	200505_prc1-1_P2	21	4.82
		6	prc1-1	200505_prc1-1_P2	22	0.1128									6	prc1-1	200505_prc1-1_P2	22	22.746
		6	prc1-1	200505_prc1-1_P2	23	0.055									6	prc1-1	200505_prc1-1_P2	23	51.505
		6	prc1-1	200505_prc1-1_P2	24	0.1772									6	prc1-1	200505_prc1-1_P2	24	50.831
		6	prc1-1	200505_prc1-1_P2	25	0.1276									6	prc1-1	200505_prc1-1_P2	25	60.929
		6	prc1-1	200505_prc1-1_P3_LC	26	0.0711									6	prc1-1	200505_prc1-1_P3_LC	26	57.16
		6	prc1-1	200505_prc1-1_P3_LC	27	0.1744									6	prc1-1	200505_prc1-1_P3_LC	27	21.165
		6	prc1-1	200505_prc1-1_P3_LC	28	0.2572									6	prc1-1	200505_prc1-1_P3_LC	28	4.646
		6	prc1-1	200505_prc1-1_P3_LC	29	0.1363									6	prc1-1	200505_prc1-1_P3_LC	29	11.731
		6	prc1-1	200505_prc1-1_P3_LC	30	0.1405									6	prc1-1	200505_prc1-1_P3_LC	30	13.287
		6	prc1-1	200505_prc1-1_P3_LC	31	0.1341									6	prc1-1	200505_prc1-1_P3_LC	31	1.991
		6	prc1-1	200505_prc1-1_P3_LC	32	0.1388									6	prc1-1	200505_prc1-1_P3_LC	32	6.799
		6	prc1-1	200505_prc1-1_P3_LC	33	0.0908									6	prc1-1	200505_prc1-1_P3_LC	33	10.697
		6	prc1-1	200505_prc1-1_P3_LC	34	0.0763									6	prc1-1	200505_prc1-1_P3_LC	34	4.94
		6	prc1-1	200505_prc1-1_P3_LC	35	0.0781									6	prc1-1	200505_prc1-1_P3_LC	35	32.21
		6	prc1-1	200505_prc1-1_P3_LC	36	0.1322									6	prc1-1	200505_prc1-1_P3_LC	36	14.599
		6	prc1-1	200505_prc1-1_P3_RC	37	0.2406									6	prc1-1	200505_prc1-1_P3_RC	37	17.332
		6	prc1-1	200505_prc1-1_P3_RC	38	0.1919									6	prc1-1	200505_prc1-1_P3_RC	38	29.777
		6	prc1-1	200505_prc1-1_P3_RC	39	0.0242									6	prc1-1	200505_prc1-1_P3_RC	39	75.377
		6	prc1-1	200505_prc1-1_P3_RC	40	0.1379									6	prc1-1	200505_prc1-1_P3_RC	40	20.544
		6	prc1-1	200505_prc1-1_P3_RC	41	0.1351									6	prc1-1	200505_prc1-1_P3_RC	41	58.631
		6	prc1-1	200505_prc1-1_P3_RC	42	0.2411									6	prc1-1	200505_prc1-1_P3_RC	42	1.576
		6	prc1-1	200505_prc1-1_P3_RC	43	0.1492									6	prc1-1	200505_prc1-1_P3_RC	43	80.148
		6	prc1-1	200505_prc1-1_P3_RC	44	0.0637									6	prc1-1	200505_prc1-1_P3_RC	44	39.398
		6	prc1-1	200505_prc1-1_P3_RC	45	0.1531									6	prc1-1	200505_prc1-1_P3_RC	45	2.698
		6	prc1-1	200505_prc1-1_P3_RC	46	0.1707									6	prc1-1	200505_prc1-1_P3_RC	46	4.798
		6	prc1-1	200505_prc1-1_P3_RC	47	0.15045									6	prc1-1	200505_prc1-1_P3_RC	47	64.401
		6	prc1-1	200505_prc1-1_P3_RC	48	0.1302									6	prc1-1	200505_prc1-1_P3_RC	48	5.762
		6	prc1-1	200505_prc1-1_P3_RC	49	0.1523									6	prc1-1	200505_prc1-1_P3_RC	49	62.562
		6	prc1-1	200505_prc1-1_P4_LC	50	0.095									6	prc1-1	200505_prc1-1_P4_LC	50	28.814
		6	prc1-1	200505_prc1-1_P4_LC	51	0.0834									6	prc1-1	200505_prc1-1_P4_LC	51	16.033
		6	prc1-1	200505_prc1-1_P4_LC	52	0.0712									6	prc1-1	200505_prc1-1_P4_LC	52	44.774
		6	prc1-1	200505_prc1-1_P4_LC	53	0.0482									6	prc1-1	200505_prc1-1_P4_LC	53	49.914
		6	prc1-1	200505_prc1-1_P4_LC	54	0.0716									6	prc1-1	200505_prc1-1_P4_LC	54	15.521
		6	prc1-1	200505_prc1-1_P4_LC	55	0.0196									6	prc1-1	200505_prc1-1_P4_LC	55	26.75
		6	prc1-1	200505_prc1-1_P4_LC	56	0.0732									6	prc1-1	200505_prc1-1_P4_LC	56	18.976
		6	prc1-1	200505_prc1-1_P4_LC	57	0.1768									6	prc1-1	200505_prc1-1_P4_LC	57	1.012
		6	prc1-1	200505_prc1-1_P4_LC	58	0.0278									6	prc1-1	200505_prc1-1_P4_LC	58	70.754
		6	prc1-1	200505_prc1-1_P4_LC	59	0.1303									6	prc1-1	200505_prc1-1_P4_LC	59	15.31
		6	prc1-1	200505_prc1-1_P4_LC	60	0.2107									6	prc1-1	200505_prc1-1_P4_LC	60	2.482
		6	prc1-1	200505_prc1-1_P4_LC	61	0.2727									6	prc1-1	200505_prc1-1_P4_LC	61	2.081
		6	prc1-1	200505_prc1-1_P4_LC	62	0.0673									6	prc1-1	200505_prc1-1_P4_LC	62	44.676
		6	prc1-1	200505_prc1-1_P4_LC	63	0.1746									6	prc1-1	200505_prc1-1_P4_LC	63	4.224
		6	prc1-1	200505_prc1-1_P4_LC	64	0.1389									6	prc1-1	200505_prc1-1_P4_LC	64	7.99
		6	prc1-1	200505_prc1-1_P4_RC	65	0.2203									6	prc1-1	200505_prc1-1_P4_RC	65	10.1
		6	prc1-1	200505_prc1-1_P4_RC	66	0.1632									6	prc1-1	200505_prc1-1_P4_RC	66	18.635
		6	prc1-1	200505_prc1-1_P4_RC	67	0.1444									6	prc1-1	200505_prc1-1_P4_RC	67	0.716
		6	prc1-1	200505_prc1-1_P4_RC	68	0.1586									6	prc1-1	200505_prc1-1_P4_RC	68	1.869
		6	prc1-1	200505_prc1-1_P4_RC	69	0.1795									6	prc1-1	200505_prc1-1_P4_RC	69	13.186
		6	prc1-1	200505_prc1-1_P4_RC	70	0.0735									6	prc1-1	200505_prc1-1_P4_RC	70	1.955
		6	prc1-1	200505_prc1-1_P4_RC	71	0.0894									6	prc1-1	200505_prc1-1_P4_RC	71	48.469
		6	prc1-1	200505_prc1-1_P4_RC	72	0.0761									6	prc1-1	200505_prc1-1_P4_RC	72	29.362
		6	prc1-1	200505_prc1-1_P4_RC	73	0.4323									6	prc1-1	200505_prc1-1_P4_RC	73	19.111
		6	prc1-1	200505_prc1-1_P4_RC	74	0.2299									6	prc1-1	200505_prc1-1_P4_RC	74	10.472
		6	prc1-1	200505_prc1-1_P4_RC	75	0.0909									6	prc1-1	200505_prc1-1_P4_RC	75	64.441
		6	prc1-1	200505_prc1-1_P4_RC	76	0.1625									6	prc1-1	200505_prc1-1_P4_RC	76	31.247
		6	prc1-1	200505_prc1-1_P4_RC	77	0.0329									6	prc1-1	200505_prc1-1_P4_RC	77	5.594
		6	prc1-1	200505_prc1-1_P4_RC	78	0.1367									6	prc1-1	200505_prc1-1_P4_RC	78	88.986
		6	prc1-1	200505_prc1-1_P4_RC	79	0.1231									6	prc1-1	200505_prc1-1_P4_RC	79	50.812
		6	pom2-8	200623_pom2-8_P1	80	0.1855									6	pom2-8	200623_pom2-8_P1	80	11.425
		6	pom2-8	200623_pom2-8_P1	81	0.1913									6	pom2-8	200623_pom2-8_P1	81	19.555
		6	pom2-8	200623_pom2-8_P1	82	0.0875									6	pom2-8	200623_pom2-8_P1	82	20.254
		6	pom2-8	200623_pom2-8_P1	83	0.2455									6	pom2-8	200623_pom2-8_P1	83	3.268
		6	pom2-8	200623_pom2-8_P1	84	0.1792									6	pom2-8	200623_pom2-8_P1	84	13.179
		6	pom2-8	200623_pom2-8_P2	85	0.0958									6	pom2-8	200623_pom2-8_P2	85	15.086
		6	pom2-8	200623_pom2-8_P2	86	0.2503									6	pom2-8	200623_pom2-8_P2	86	19.911
		6	pom2-8	200623_pom2-8_P2	87	0.137									6	pom2-8	200623_pom2-8_P2	87	13.97
		6	pom2-8	200623_pom2-8_P2	88	0.1463									6	pom2-8	200623_pom2-8_P2	88	0.33
		6	pom2-8	200623_pom2-8_P2	89	0.0265									6	pom2-8	200623_pom2-8_P2	89	47.771
		6	pom2-8	200623_pom2-8_P2	90	0.159									6	pom2-8	200623_pom2-8_P2	90	12.032
		6	pom2-8	200623_pom2-8_P2	91	0.0801									6	pom2-8	200623_pom2-8_P2	91	17.991
		6	pom2-8	200623_pom2-8_P2	92	0.1495									6	pom2-8	200623_pom2-8_P2	92	78.254
		6	pom2-8	200623_pom2-8_P3	85	0.1858									6	pom2-8	200623_pom2-8_P3	85	1.385
		6	pom2-8	200623_pom2-8_P3	86	0.184									6	pom2-8	200623_pom2-8_P3	86	12.638
		6	pom2-8	200623_pom2-8_P3	87	0.1927									6	pom2-8	200623_pom2-8_P3	87	10.394
		6	pom2-8	200623_pom2-8_P3	88	0.2129									6	pom2-8	200623_pom2-8_P3	88	17.245
		6	pom2-8	200623_pom2-8_P3	89	0.2527									6	pom2-8	200623_pom2-8_P3	89	7.654
		6	pom2-8	200623_pom2-8_P3	90	0.1906									6	pom2-8	200623_pom2-8_P3	90	49.726
		6	pom2-8	200623_pom2-8_P3	91	0.1054									6	pom2-8	200623_pom2-8_P3	91	6.203
		6	pom2-8	200623_pom2-8_P3	92	0.1829									6	pom2-8	200623_pom2-8_P3	92	21.621
		6	pom2-8	200623_pom2-8_P4	93	0.154									6	pom2-8	200623_pom2-8_P4	93	7.845
		6	pom2-8	200623_pom2-8_P4	94	0.1929									6	pom2-8	200623_pom2-8_P4	94	15.672
		6	pom2-8	200623_pom2-8_P4	95	0.1578									6	pom2-8	200623_pom2-8_P4	95	6.734
		6	pom2-8	200623_pom2-8_P4	96	0.2142									6	pom2-8	200623_pom2-8_P4	96	10.792
		6	pom2-8	200623_pom2-8_P4	97	0.20875									6	pom2-8	200623_pom2-8_P4	97	37.37
		6	pom2-8	200623_pom2-8_P4	98	0.2033									6	pom2-8	200623_pom2-8_P4	98	77.966
		6	pom2-8	200623_pom2-8_P4	99	0.1838									6	pom2-8	200623_pom2-8_P4	99	10.611
		6	pom2-8	200623_pom2-8_P4	100	0.1903									6	pom2-8	200623_pom2-8_P4	100	30.523
		6	pom2-8	200623_pom2-8_P6	107	0.2222									6	pom2-8	200623_pom2-8_P6	107	0.328
		6	pom2-8	200623_pom2-8_P6	108	0.1797									6	pom2-8	200623_pom2-8_P6	108	0.177
		6	pom2-8	200623_pom2-8_P6	109	0.2154									6	pom2-8	200623_pom2-8_P6	109	9.58
		6	pom2-8	200623_pom2-8_P6	110	0.2008									6	pom2-8	200623_pom2-8_P6	110	69.536
		6	pom2-8	200623_pom2-8_P6	111	0.2204									6	pom2-8	200623_pom2-8_P6	111	82.528
		6	pom2-8	200623_pom2-8_P6	112	0.1293									6	pom2-8	200623_pom2-8_P6	112	21.92
		6	pom2-8	200623_pom2-8_P6	113	0.192									6	pom2-8	200623_pom2-8_P6	113	31.297
		6	pom2-8	200623_pom2-8_P6	114	0.1951									6	pom2-8	200623_pom2-8_P6	114	24.271
		6	pom2-8	200623_pom2-8_P7	115	0.1266									6	pom2-8	200623_pom2-8_P7	115	41.438
		6	pom2-8	200623_pom2-8_P7	116	0.1128									6	pom2-8	200623_pom2-8_P7	116	2.833
		6	pom2-8	200623_pom2-8_P7	117	0.1121									6	pom2-8	200623_pom2-8_P7	117	0.087
		6	pom2-8	200623_pom2-8_P7	118	0.072									6	pom2-8	200623_pom2-8_P7	118	13.826
		6	pom2-8	200623_pom2-8_P7	119	0.2275									6	pom2-8	200623_pom2-8_P7	119	50.202
		6	pom2-8	200623_pom2-8_P7	120	0.1391									6	pom2-8	200623_pom2-8_P7	120	51.034
		6	pom2-8	200623_pom2-8_P7	121	0.1175									6	pom2-8	200623_pom2-8_P7	121	14.831
		6	pom2-8	200623_pom2-8_P8	122	0.1627									6	pom2-8	200623_pom2-8_P8	122	30.646
		6	pom2-8	200623_pom2-8_P8	123	0.1917									6	pom2-8	200623_pom2-8_P8	123	11.07
		6	pom2-8	200623_pom2-8_P8	124	0.1635									6	pom2-8	200623_pom2-8_P8	124	9.745
		6	pom2-8	200623_pom2-8_P8	125	0.1027									6	pom2-8	200623_pom2-8_P8	125	18.185
		6	pom2-8	200623_pom2-8_P8	126	0.1441									6	pom2-8	200623_pom2-8_P8	126	14.859
		6	pom2-8	200623_pom2-8_P8	127	0.1611									6	pom2-8	200623_pom2-8_P8	127	72.447
		6	WT	20201130_WT_P3	148	0.0706									6	WT	20201130_WT_P3	148	14.681
		6	WT	20201130_WT_P3	149	0.0963									6	WT	20201130_WT_P3	149	24.292
		6	WT	20201130_WT_P3	150	0.0877									6	WT	20201130_WT_P3	150	9.401
		6	WT	20201130_WT_P3	151	0.1629									6	WT	20201130_WT_P3	151	21.452
		6	WT	20201130_WT_P3	152	0.0829									6	WT	20201130_WT_P3	152	9.718
		6	WT	20201130_WT_P3	153	0.2194									6	WT	20201130_WT_P3	153	19.464
		6	WT	20201130_WT_P3	154	0.1329									6	WT	20201130_WT_P3	154	48.808
		6	WT	20201130_WT_P3	155	0.1774									6	WT	20201130_WT_P3	155	3.67
		6	WT	20201130_WT_P3	156	0.0801									6	WT	20201130_WT_P3	156	62.362
		6	WT	20201130_WT_P4	157	0.0996									6	WT	20201130_WT_P4	157	68.544
		6	WT	20201130_WT_P4	158	0.1795									6	WT	20201130_WT_P4	158	35.452
		6	WT	20201130_WT_P4	159	0.2638									6	WT	20201130_WT_P4	159	60.48
		6	WT	20201130_WT_P4	160	0.0622									6	WT	20201130_WT_P4	160	77.491
		6	WT	20201130_WT_P4	161	0.0967									6	WT	20201130_WT_P4	161	11.126
		6	WT	20201130_WT_P4	162	0.2041									6	WT	20201130_WT_P4	162	63.121
		6	WT	20201130_WT_P4	163	0.0721									6	WT	20201130_WT_P4	163	14.661
		6	WT	20201130_WT_P4	164	0.176									6	WT	20201130_WT_P4	164	16.85
		6	WT	20201130_WT_P4	165	0.1501									6	WT	20201130_WT_P4	165	17.609
		6	WT	20201130_WT_P4	166	0.1415									6	WT	20201130_WT_P4	166	1.824
		6	WT	20201130_WT_P6	167	0.116									6	WT	20201130_WT_P6	167	1.504
		6	WT	20201130_WT_P6	168	0.0801									6	WT	20201130_WT_P6	168	3.771
		6	WT	20201130_WT_P6	169	0.0879									6	WT	20201130_WT_P6	169	6.789
		6	WT	20201130_WT_P6	170	0.0351									6	WT	20201130_WT_P6	170	70.053
		6	WT	20201130_WT_P6	171	0.1344									6	WT	20201130_WT_P6	171	9.981
		6	WT	20201130_WT_P6	172	0.198									6	WT	20201130_WT_P6	172	21.394
		6	WT	20201130_WT_P6	173	0.1474									6	WT	20201130_WT_P6	173	22.259
		6	WT	20201130_WT_P6	174	0.1151									6	WT	20201130_WT_P6	174	16.32
		6	WT	20201130_WT_P6	175	0.1455									6	WT	20201130_WT_P6	175	53.209
		6	WT	20201130_WT_P6	176	0.1554									6	WT	20201130_WT_P6	176	30.332
		6	WT	20201130_WT_P6	177	0.0695									6	WT	20201130_WT_P6	177	43.449
	WT	Statistics												WT	Statistics
		0h	2h	4h	6h										0h	2h	4h	6h
	Mean	0.06	0.098	0.108	0.128									Mean	48.467	45.233	39.167	28.6
	SD	0.031	0.042	0.054	0.054									SD	25.831	28.961	24.806	23.313
	low 95% CI	0.048	0.082	0.088	0.108									low 95% CI	38.656	34.234	29.746	19.746
	high 95% CI	0.071	0.114	0.128	0.148									high 95% CI	58.277	56.232	48.588	37.454
	N (foci)	30	30	30	30									N (foci)	30	30	30	30
	p (rel. to 0h)	--	0.0002	<0.0001	<0.0001									p (rel. to 0h)	--	0.6432	0.1601	0.0027
	https://www.graphpad.com/quickcalcs/ttest2/													https://www.graphpad.com/quickcalcs/ttest2/
	pom2-8	Statistics												pom2-8	Statistics
		0h	2h	4h	6h										0h	2h	4h	6h
	Mean	0.077	0.165	0.168	0.167									Mean	42.02	38.14	30.28	23.38
	SD	0.048	0.065	0.059	0.049									SD	20.606	21.406	21.592	22.2
	low 95% CI	0.063	0.146	0.151	0.153									low 95% CI	36.104	31.995	24.081	17.007
	high 95% CI	0.091	0.183	0.185	0.181									high 95% CI	47.936	44.285	36.479	29.753
	N (foci)	50	50	50	50									N (foci)	50	50	50	50
	p (rel. to 0h)	--	<0.0001	<0.0001	<0.0001									p (rel. to 0h)	--	0.3555	0.0067	<0.0001
	p (rel. to WT)	0.0581	<0.0001	<0.0001	0.002									p (rel. to WT)	0.246	0.2501	0.109	0.3294
	https://www.graphpad.com/quickcalcs/ttest2/													https://www.graphpad.com/quickcalcs/ttest2/
	prc1-1	Statistics												prc1-1	Statistics
		0h	2h	4h	6h										0h	2h	4h	6h
	Mean	0.061	0.118	0.128	0.126									Mean	45.582	41.139	30.152	26.19
	SD	0.032	0.063	0.068	0.071									SD	27.18	24.317	23.278	25.178
	low 95% CI	0.054	0.104	0.113	0.11									low 95% CI	39.455	35.658	24.905	20.514
	high 95% CI	0.068	0.132	0.143	0.142									high 95% CI	51.709	46.621	35.399	31.866
	N (foci)	79	79	79	79									N (foci)	79	79	79	79
	p (rel. to 0h)	--	<0.0001	<0.0001	<0.0001									p (rel. to 0h)	--	0.2745	0.0002	<0.0001
	p (rel. to WT)	0.8821	0.0591	0.1139	0.8752									p (rel. to WT)	0.6077	0.495	0.0917	0.6406
	https://www.graphpad.com/quickcalcs/ttest2/													https://www.graphpad.com/quickcalcs/ttest2/
