# Supplementary material for: Tethering of cellulose synthase to microtubules dampens mechano-induced cytoskeletal organization in Arabidopsis pavement cells
Source: Nat Plants. 2022 Aug 18;8(9):1064–73. doi: 10.1038/s41477-022-01218-7 (PMC9477734; doi:10.1038/s41477-022-01218-7)
Supplement: Source Data Fig. 5 — Statistical source and data. [file 41477_2022_1218_MOESM13_ESM.xlsx]

## Sheet: Figure 5
	Figure 5B						Figure 5C						Figure 5F											Figure 5G
		Time	Position/Seedling	Cell number	Anisotropy			Time	Position/Seedling	Cell number	CESA3 density [µm^-2]			Time	Position	id	Group1	Group2	Group3	Group4	PosAndGroup	Speed [nm/min]			Time	Position	CSCs	CSC fraction	SMACCs	SMACC fraction	STALLs	STALL fraction	Total
		0	P1	1	0.0487			0	P1	1	0.860959			0	P1	1	v_start	STALL	v_start_STALL	0_v_start_STALL	P1_CSC	75.78			0	P1	48	0.923077	3	0.0576923	1	0.0192308	52
		0	P1	2	0.0475			0	P1	2	0.886611			'15	P1	2	v_end	STALL	v_end_STALL	'15_v_end_STALL	P1_STALL	3.9			0	P4	47	0.886792	3	0.0566038	3	0.0566038	53
		0	P1	3	0.1017			0	P1	3	0.78532			0	P1	3	v_start	STALL	v_start_STALL	0_v_start_STALL	P1_CSC	65.04			0	P6	51	0.944444	3	0.0555556	0	0	54
		0	P1	4	0.0355			0	P1	4	0.815275			'15	P1	4	v_end	STALL	v_end_STALL	'15_v_end_STALL	P1_STALL	15.54			0	P7	49	0.924528	1	0.0188679	3	0.0566038	53
		0	P1	5	0.0676			0	P1	5	0.832802			0	P1	5	v_start	STALL	v_start_STALL	0_v_start_STALL	P1_CSC	75.9			'15	P1	1	0.0192308	0	0	51	0.980769	52
		0	P1	6	0.009			0	P1	6	0.782709			'15	P1	6	v_end	STALL	v_end_STALL	'15_v_end_STALL	P1_STALL	7.74			'15	P4	23	0.433962	0	0	30	0.566038	53
		3	P1	1	0.1803			3	P1	1	0.451313			0	P1	7	v_start	STALL	v_start_STALL	0_v_start_STALL	P1_CSC	75.9			'15	P6	50	0.925926	2	0.037037	2	0.037037	54
		3	P1	2	0.2189			3	P1	2	0.65014			'15	P1	8	v_end	STALL	v_end_STALL	'15_v_end_STALL	P1_STALL	10.38			'15	P7	5	0.0943396	0	0	48	0.90566	53
		3	P1	3	0.2111			3	P1	3	0.437467			0	P1	9	v_start	STALL	v_start_STALL	0_v_start_STALL	P1_SMACC	152.7			3	P1	75	0.669643	26	0.232143	11	0.0982143	112
		3	P1	4	0.0994			3	P1	4	0.573693			'15	P1	10	v_end	STALL	v_end_STALL	'15_v_end_STALL	P1_STALL	13.8			3	P4	44	0.423077	21	0.201923	39	0.375	104
		3	P1	5	0.1897			3	P1	5	0.670322			0	P1	11	v_start	STALL	v_start_STALL	0_v_start_STALL	P1_CSC	84.06			3	P6	75	0.681818	9	0.0818182	26	0.236364	110
		3	P1	6	0.0567			3	P1	6	0.456427			'15	P1	12	v_end	STALL	v_end_STALL	'15_v_end_STALL	P1_STALL	7.38			3	P7	75	0.721154	26	0.25	3	0.0288462	104
		6	P1	1	0.2608			6	P1	1	0.528529			0	P1	13	v_start	STALL	v_start_STALL	0_v_start_STALL	P1_CSC	111.48			6	P1	76	0.72381	22	0.209524	7	0.0666667	105
		6	P1	2	0.2352			6	P1	2	0.573779			'15	P1	14	v_end	STALL	v_end_STALL	'15_v_end_STALL	P1_STALL	17.7			6	P4	51	0.490385	20	0.192308	33	0.317308	104
		6	P1	3	0.1369			6	P1	3	0.439591			0	P1	15	v_start	STALL	v_start_STALL	0_v_start_STALL	P1_CSC	78.48			6	P6	74	0.637931	13	0.112069	29	0.25	116
		6	P1	4	0.0789			6	P1	4	0.527636			'15	P1	16	v_end	STALL	v_end_STALL	'15_v_end_STALL	P1_STALL	5.94			6	P7	30	0.625	14	0.291667	4	0.0833333	48
		6	P1	5	0.2914			6	P1	5	0.618243			0	P1	17	v_start	STALL	v_start_STALL	0_v_start_STALL	P1_CSC	98.46
		6	P1	6	0.2353			6	P1	6	0.420275			'15	P1	18	v_end	STALL	v_end_STALL	'15_v_end_STALL	P1_STALL	1.5		MEANS				CSCs		SMACCs		STALLs
		3	P2	7	0.3691			3	P2	7	0.613492			0	P1	19	v_start	STALL	v_start_STALL	0_v_start_STALL	P1_CSC	89.16					SUM	MEAN	SUM	MEAN	SUM	MEAN	SUM
		3	P2	8	0.3781			3	P2	8	0.674843			'15	P1	20	v_end	STALL	v_end_STALL	'15_v_end_STALL	P1_STALL	7.38			0	all	195	0.919711	10	0.0471799	7	0.0331096	1
		3	P2	9	0.4009			3	P2	9	0.569676			0	P1	21	v_start	STALL	v_start_STALL	0_v_start_STALL	P1_CSC	105.9			'15	all	79	0.368365	2	0.00925926	131	0.622376	1
		3	P2	10	0.3321			3	P2	10	0.543903			'15	P1	22	v_end	STALL	v_end_STALL	'15_v_end_STALL	P1_STALL	0			3	all	269	0.623923	82	0.191471	79	0.184606	1
		6	P2	7	0.3708			6	P2	7	0.540648			0	P1	23	v_start	STALL	v_start_STALL	0_v_start_STALL	P1_CSC	85.14			6	all	231	0.619281	69	0.201392	73	0.179327	1
		6	P2	8	0.2259			6	P2	8	0.503639			'15	P1	24	v_end	STALL	v_end_STALL	'15_v_end_STALL	P1_STALL	7.8
		6	P2	9	0.3507			6	P2	9	0.439683			0	P1	25	v_start	STALL	v_start_STALL	0_v_start_STALL	P1_CSC	80.1		SDs				CSCs		SMACCs		STALLs
		6	P2	10	0.3773			6	P2	10	0.683861			'15	P1	26	v_end	STALL	v_end_STALL	'15_v_end_STALL	P1_STALL	2.58					SUM	SD	SUM	SD	SUM	SD
		0	P4	11	0.0585			0	P4	11	0.646828			0	P1	27	v_start	STALL	v_start_STALL	0_v_start_STALL	P1_CSC	81.36			0	all	195	0.0240133	10	0.0188948	7	0.0282419
		0	P4	12	0.0941			0	P4	12	0.6068			'15	P1	28	v_end	STALL	v_end_STALL	'15_v_end_STALL	P1_STALL	1.14			'15	all	79	0.413183	2	0.0185185	131	0.429919
		0	P4	13	0.0981			0	P4	13	0.661844			0	P1	29	v_start	STALL	v_start_STALL	0_v_start_STALL	P1_CSC	77.88			3	all	269	0.13569	82	0.075747	79	0.153464
		0	P4	14	0.1383			0	P4	14	0.744176			'15	P1	30	v_end	STALL	v_end_STALL	'15_v_end_STALL	P1_STALL	1.74			6	all	231	0.0964728	69	0.0736586	73	0.123748
		0	P4	15	0.026			0	P4	15	0.809482			0	P1	31	v_start	STALL	v_start_STALL	0_v_start_STALL	P1_CSC	115.92
		0	P4	16	0.154			0	P4	16	0.449159			'15	P1	32	v_end	STALL	v_end_STALL	'15_v_end_STALL	P1_STALL	7.44
		0	P4	17	0.0567			0	P4	17	0.150804			0	P1	33	v_start	STALL	v_start_STALL	0_v_start_STALL	P1_CSC	90.12
		3	P4	11	0.2808			3	P4	11	0.45528			'15	P1	34	v_end	STALL	v_end_STALL	'15_v_end_STALL	P1_STALL	7.38
		3	P4	12	0.1149			3	P4	12	0.439798			0	P1	35	v_start	STALL	v_start_STALL	0_v_start_STALL	P1_CSC	91.38
		3	P4	13	0.1213			3	P4	13	0.447734			'15	P1	36	v_end	STALL	v_end_STALL	'15_v_end_STALL	P1_STALL	13.32
		3	P4	14	0.3265			3	P4	14	0.478993			0	P1	37	v_start	STALL	v_start_STALL	0_v_start_STALL	P1_CSC	89.64
		3	P4	15	0.0513			3	P4	15	0.305055			'15	P1	38	v_end	STALL	v_end_STALL	'15_v_end_STALL	P1_STALL	0
		3	P4	16	0.2292			3	P4	16	0.367759			0	P1	39	v_start	STALL	v_start_STALL	0_v_start_STALL	P1_CSC	97.2
		3	P4	17	0.0623			3	P4	17	0.199224			'15	P1	40	v_end	STALL	v_end_STALL	'15_v_end_STALL	P1_STALL	1.5
		6	P4	11	0.1282			6	P4	11	0.345971			0	P1	41	v_start	STALL	v_start_STALL	0_v_start_STALL	P1_CSC	73.62
		6	P4	12	0.2007			6	P4	12	0.422555			'15	P1	42	v_end	STALL	v_end_STALL	'15_v_end_STALL	P1_STALL	8.82
		6	P4	13	0.2912			6	P4	13	0.476815			0	P1	43	v_start	STALL	v_start_STALL	0_v_start_STALL	P1_CSC	54.48
		6	P4	14	0.3267			6	P4	14	0.443585			'15	P1	44	v_end	STALL	v_end_STALL	'15_v_end_STALL	P1_STALL	13.74
		6	P4	15	0.1632			6	P4	15	0.188428			0	P1	45	v_start	STALL	v_start_STALL	0_v_start_STALL	P1_CSC	82.56
		6	P4	16	0.264			6	P4	16	0.417227			'15	P1	46	v_end	STALL	v_end_STALL	'15_v_end_STALL	P1_STALL	7.38
		6	P4	17	0.1762			6	P4	17	0.241339			0	P1	47	v_start	STALL	v_start_STALL	0_v_start_STALL	P1_CSC	101.46
		0	P6	18	0.1392			0	P6	18	0.685127			'15	P1	48	v_end	STALL	v_end_STALL	'15_v_end_STALL	P1_STALL	5.88
		0	P6	19	0.1044			0	P6	19	0.508643			0	P1	49	v_start	STALL	v_start_STALL	0_v_start_STALL	P1_CSC	87.72
		0	P6	20	0.2383			0	P6	20	0.723454			'15	P1	50	v_end	STALL	v_end_STALL	'15_v_end_STALL	P1_STALL	2.94
		0	P6	21	0.2345			0	P6	21	0.825739			0	P1	51	v_start	STALL	v_start_STALL	0_v_start_STALL	P1_SMACC	156.84
		0	P6	22	0.0615			0	P6	22	0.657471			'15	P1	52	v_end	STALL	v_end_STALL	'15_v_end_STALL	P1_STALL	9.06
		3	P6	18	0.3469			3	P6	18	0.632279			0	P1	53	v_start	STALL	v_start_STALL	0_v_start_STALL	P1_CSC	83.28
		3	P6	19	0.2827			3	P6	19	0.530987			'15	P1	54	v_end	STALL	v_end_STALL	'15_v_end_STALL	P1_STALL	0
		3	P6	20	0.2547			3	P6	20	0.622461			0	P1	55	v_start	STALL	v_start_STALL	0_v_start_STALL	P1_CSC	93.36
		3	P6	21	0.4133			3	P6	21	0.64179			'15	P1	56	v_end	STALL	v_end_STALL	'15_v_end_STALL	P1_STALL	0
		3	P6	22	0.1985			3	P6	22	0.588777			0	P1	57	v_start	STALL	v_start_STALL	0_v_start_STALL	P1_CSC	85.08
		6	P6	18	0.301			6	P6	18	0.443488			'15	P1	58	v_end	STALL	v_end_STALL	'15_v_end_STALL	P1_STALL	2.28
		6	P6	19	0.2548			6	P6	19	0.449005			0	P1	59	v_start	STALL	v_start_STALL	0_v_start_STALL	P1_CSC	82.86
		6	P6	20	0.3287			6	P6	20	0.503379			'15	P1	60	v_end	STALL	v_end_STALL	'15_v_end_STALL	P1_STALL	3.9
		6	P6	21	0.2652			6	P6	21	0.504065			0	P1	61	v_start	STALL	v_start_STALL	0_v_start_STALL	P1_CSC	85.32
		6	P6	22	0.2152			6	P6	22	0.532332			'15	P1	62	v_end	STALL	v_end_STALL	'15_v_end_STALL	P1_STALL	5.16
		0	P7	23	0.0541			0	P7	23	0.589984			0	P1	63	v_start	STALL	v_start_STALL	0_v_start_STALL	P1_CSC	76.26
		0	P7	24	0.1067			0	P7	24	0.55197			'15	P1	64	v_end	STALL	v_end_STALL	'15_v_end_STALL	P1_STALL	14.94
		0	P7	25	0.1006			0	P7	25	0.841957			0	P1	65	v_start	STALL	v_start_STALL	0_v_start_STALL	P1_CSC	94.86
		0	P7	26	0.1133			0	P7	26	0.896163			'15	P1	66	v_end	STALL	v_end_STALL	'15_v_end_STALL	P1_STALL	2.28
		0	P7	27	0.1167			0	P7	27	0.989658			0	P1	67	v_start	STALL	v_start_STALL	0_v_start_STALL	P1_CSC	73.62
		0	P7	28	0.0584			0	P7	28	1.07137			'15	P1	68	v_end	STALL	v_end_STALL	'15_v_end_STALL	P1_STALL	5.76
		0	P7	29	0.1202			0	P7	29	1.02747			0	P1	69	v_start	STALL	v_start_STALL	0_v_start_STALL	P1_CSC	53.46
		3	P7	23	0.4115			3	P7	23	0.533229			'15	P1	70	v_end	STALL	v_end_STALL	'15_v_end_STALL	P1_STALL	3.9
		3	P7	24	0.3492			3	P7	24	0.647005			0	P1	71	v_start	STALL	v_start_STALL	0_v_start_STALL	P1_CSC	68.04
		3	P7	25	0.3912			3	P7	25	0.601639			'15	P1	72	v_end	STALL	v_end_STALL	'15_v_end_STALL	P1_STALL	1.32
		3	P7	26	0.2585			3	P7	26	0.538417			0	P1	73	v_start	STALL	v_start_STALL	0_v_start_STALL	P1_CSC	90.84
		3	P7	27	0.2461			3	P7	27	0.509885			'15	P1	74	v_end	STALL	v_end_STALL	'15_v_end_STALL	P1_STALL	5.16
		3	P7	28	0.238			3	P7	28	0.541886			0	P1	75	v_start	STALL	v_start_STALL	0_v_start_STALL	P1_CSC	132.12
		3	P7	29	0.1899			3	P7	29	0.576448			'15	P1	76	v_end	STALL	v_end_STALL	'15_v_end_STALL	P1_STALL	2.28
		6	P7	23	0.1582			6	P7	23	0.186606			0	P1	77	v_start	STALL	v_start_STALL	0_v_start_STALL	P1_CSC	80.88
		6	P7	24	0.1632			6	P7	24	0.144843			'15	P1	78	v_end	STALL	v_end_STALL	'15_v_end_STALL	P1_STALL	12.06
		6	P7	25	0.1654			6	P7	25	0.232303			0	P1	79	v_start	STALL	v_start_STALL	0_v_start_STALL	P1_CSC	134.22
		6	P7	26	0.1229			6	P7	26	0.173806			'15	P1	80	v_end	STALL	v_end_STALL	'15_v_end_STALL	P1_CSC	30.96
		6	P7	27	0.1859			6	P7	27	0.21143			0	P1	81	v_start	STALL	v_start_STALL	0_v_start_STALL	P1_CSC	94.38
		6	P7	28	0.1369			6	P7	28	0.212449			'15	P1	82	v_end	STALL	v_end_STALL	'15_v_end_STALL	P1_STALL	5.88
		6	P7	29	0.1429			6	P7	29	0.230578			0	P1	83	v_start	STALL	v_start_STALL	0_v_start_STALL	P1_CSC	102.96
														'15	P1	84	v_end	STALL	v_end_STALL	'15_v_end_STALL	P1_STALL	11.76
		Statistics						Statistics						0	P1	85	v_start	STALL	v_start_STALL	0_v_start_STALL	P1_STALL	16.2
		Time	N	Mean	SD			Time	N	Mean	SD			'15	P1	86	v_end	STALL	v_end_STALL	'15_v_end_STALL	P1_STALL	1.74
		0	25	0.095	0.057			0	25	0.736	0.198			0	P1	87	v_start	STALL	v_start_STALL	0_v_start_STALL	P1_CSC	72.54
		3	29	0.248	0.111			3	29	0.528	0.112			'15	P1	88	v_end	STALL	v_end_STALL	'15_v_end_STALL	P1_STALL	1.5
		6	29	0.226	0.081			6	29	0.401	0.151			0	P1	89	v_start	STALL	v_start_STALL	0_v_start_STALL	P1_CSC	89.52
														'15	P1	90	v_end	STALL	v_end_STALL	'15_v_end_STALL	P1_STALL	8.88
		p-values						p-values						0	P1	91	v_start	STALL	v_start_STALL	0_v_start_STALL	P1_CSC	123.96
			Pair	p					Pair	p				'15	P1	92	v_end	STALL	v_end_STALL	'15_v_end_STALL	P1_STALL	9.18
			0 -> 3	p < 0.0001					0 -> 3	p < 0.0001				0	P1	93	v_start	STALL	v_start_STALL	0_v_start_STALL	P1_CSC	113.64
			3 -> 6	p = 0.385					3 -> 6	p < 0.0001				'15	P1	94	v_end	STALL	v_end_STALL	'15_v_end_STALL	P1_STALL	11.64
			0 -> 6	p < 0.0001					0 -> 6	p < 0.0001				0	P1	95	v_start	STALL	v_start_STALL	0_v_start_STALL	P1_CSC	79.2
	https://www.graphpad.com/quickcalcs/ttest2/						https://www.graphpad.com/quickcalcs/ttest2/							'15	P1	96	v_end	STALL	v_end_STALL	'15_v_end_STALL	P1_STALL	14.82
														0	P1	97	v_start	STALL	v_start_STALL	0_v_start_STALL	P1_CSC	84.54
														'15	P1	98	v_end	STALL	v_end_STALL	'15_v_end_STALL	P1_STALL	11.88
														0	P1	99	v_start	STALL	v_start_STALL	0_v_start_STALL	P1_SMACC	184.32
														'15	P1	100	v_end	STALL	v_end_STALL	'15_v_end_STALL	P1_STALL	8.28
														0	P1	101	v_start	STALL	v_start_STALL	0_v_start_STALL	P1_CSC	116.34
														'15	P1	102	v_end	STALL	v_end_STALL	'15_v_end_STALL	P1_STALL	24.66
														0	P1	103	v_start	STALL	v_start_STALL	0_v_start_STALL	P1_CSC	83.22
														'15	P1	104	v_end	STALL	v_end_STALL	'15_v_end_STALL	P1_STALL	5.22
														3	P1	105	v_start	STALL	v_start_STALL	3_v_start_STALL	P1_CSC	130.26
														3	P1	106	v_start	STALL	v_start_STALL	3_v_start_STALL	P1_CSC	113.64
														3	P1	107	v_start	STALL	v_start_STALL	3_v_start_STALL	P1_CSC	85.92
														3	P1	108	v_start	STALL	v_start_STALL	3_v_start_STALL	P1_CSC	75.54
														3	P1	109	v_start	STALL	v_start_STALL	3_v_start_STALL	P1_CSC	69.9
														3	P1	110	v_start	STALL	v_start_STALL	3_v_start_STALL	P1_CSC	102.12
														3	P1	111	v_start	STALL	v_start_STALL	3_v_start_STALL	P1_CSC	136.62
														3	P1	112	v_start	STALL	v_start_STALL	3_v_start_STALL	P1_SMACC	190.62
														3	P1	113	v_start	STALL	v_start_STALL	3_v_start_STALL	P1_CSC	65.52
														3	P1	114	v_start	STALL	v_start_STALL	3_v_start_STALL	P1_CSC	108.66
														3	P1	115	v_start	STALL	v_start_STALL	3_v_start_STALL	P1_SMACC	288.18
														3	P1	116	v_start	STALL	v_start_STALL	3_v_start_STALL	P1_CSC	59.52
														3	P1	117	v_start	STALL	v_start_STALL	3_v_start_STALL	P1_SMACC	180.3
														3	P1	118	v_start	STALL	v_start_STALL	3_v_start_STALL	P1_SMACC	284.7
														3	P1	119	v_start	STALL	v_start_STALL	3_v_start_STALL	P1_CSC	82.08
														3	P1	120	v_start	STALL	v_start_STALL	3_v_start_STALL	P1_CSC	32.22
														3	P1	121	v_start	STALL	v_start_STALL	3_v_start_STALL	P1_STALL	7.38
														3	P1	122	v_start	STALL	v_start_STALL	3_v_start_STALL	P1_SMACC	305.82
														3	P1	123	v_start	STALL	v_start_STALL	3_v_start_STALL	P1_CSC	141.9
														3	P1	124	v_start	STALL	v_start_STALL	3_v_start_STALL	P1_SMACC	413.04
														3	P1	125	v_start	STALL	v_start_STALL	3_v_start_STALL	P1_SMACC	331.2
														3	P1	126	v_start	STALL	v_start_STALL	3_v_start_STALL	P1_CSC	101.94
														3	P1	127	v_start	STALL	v_start_STALL	3_v_start_STALL	P1_CSC	91.44
														3	P1	128	v_start	STALL	v_start_STALL	3_v_start_STALL	P1_SMACC	203.82
														3	P1	129	v_start	STALL	v_start_STALL	3_v_start_STALL	P1_CSC	88.02
														3	P1	130	v_start	STALL	v_start_STALL	3_v_start_STALL	P1_CSC	84.12
														3	P1	131	v_start	STALL	v_start_STALL	3_v_start_STALL	P1_SMACC	262.26
														3	P1	132	v_start	STALL	v_start_STALL	3_v_start_STALL	P1_CSC	68.16
														3	P1	133	v_start	STALL	v_start_STALL	3_v_start_STALL	P1_CSC	54.9
														3	P1	134	v_start	STALL	v_start_STALL	3_v_start_STALL	P1_CSC	62.7
														3	P1	135	v_start	STALL	v_start_STALL	3_v_start_STALL	P1_SMACC	239.82
														3	P1	136	v_start	STALL	v_start_STALL	3_v_start_STALL	P1_CSC	116.76
														3	P1	137	v_start	STALL	v_start_STALL	3_v_start_STALL	P1_CSC	119.28
														3	P1	138	v_start	STALL	v_start_STALL	3_v_start_STALL	P1_CSC	60.84
														3	P1	139	v_start	STALL	v_start_STALL	3_v_start_STALL	P1_CSC	72.48
														3	P1	140	v_start	STALL	v_start_STALL	3_v_start_STALL	P1_CSC	94.2
														3	P1	141	v_start	STALL	v_start_STALL	3_v_start_STALL	P1_CSC	69.96
														3	P1	142	v_start	STALL	v_start_STALL	3_v_start_STALL	P1_SMACC	207.54
														3	P1	143	v_start	STALL	v_start_STALL	3_v_start_STALL	P1_CSC	70.98
														3	P1	144	v_start	STALL	v_start_STALL	3_v_start_STALL	P1_CSC	92.64
														3	P1	145	v_start	STALL	v_start_STALL	3_v_start_STALL	P1_CSC	81.72
														3	P1	146	v_start	STALL	v_start_STALL	3_v_start_STALL	P1_CSC	82.8
														3	P1	147	v_start	STALL	v_start_STALL	3_v_start_STALL	P1_STALL	2.7
														3	P1	148	v_start	STALL	v_start_STALL	3_v_start_STALL	P1_CSC	82.8
														3	P1	149	v_start	STALL	v_start_STALL	3_v_start_STALL	P1_CSC	101.64
														3	P1	150	v_start	STALL	v_start_STALL	3_v_start_STALL	P1_CSC	78.54
														3	P1	151	v_start	STALL	v_start_STALL	3_v_start_STALL	P1_SMACC	228.48
														3	P1	152	v_start	STALL	v_start_STALL	3_v_start_STALL	P1_SMACC	342.66
														3	P1	153	v_start	STALL	v_start_STALL	3_v_start_STALL	P1_CSC	128.16
														3	P1	154	v_start	STALL	v_start_STALL	3_v_start_STALL	P1_STALL	28.38
														3	P1	155	v_start	STALL	v_start_STALL	3_v_start_STALL	P1_SMACC	173.58
														3	P1	156	v_start	STALL	v_start_STALL	3_v_start_STALL	P1_SMACC	269.88
														3	P1	157	v_start	STALL	v_start_STALL	3_v_start_STALL	P1_CSC	118.56
														3	P1	158	v_start	STALL	v_start_STALL	3_v_start_STALL	P1_STALL	29.82
														3	P1	159	v_start	STALL	v_start_STALL	3_v_start_STALL	P1_CSC	125.7
														3	P1	160	v_start	STALL	v_start_STALL	3_v_start_STALL	P1_STALL	3.18
														3	P1	161	v_start	STALL	v_start_STALL	3_v_start_STALL	P1_STALL	0
														3	P1	162	v_start	STALL	v_start_STALL	3_v_start_STALL	P1_CSC	78
														3	P1	163	v_start	STALL	v_start_STALL	3_v_start_STALL	P1_SMACC	493.32
														3	P1	164	v_start	STALL	v_start_STALL	3_v_start_STALL	P1_CSC	115.8
														3	P1	165	v_start	STALL	v_start_STALL	3_v_start_STALL	P1_CSC	55.74
														3	P1	166	v_start	STALL	v_start_STALL	3_v_start_STALL	P1_CSC	118.02
														3	P1	167	v_start	STALL	v_start_STALL	3_v_start_STALL	P1_SMACC	152.22
														3	P1	168	v_start	STALL	v_start_STALL	3_v_start_STALL	P1_SMACC	157.26
														3	P1	169	v_start	STALL	v_start_STALL	3_v_start_STALL	P1_CSC	60.78
														3	P1	170	v_start	STALL	v_start_STALL	3_v_start_STALL	P1_SMACC	219.18
														3	P1	171	v_start	STALL	v_start_STALL	3_v_start_STALL	P1_CSC	110.94
														3	P1	172	v_start	STALL	v_start_STALL	3_v_start_STALL	P1_CSC	50.16
														3	P1	173	v_start	STALL	v_start_STALL	3_v_start_STALL	P1_STALL	1.74
														3	P1	174	v_start	STALL	v_start_STALL	3_v_start_STALL	P1_CSC	63
														3	P1	175	v_start	STALL	v_start_STALL	3_v_start_STALL	P1_CSC	79.5
														3	P1	176	v_start	STALL	v_start_STALL	3_v_start_STALL	P1_STALL	2.4
														3	P1	177	v_start	STALL	v_start_STALL	3_v_start_STALL	P1_SMACC	165.24
														3	P1	178	v_start	STALL	v_start_STALL	3_v_start_STALL	P1_SMACC	172.08
														3	P1	179	v_start	STALL	v_start_STALL	3_v_start_STALL	P1_SMACC	178.44
														3	P1	180	v_start	STALL	v_start_STALL	3_v_start_STALL	P1_CSC	69.12
														3	P1	181	v_start	STALL	v_start_STALL	3_v_start_STALL	P1_CSC	58.26
														3	P1	182	v_start	STALL	v_start_STALL	3_v_start_STALL	P1_CSC	119.4
														3	P1	183	v_start	STALL	v_start_STALL	3_v_start_STALL	P1_SMACC	212.58
														3	P1	184	v_start	STALL	v_start_STALL	3_v_start_STALL	P1_CSC	71.34
														3	P1	185	v_start	STALL	v_start_STALL	3_v_start_STALL	P1_CSC	90.36
														3	P1	186	v_start	STALL	v_start_STALL	3_v_start_STALL	P1_CSC	64.2
														3	P1	187	v_start	STALL	v_start_STALL	3_v_start_STALL	P1_CSC	111.42
														3	P1	188	v_start	STALL	v_start_STALL	3_v_start_STALL	P1_CSC	100.86
														3	P1	189	v_start	STALL	v_start_STALL	3_v_start_STALL	P1_STALL	0.78
														3	P1	190	v_start	STALL	v_start_STALL	3_v_start_STALL	P1_SMACC	417.84
														3	P1	191	v_start	STALL	v_start_STALL	3_v_start_STALL	P1_SMACC	163.32
														3	P1	192	v_start	STALL	v_start_STALL	3_v_start_STALL	P1_STALL	3.48
														3	P1	193	v_start	STALL	v_start_STALL	3_v_start_STALL	P1_CSC	52.44
														3	P1	194	v_start	STALL	v_start_STALL	3_v_start_STALL	P1_CSC	83.1
														3	P1	195	v_start	STALL	v_start_STALL	3_v_start_STALL	P1_CSC	54.12
														3	P1	196	v_start	STALL	v_start_STALL	3_v_start_STALL	P1_CSC	117.48
														3	P1	197	v_start	STALL	v_start_STALL	3_v_start_STALL	P1_CSC	52.8
														3	P1	198	v_start	STALL	v_start_STALL	3_v_start_STALL	P1_STALL	12.84
														3	P1	199	v_start	STALL	v_start_STALL	3_v_start_STALL	P1_SMACC	436.92
														3	P1	200	v_start	STALL	v_start_STALL	3_v_start_STALL	P1_CSC	36.78
														3	P1	201	v_start	STALL	v_start_STALL	3_v_start_STALL	P1_CSC	88.2
														3	P1	202	v_start	STALL	v_start_STALL	3_v_start_STALL	P1_CSC	74.52
														3	P1	203	v_start	STALL	v_start_STALL	3_v_start_STALL	P1_CSC	110.7
														3	P1	204	v_start	STALL	v_start_STALL	3_v_start_STALL	P1_CSC	86.58
														3	P1	205	v_start	STALL	v_start_STALL	3_v_start_STALL	P1_CSC	86.34
														3	P1	206	v_start	STALL	v_start_STALL	3_v_start_STALL	P1_CSC	81.84
														3	P1	207	v_start	STALL	v_start_STALL	3_v_start_STALL	P1_CSC	69
														3	P1	208	v_start	STALL	v_start_STALL	3_v_start_STALL	P1_CSC	116.94
														3	P1	209	v_start	STALL	v_start_STALL	3_v_start_STALL	P1_CSC	111.9
														3	P1	210	v_start	STALL	v_start_STALL	3_v_start_STALL	P1_CSC	41.94
														3	P1	211	v_start	STALL	v_start_STALL	3_v_start_STALL	P1_CSC	145.98
														3	P1	212	v_start	STALL	v_start_STALL	3_v_start_STALL	P1_CSC	95.16
														3	P1	213	v_start	STALL	v_start_STALL	3_v_start_STALL	P1_CSC	44.88
														3	P1	214	v_start	STALL	v_start_STALL	3_v_start_STALL	P1_CSC	100.38
														3	P1	215	v_start	STALL	v_start_STALL	3_v_start_STALL	P1_CSC	126.12
														3	P1	216	v_start	STALL	v_start_STALL	3_v_start_STALL	P1_CSC	81.36
														6	P1	217	v_start	STALL	v_start_STALL	6_v_start_STALL	P1_CSC	79.62
														6	P1	218	v_start	STALL	v_start_STALL	6_v_start_STALL	P1_CSC	99.3
														6	P1	219	v_start	STALL	v_start_STALL	6_v_start_STALL	P1_CSC	34.5
														6	P1	220	v_start	STALL	v_start_STALL	6_v_start_STALL	P1_CSC	39.42
														6	P1	221	v_start	STALL	v_start_STALL	6_v_start_STALL	P1_CSC	77.16
														6	P1	222	v_start	STALL	v_start_STALL	6_v_start_STALL	P1_CSC	86.94
														6	P1	223	v_start	STALL	v_start_STALL	6_v_start_STALL	P1_STALL	26.22
														6	P1	224	v_start	STALL	v_start_STALL	6_v_start_STALL	P1_CSC	80.88
														6	P1	225	v_start	STALL	v_start_STALL	6_v_start_STALL	P1_CSC	64.92
														6	P1	226	v_start	STALL	v_start_STALL	6_v_start_STALL	P1_CSC	42.18
														6	P1	227	v_start	STALL	v_start_STALL	6_v_start_STALL	P1_CSC	67.62
														6	P1	228	v_start	STALL	v_start_STALL	6_v_start_STALL	P1_STALL	13.44
														6	P1	229	v_start	STALL	v_start_STALL	6_v_start_STALL	P1_CSC	67.14
														6	P1	230	v_start	STALL	v_start_STALL	6_v_start_STALL	P1_CSC	73.38
														6	P1	231	v_start	STALL	v_start_STALL	6_v_start_STALL	P1_CSC	101.46
														6	P1	232	v_start	STALL	v_start_STALL	6_v_start_STALL	P1_CSC	80.28
														6	P1	233	v_start	STALL	v_start_STALL	6_v_start_STALL	P1_CSC	102.66
														6	P1	234	v_start	STALL	v_start_STALL	6_v_start_STALL	P1_STALL	12.3
														6	P1	235	v_start	STALL	v_start_STALL	6_v_start_STALL	P1_CSC	113.16
														6	P1	236	v_start	STALL	v_start_STALL	6_v_start_STALL	P1_CSC	92.1
														6	P1	237	v_start	STALL	v_start_STALL	6_v_start_STALL	P1_CSC	80.22
														6	P1	238	v_start	STALL	v_start_STALL	6_v_start_STALL	P1_CSC	83.16
														6	P1	239	v_start	STALL	v_start_STALL	6_v_start_STALL	P1_CSC	86.58
														6	P1	240	v_start	STALL	v_start_STALL	6_v_start_STALL	P1_CSC	81.84
														6	P1	241	v_start	STALL	v_start_STALL	6_v_start_STALL	P1_CSC	68.28
														6	P1	242	v_start	STALL	v_start_STALL	6_v_start_STALL	P1_CSC	68.04
														6	P1	243	v_start	STALL	v_start_STALL	6_v_start_STALL	P1_CSC	136.2
														6	P1	244	v_start	STALL	v_start_STALL	6_v_start_STALL	P1_CSC	100.32
														6	P1	245	v_start	STALL	v_start_STALL	6_v_start_STALL	P1_CSC	86.76
														6	P1	246	v_start	STALL	v_start_STALL	6_v_start_STALL	P1_CSC	82.8
														6	P1	247	v_start	STALL	v_start_STALL	6_v_start_STALL	P1_SMACC	275.4
														6	P1	248	v_start	STALL	v_start_STALL	6_v_start_STALL	P1_SMACC	216.36
														6	P1	249	v_start	STALL	v_start_STALL	6_v_start_STALL	P1_SMACC	257.46
														6	P1	250	v_start	STALL	v_start_STALL	6_v_start_STALL	P1_SMACC	209.64
														6	P1	251	v_start	STALL	v_start_STALL	6_v_start_STALL	P1_CSC	66.84
														6	P1	252	v_start	STALL	v_start_STALL	6_v_start_STALL	P1_CSC	40.74
														6	P1	253	v_start	STALL	v_start_STALL	6_v_start_STALL	P1_CSC	100.74
														6	P1	254	v_start	STALL	v_start_STALL	6_v_start_STALL	P1_CSC	81.06
														6	P1	255	v_start	STALL	v_start_STALL	6_v_start_STALL	P1_CSC	88.62
														6	P1	256	v_start	STALL	v_start_STALL	6_v_start_STALL	P1_CSC	115.32
														6	P1	257	v_start	STALL	v_start_STALL	6_v_start_STALL	P1_SMACC	162.42
														6	P1	258	v_start	STALL	v_start_STALL	6_v_start_STALL	P1_CSC	78.48
														6	P1	259	v_start	STALL	v_start_STALL	6_v_start_STALL	P1_SMACC	191.76
														6	P1	260	v_start	STALL	v_start_STALL	6_v_start_STALL	P1_CSC	85.32
														6	P1	261	v_start	STALL	v_start_STALL	6_v_start_STALL	P1_CSC	105.3
														6	P1	262	v_start	STALL	v_start_STALL	6_v_start_STALL	P1_CSC	92.64
														6	P1	263	v_start	STALL	v_start_STALL	6_v_start_STALL	P1_CSC	88.44
														6	P1	264	v_start	STALL	v_start_STALL	6_v_start_STALL	P1_CSC	109.5
														6	P1	265	v_start	STALL	v_start_STALL	6_v_start_STALL	P1_CSC	87.48
														6	P1	266	v_start	STALL	v_start_STALL	6_v_start_STALL	P1_CSC	85.5
														6	P1	267	v_start	STALL	v_start_STALL	6_v_start_STALL	P1_CSC	90.18
														6	P1	268	v_start	STALL	v_start_STALL	6_v_start_STALL	P1_SMACC	241.68
														6	P1	269	v_start	STALL	v_start_STALL	6_v_start_STALL	P1_SMACC	167.04
														6	P1	270	v_start	STALL	v_start_STALL	6_v_start_STALL	P1_CSC	94.98
														6	P1	271	v_start	STALL	v_start_STALL	6_v_start_STALL	P1_CSC	88.26
														6	P1	272	v_start	STALL	v_start_STALL	6_v_start_STALL	P1_CSC	77.46
														6	P1	273	v_start	STALL	v_start_STALL	6_v_start_STALL	P1_CSC	91.08
														6	P1	274	v_start	STALL	v_start_STALL	6_v_start_STALL	P1_SMACC	151.02
														6	P1	275	v_start	STALL	v_start_STALL	6_v_start_STALL	P1_CSC	64.56
														6	P1	276	v_start	STALL	v_start_STALL	6_v_start_STALL	P1_CSC	67.26
														6	P1	277	v_start	STALL	v_start_STALL	6_v_start_STALL	P1_CSC	140.52
														6	P1	278	v_start	STALL	v_start_STALL	6_v_start_STALL	P1_CSC	100.26
														6	P1	279	v_start	STALL	v_start_STALL	6_v_start_STALL	P1_STALL	22.08
														6	P1	280	v_start	STALL	v_start_STALL	6_v_start_STALL	P1_CSC	117.6
														6	P1	281	v_start	STALL	v_start_STALL	6_v_start_STALL	P1_SMACC	271.14
														6	P1	282	v_start	STALL	v_start_STALL	6_v_start_STALL	P1_CSC	90.96
														6	P1	283	v_start	STALL	v_start_STALL	6_v_start_STALL	P1_CSC	85.62
														6	P1	284	v_start	STALL	v_start_STALL	6_v_start_STALL	P1_CSC	86.88
														6	P1	285	v_start	STALL	v_start_STALL	6_v_start_STALL	P1_CSC	89.4
														6	P1	286	v_start	STALL	v_start_STALL	6_v_start_STALL	P1_STALL	22.5
														6	P1	287	v_start	STALL	v_start_STALL	6_v_start_STALL	P1_CSC	109.44
														6	P1	288	v_start	STALL	v_start_STALL	6_v_start_STALL	P1_CSC	80.52
														6	P1	289	v_start	STALL	v_start_STALL	6_v_start_STALL	P1_CSC	100.98
														6	P1	290	v_start	STALL	v_start_STALL	6_v_start_STALL	P1_CSC	59.1
														6	P1	291	v_start	STALL	v_start_STALL	6_v_start_STALL	P1_STALL	28.2
														6	P1	292	v_start	STALL	v_start_STALL	6_v_start_STALL	P1_SMACC	247.92
														6	P1	293	v_start	STALL	v_start_STALL	6_v_start_STALL	P1_CSC	68.82
														6	P1	294	v_start	STALL	v_start_STALL	6_v_start_STALL	P1_CSC	106.98
														6	P1	295	v_start	STALL	v_start_STALL	6_v_start_STALL	P1_STALL	1.62
														6	P1	296	v_start	STALL	v_start_STALL	6_v_start_STALL	P1_CSC	105.42
														6	P1	297	v_start	STALL	v_start_STALL	6_v_start_STALL	P1_CSC	80.46
														6	P1	298	v_start	STALL	v_start_STALL	6_v_start_STALL	P1_CSC	84.6
														6	P1	299	v_start	STALL	v_start_STALL	6_v_start_STALL	P1_CSC	66.18
														6	P1	300	v_start	STALL	v_start_STALL	6_v_start_STALL	P1_SMACC	181.98
														6	P1	301	v_start	STALL	v_start_STALL	6_v_start_STALL	P1_SMACC	159.84
														6	P1	302	v_start	STALL	v_start_STALL	6_v_start_STALL	P1_SMACC	300.06
														6	P1	303	v_start	STALL	v_start_STALL	6_v_start_STALL	P1_CSC	70.92
														6	P1	304	v_start	STALL	v_start_STALL	6_v_start_STALL	P1_CSC	67.86
														6	P1	305	v_start	STALL	v_start_STALL	6_v_start_STALL	P1_CSC	73.68
														6	P1	306	v_start	STALL	v_start_STALL	6_v_start_STALL	P1_CSC	125.22
														6	P1	307	v_start	STALL	v_start_STALL	6_v_start_STALL	P1_SMACC	178.44
														6	P1	308	v_start	STALL	v_start_STALL	6_v_start_STALL	P1_SMACC	260.1
														6	P1	309	v_start	STALL	v_start_STALL	6_v_start_STALL	P1_CSC	118.86
														6	P1	310	v_start	STALL	v_start_STALL	6_v_start_STALL	P1_CSC	89.4
														6	P1	311	v_start	STALL	v_start_STALL	6_v_start_STALL	P1_CSC	68.7
														6	P1	312	v_start	STALL	v_start_STALL	6_v_start_STALL	P1_SMACC	189.78
														6	P1	313	v_start	STALL	v_start_STALL	6_v_start_STALL	P1_CSC	75.54
														6	P1	314	v_start	STALL	v_start_STALL	6_v_start_STALL	P1_SMACC	150.3
														6	P1	315	v_start	STALL	v_start_STALL	6_v_start_STALL	P1_SMACC	324.12
														6	P1	316	v_start	STALL	v_start_STALL	6_v_start_STALL	P1_SMACC	216.06
														6	P1	317	v_start	STALL	v_start_STALL	6_v_start_STALL	P1_SMACC	324.24
														6	P1	318	v_start	STALL	v_start_STALL	6_v_start_STALL	P1_SMACC	221.46
														6	P1	319	v_start	STALL	v_start_STALL	6_v_start_STALL	P1_CSC	110.58
														6	P1	320	v_start	STALL	v_start_STALL	6_v_start_STALL	P1_CSC	73.2
														6	P1	321	v_start	STALL	v_start_STALL	6_v_start_STALL	P1_CSC	80.82
														0	P4	424	v_start	STALL	v_start_STALL	0_v_start_STALL	P4_CSC	75.78
														0	P4	425	v_end	STALL	v_end_STALL	0_v_end_STALL	P4_STALL	3.9
														0	P4	426	v_start	STALL	v_start_STALL	0_v_start_STALL	P4_STALL	13.32
														0	P4	427	v_end	STALL	v_end_STALL	0_v_end_STALL	P4_STALL	1.62
														0	P4	428	v_start	STALL	v_start_STALL	0_v_start_STALL	P4_CSC	29.28
														0	P4	429	v_end	STALL	v_end_STALL	0_v_end_STALL	P4_STALL	4.86
														0	P4	430	v_start	STALL	v_start_STALL	0_v_start_STALL	P4_CSC	68.88
														0	P4	431	v_end	STALL	v_end_STALL	0_v_end_STALL	P4_STALL	5.76
														0	P4	432	v_start	STALL	v_start_STALL	0_v_start_STALL	P4_CSC	28.68
														0	P4	433	v_end	STALL	v_end_STALL	0_v_end_STALL	P4_STALL	4.32
														0	P4	434	v_start	STALL	v_start_STALL	0_v_start_STALL	P4_CSC	45.48
														0	P4	435	v_end	STALL	v_end_STALL	0_v_end_STALL	P4_CSC	72.06
														0	P4	436	v_start	STALL	v_start_STALL	0_v_start_STALL	P4_CSC	54.96
														0	P4	437	v_end	STALL	v_end_STALL	0_v_end_STALL	P4_CSC	21.12
														0	P4	438	v_start	STALL	v_start_STALL	0_v_start_STALL	P4_CSC	48.3
														0	P4	439	v_end	STALL	v_end_STALL	0_v_end_STALL	P4_STALL	7.56
														0	P4	440	v_start	STALL	v_start_STALL	0_v_start_STALL	P4_STALL	4.86
														0	P4	441	v_end	STALL	v_end_STALL	0_v_end_STALL	P4_STALL	4.86
														0	P4	442	v_start	STALL	v_start_STALL	0_v_start_STALL	P4_CSC	63.36
														0	P4	443	v_end	STALL	v_end_STALL	0_v_end_STALL	P4_CSC	22.74
														0	P4	444	v_start	STALL	v_start_STALL	0_v_start_STALL	P4_CSC	64.38
														0	P4	445	v_end	STALL	v_end_STALL	0_v_end_STALL	P4_STALL	14.58
														0	P4	446	v_start	STALL	v_start_STALL	0_v_start_STALL	P4_CSC	54.9
														0	P4	447	v_end	STALL	v_end_STALL	0_v_end_STALL	P4_STALL	17.04
														0	P4	448	v_start	STALL	v_start_STALL	0_v_start_STALL	P4_CSC	29.22
														0	P4	449	v_end	STALL	v_end_STALL	0_v_end_STALL	P4_STALL	11.4
														0	P4	450	v_start	STALL	v_start_STALL	0_v_start_STALL	P4_CSC	64.8
														0	P4	451	v_end	STALL	v_end_STALL	0_v_end_STALL	P4_CSC	30.48
														0	P4	452	v_start	STALL	v_start_STALL	0_v_start_STALL	P4_CSC	58.92
														0	P4	453	v_end	STALL	v_end_STALL	0_v_end_STALL	P4_CSC	57.3
														0	P4	454	v_start	STALL	v_start_STALL	0_v_start_STALL	P4_CSC	86.22
														0	P4	455	v_end	STALL	v_end_STALL	0_v_end_STALL	P4_CSC	64.5
														0	P4	456	v_start	STALL	v_start_STALL	0_v_start_STALL	P4_CSC	43.74
														0	P4	457	v_end	STALL	v_end_STALL	0_v_end_STALL	P4_STALL	17.1
														0	P4	458	v_start	STALL	v_start_STALL	0_v_start_STALL	P4_CSC	34.2
														0	P4	459	v_end	STALL	v_end_STALL	0_v_end_STALL	P4_STALL	0
														0	P4	460	v_start	STALL	v_start_STALL	0_v_start_STALL	P4_STALL	13.08
														0	P4	461	v_end	STALL	v_end_STALL	0_v_end_STALL	P4_STALL	15.24
														0	P4	462	v_start	STALL	v_start_STALL	0_v_start_STALL	P4_CSC	43.68
														0	P4	463	v_end	STALL	v_end_STALL	0_v_end_STALL	P4_STALL	1.92
														0	P4	464	v_start	STALL	v_start_STALL	0_v_start_STALL	P4_CSC	78.42
														0	P4	465	v_end	STALL	v_end_STALL	0_v_end_STALL	P4_CSC	52.8
														0	P4	466	v_start	STALL	v_start_STALL	0_v_start_STALL	P4_CSC	48.9
														0	P4	467	v_end	STALL	v_end_STALL	0_v_end_STALL	P4_STALL	14.7
														0	P4	468	v_start	STALL	v_start_STALL	0_v_start_STALL	P4_CSC	34.26
														0	P4	469	v_end	STALL	v_end_STALL	0_v_end_STALL	P4_STALL	0
														0	P4	470	v_start	STALL	v_start_STALL	0_v_start_STALL	P4_CSC	60.54
														0	P4	471	v_end	STALL	v_end_STALL	0_v_end_STALL	P4_CSC	45.84
														0	P4	472	v_start	STALL	v_start_STALL	0_v_start_STALL	P4_CSC	68.7
														0	P4	473	v_end	STALL	v_end_STALL	0_v_end_STALL	P4_STALL	14.7
														0	P4	474	v_start	STALL	v_start_STALL	0_v_start_STALL	P4_CSC	72
														0	P4	475	v_end	STALL	v_end_STALL	0_v_end_STALL	P4_STALL	16.38
														0	P4	476	v_start	STALL	v_start_STALL	0_v_start_STALL	P4_CSC	81.42
														0	P4	477	v_end	STALL	v_end_STALL	0_v_end_STALL	P4_CSC	53.76
														0	P4	478	v_start	STALL	v_start_STALL	0_v_start_STALL	P4_SMACC	104.46
														0	P4	479	v_end	STALL	v_end_STALL	0_v_end_STALL	P4_CSC	62.7
														0	P4	480	v_start	STALL	v_start_STALL	0_v_start_STALL	P4_CSC	79.8
														0	P4	481	v_end	STALL	v_end_STALL	0_v_end_STALL	P4_CSC	61.56
														0	P4	482	v_start	STALL	v_start_STALL	0_v_start_STALL	P4_CSC	58.56
														0	P4	483	v_end	STALL	v_end_STALL	0_v_end_STALL	P4_CSC	49.38
														0	P4	484	v_start	STALL	v_start_STALL	0_v_start_STALL	P4_CSC	72.12
														0	P4	485	v_end	STALL	v_end_STALL	0_v_end_STALL	P4_CSC	53.16
														0	P4	486	v_start	STALL	v_start_STALL	0_v_start_STALL	P4_CSC	20.88
														0	P4	487	v_end	STALL	v_end_STALL	0_v_end_STALL	P4_STALL	7.62
														0	P4	488	v_start	STALL	v_start_STALL	0_v_start_STALL	P4_CSC	29.28
														0	P4	489	v_end	STALL	v_end_STALL	0_v_end_STALL	P4_STALL	19.02
														0	P4	490	v_start	STALL	v_start_STALL	0_v_start_STALL	P4_CSC	25.8
														0	P4	491	v_end	STALL	v_end_STALL	0_v_end_STALL	P4_STALL	19.08
														0	P4	492	v_start	STALL	v_start_STALL	0_v_start_STALL	P4_CSC	43.74
														0	P4	493	v_end	STALL	v_end_STALL	0_v_end_STALL	P4_STALL	18.24
														0	P4	494	v_start	STALL	v_start_STALL	0_v_start_STALL	P4_SMACC	117.96
														0	P4	495	v_end	STALL	v_end_STALL	0_v_end_STALL	P4_CSC	89.16
														0	P4	496	v_start	STALL	v_start_STALL	0_v_start_STALL	P4_SMACC	111.54
														0	P4	497	v_end	STALL	v_end_STALL	0_v_end_STALL	P4_CSC	81.06
														0	P4	498	v_start	STALL	v_start_STALL	0_v_start_STALL	P4_CSC	68.28
														0	P4	499	v_end	STALL	v_end_STALL	0_v_end_STALL	P4_CSC	39
														0	P4	500	v_start	STALL	v_start_STALL	0_v_start_STALL	P4_CSC	42.3
														0	P4	501	v_end	STALL	v_end_STALL	0_v_end_STALL	P4_CSC	29.28
														0	P4	502	v_start	STALL	v_start_STALL	0_v_start_STALL	P4_CSC	48.78
														0	P4	503	v_end	STALL	v_end_STALL	0_v_end_STALL	P4_STALL	6.48
														0	P4	504	v_start	STALL	v_start_STALL	0_v_start_STALL	P4_CSC	58.68
														0	P4	505	v_end	STALL	v_end_STALL	0_v_end_STALL	P4_CSC	50.34
														0	P4	506	v_start	STALL	v_start_STALL	0_v_start_STALL	P4_CSC	58.92
														0	P4	507	v_end	STALL	v_end_STALL	0_v_end_STALL	P4_CSC	47.7
														0	P4	508	v_start	STALL	v_start_STALL	0_v_start_STALL	P4_CSC	83.4
														0	P4	509	v_end	STALL	v_end_STALL	0_v_end_STALL	P4_STALL	18
														0	P4	510	v_start	STALL	v_start_STALL	0_v_start_STALL	P4_CSC	35.58
														0	P4	511	v_end	STALL	v_end_STALL	0_v_end_STALL	P4_STALL	11.46
														0	P4	512	v_start	STALL	v_start_STALL	0_v_start_STALL	P4_CSC	67.08
														0	P4	513	v_end	STALL	v_end_STALL	0_v_end_STALL	P4_CSC	21.3
														0	P4	514	v_start	STALL	v_start_STALL	0_v_start_STALL	P4_CSC	68.7
														0	P4	515	v_end	STALL	v_end_STALL	0_v_end_STALL	P4_STALL	11.46
														0	P4	516	v_start	STALL	v_start_STALL	0_v_start_STALL	P4_CSC	73.2
														0	P4	517	v_end	STALL	v_end_STALL	0_v_end_STALL	P4_STALL	16.26
														0	P4	518	v_start	STALL	v_start_STALL	0_v_start_STALL	P4_CSC	66.66
														0	P4	519	v_end	STALL	v_end_STALL	0_v_end_STALL	P4_STALL	19.98
														0	P4	520	v_start	STALL	v_start_STALL	0_v_start_STALL	P4_CSC	57.12
														0	P4	521	v_end	STALL	v_end_STALL	0_v_end_STALL	P4_CSC	44.04
														0	P4	522	v_start	STALL	v_start_STALL	0_v_start_STALL	P4_CSC	45.66
														0	P4	523	v_end	STALL	v_end_STALL	0_v_end_STALL	P4_STALL	13.32
														0	P4	524	v_start	STALL	v_start_STALL	0_v_start_STALL	P4_CSC	72.36
														0	P4	525	v_end	STALL	v_end_STALL	0_v_end_STALL	P4_CSC	44.28
														0	P4	526	v_start	STALL	v_start_STALL	0_v_start_STALL	P4_CSC	38.1
														0	P4	527	v_end	STALL	v_end_STALL	0_v_end_STALL	P4_CSC	22.86
														0	P4	528	v_start	STALL	v_start_STALL	0_v_start_STALL	P4_CSC	58.32
														0	P4	529	v_end	STALL	v_end_STALL	0_v_end_STALL	P4_STALL	19.92
														3	P4	530	v_start	STALL	v_start_STALL	3_v_start_STALL	P4_STALL	12.3
														3	P4	531	v_start	STALL	v_start_STALL	3_v_start_STALL	P4_CSC	92.82
														3	P4	532	v_start	STALL	v_start_STALL	3_v_start_STALL	P4_CSC	72.66
														3	P4	533	v_start	STALL	v_start_STALL	3_v_start_STALL	P4_SMACC	397.08
														3	P4	534	v_start	STALL	v_start_STALL	3_v_start_STALL	P4_SMACC	275.28
														3	P4	535	v_start	STALL	v_start_STALL	3_v_start_STALL	P4_CSC	107.34
														3	P4	536	v_start	STALL	v_start_STALL	3_v_start_STALL	P4_CSC	50.82
														3	P4	537	v_start	STALL	v_start_STALL	3_v_start_STALL	P4_STALL	5.76
														3	P4	538	v_start	STALL	v_start_STALL	3_v_start_STALL	P4_CSC	76.26
														3	P4	539	v_start	STALL	v_start_STALL	3_v_start_STALL	P4_CSC	105.18
														3	P4	540	v_start	STALL	v_start_STALL	3_v_start_STALL	P4_CSC	112.02
														3	P4	541	v_start	STALL	v_start_STALL	3_v_start_STALL	P4_STALL	1.14
														3	P4	542	v_start	STALL	v_start_STALL	3_v_start_STALL	P4_CSC	73.2
														3	P4	543	v_start	STALL	v_start_STALL	3_v_start_STALL	P4_STALL	1.14
														3	P4	544	v_start	STALL	v_start_STALL	3_v_start_STALL	P4_STALL	38.46
														3	P4	545	v_start	STALL	v_start_STALL	3_v_start_STALL	P4_STALL	26.28
														3	P4	546	v_start	STALL	v_start_STALL	3_v_start_STALL	P4_CSC	54.06
														3	P4	547	v_start	STALL	v_start_STALL	3_v_start_STALL	P4_SMACC	159.66
														3	P4	548	v_start	STALL	v_start_STALL	3_v_start_STALL	P4_STALL	25.56
														3	P4	549	v_start	STALL	v_start_STALL	3_v_start_STALL	P4_SMACC	299.16
														3	P4	550	v_start	STALL	v_start_STALL	3_v_start_STALL	P4_CSC	68.16
														3	P4	551	v_start	STALL	v_start_STALL	3_v_start_STALL	P4_CSC	54.48
														3	P4	552	v_start	STALL	v_start_STALL	3_v_start_STALL	P4_STALL	21.72
														3	P4	553	v_start	STALL	v_start_STALL	3_v_start_STALL	P4_SMACC	172.32
														3	P4	554	v_start	STALL	v_start_STALL	3_v_start_STALL	P4_STALL	3.18
														3	P4	555	v_start	STALL	v_start_STALL	3_v_start_STALL	P4_STALL	25.68
														3	P4	556	v_start	STALL	v_start_STALL	3_v_start_STALL	P4_STALL	8.58
														3	P4	557	v_start	STALL	v_start_STALL	3_v_start_STALL	P4_CSC	84.96
														3	P4	558	v_start	STALL	v_start_STALL	3_v_start_STALL	P4_STALL	4.26
														3	P4	559	v_start	STALL	v_start_STALL	3_v_start_STALL	P4_STALL	2.28
														3	P4	560	v_start	STALL	v_start_STALL	3_v_start_STALL	P4_STALL	6.6
														3	P4	561	v_start	STALL	v_start_STALL	3_v_start_STALL	P4_CSC	112.74
														3	P4	562	v_start	STALL	v_start_STALL	3_v_start_STALL	P4_STALL	33
														3	P4	563	v_start	STALL	v_start_STALL	3_v_start_STALL	P4_STALL	2.46
														3	P4	564	v_start	STALL	v_start_STALL	3_v_start_STALL	P4_CSC	112.38
														3	P4	565	v_start	STALL	v_start_STALL	3_v_start_STALL	P4_CSC	111.06
														3	P4	566	v_start	STALL	v_start_STALL	3_v_start_STALL	P4_STALL	31.02
														3	P4	567	v_start	STALL	v_start_STALL	3_v_start_STALL	P4_SMACC	197.58
														3	P4	568	v_start	STALL	v_start_STALL	3_v_start_STALL	P4_SMACC	154.92
														3	P4	569	v_start	STALL	v_start_STALL	3_v_start_STALL	P4_CSC	120.12
														3	P4	570	v_start	STALL	v_start_STALL	3_v_start_STALL	P4_CSC	124.56
														3	P4	571	v_start	STALL	v_start_STALL	3_v_start_STALL	P4_STALL	8.76
														3	P4	572	v_start	STALL	v_start_STALL	3_v_start_STALL	P4_CSC	130.08
														3	P4	573	v_start	STALL	v_start_STALL	3_v_start_STALL	P4_CSC	74.82
														3	P4	574	v_start	STALL	v_start_STALL	3_v_start_STALL	P4_STALL	0
														3	P4	575	v_start	STALL	v_start_STALL	3_v_start_STALL	P4_CSC	64.44
														3	P4	576	v_start	STALL	v_start_STALL	3_v_start_STALL	P4_STALL	14.7
														3	P4	577	v_start	STALL	v_start_STALL	3_v_start_STALL	P4_STALL	22.98
														3	P4	578	v_start	STALL	v_start_STALL	3_v_start_STALL	P4_STALL	7.32
														3	P4	579	v_start	STALL	v_start_STALL	3_v_start_STALL	P4_STALL	9.72
														3	P4	580	v_start	STALL	v_start_STALL	3_v_start_STALL	P4_STALL	14.46
														3	P4	581	v_start	STALL	v_start_STALL	3_v_start_STALL	P4_CSC	72.18
														3	P4	582	v_start	STALL	v_start_STALL	3_v_start_STALL	P4_STALL	21.78
														3	P4	583	v_start	STALL	v_start_STALL	3_v_start_STALL	P4_STALL	3.42
														3	P4	584	v_start	STALL	v_start_STALL	3_v_start_STALL	P4_CSC	90.66
														3	P4	585	v_start	STALL	v_start_STALL	3_v_start_STALL	P4_SMACC	240.9
														3	P4	586	v_start	STALL	v_start_STALL	3_v_start_STALL	P4_SMACC	150.54
														3	P4	587	v_start	STALL	v_start_STALL	3_v_start_STALL	P4_STALL	11.34
														3	P4	588	v_start	STALL	v_start_STALL	3_v_start_STALL	P4_CSC	74.76
														3	P4	589	v_start	STALL	v_start_STALL	3_v_start_STALL	P4_STALL	25.5
														3	P4	590	v_start	STALL	v_start_STALL	3_v_start_STALL	P4_STALL	8.46
														3	P4	591	v_start	STALL	v_start_STALL	3_v_start_STALL	P4_SMACC	323.82
														3	P4	592	v_start	STALL	v_start_STALL	3_v_start_STALL	P4_CSC	105.24
														3	P4	593	v_start	STALL	v_start_STALL	3_v_start_STALL	P4_CSC	58.98
														3	P4	594	v_start	STALL	v_start_STALL	3_v_start_STALL	P4_SMACC	250.38
														3	P4	595	v_start	STALL	v_start_STALL	3_v_start_STALL	P4_STALL	10.98
														3	P4	596	v_start	STALL	v_start_STALL	3_v_start_STALL	P4_CSC	89.4
														3	P4	597	v_start	STALL	v_start_STALL	3_v_start_STALL	P4_CSC	100.68
														3	P4	598	v_start	STALL	v_start_STALL	3_v_start_STALL	P4_SMACC	257.46
														3	P4	599	v_start	STALL	v_start_STALL	3_v_start_STALL	P4_CSC	128.52
														3	P4	600	v_start	STALL	v_start_STALL	3_v_start_STALL	P4_SMACC	176.88
														3	P4	601	v_start	STALL	v_start_STALL	3_v_start_STALL	P4_SMACC	192.18
														3	P4	602	v_start	STALL	v_start_STALL	3_v_start_STALL	P4_CSC	56.46
														3	P4	603	v_start	STALL	v_start_STALL	3_v_start_STALL	P4_CSC	112.32
														3	P4	604	v_start	STALL	v_start_STALL	3_v_start_STALL	P4_SMACC	217.5
														3	P4	605	v_start	STALL	v_start_STALL	3_v_start_STALL	P4_SMACC	248.22
														3	P4	606	v_start	STALL	v_start_STALL	3_v_start_STALL	P4_STALL	7.32
														3	P4	607	v_start	STALL	v_start_STALL	3_v_start_STALL	P4_CSC	96.06
														3	P4	608	v_start	STALL	v_start_STALL	3_v_start_STALL	P4_CSC	53.76
														3	P4	609	v_start	STALL	v_start_STALL	3_v_start_STALL	P4_STALL	26.46
														3	P4	610	v_start	STALL	v_start_STALL	3_v_start_STALL	P4_SMACC	273.42
														3	P4	611	v_start	STALL	v_start_STALL	3_v_start_STALL	P4_CSC	83.22
														3	P4	612	v_start	STALL	v_start_STALL	3_v_start_STALL	P4_STALL	15.12
														3	P4	613	v_start	STALL	v_start_STALL	3_v_start_STALL	P4_CSC	66.72
														3	P4	614	v_start	STALL	v_start_STALL	3_v_start_STALL	P4_STALL	17.1
														3	P4	615	v_start	STALL	v_start_STALL	3_v_start_STALL	P4_CSC	51.36
														3	P4	616	v_start	STALL	v_start_STALL	3_v_start_STALL	P4_CSC	59.76
														3	P4	617	v_start	STALL	v_start_STALL	3_v_start_STALL	P4_CSC	57.42
														3	P4	618	v_start	STALL	v_start_STALL	3_v_start_STALL	P4_SMACC	172.14
														3	P4	619	v_start	STALL	v_start_STALL	3_v_start_STALL	P4_CSC	79.8
														3	P4	620	v_start	STALL	v_start_STALL	3_v_start_STALL	P4_CSC	51.66
														3	P4	621	v_start	STALL	v_start_STALL	3_v_start_STALL	P4_STALL	14.82
														3	P4	622	v_start	STALL	v_start_STALL	3_v_start_STALL	P4_CSC	126.84
														3	P4	623	v_start	STALL	v_start_STALL	3_v_start_STALL	P4_SMACC	205.02
														3	P4	624	v_start	STALL	v_start_STALL	3_v_start_STALL	P4_STALL	8.58
														3	P4	625	v_start	STALL	v_start_STALL	3_v_start_STALL	P4_SMACC	189.6
														3	P4	626	v_start	STALL	v_start_STALL	3_v_start_STALL	P4_STALL	2.82
														3	P4	627	v_start	STALL	v_start_STALL	3_v_start_STALL	P4_CSC	113.58
														3	P4	628	v_start	STALL	v_start_STALL	3_v_start_STALL	P4_SMACC	346.02
														3	P4	629	v_start	STALL	v_start_STALL	3_v_start_STALL	P4_STALL	15.9
														3	P4	630	v_start	STALL	v_start_STALL	3_v_start_STALL	P4_CSC	71.76
														3	P4	631	v_start	STALL	v_start_STALL	3_v_start_STALL	P4_CSC	72.36
														3	P4	632	v_start	STALL	v_start_STALL	3_v_start_STALL	P4_STALL	0.54
														3	P4	633	v_start	STALL	v_start_STALL	3_v_start_STALL	P4_CSC	83.82
														6	P4	634	v_start	STALL	v_start_STALL	6_v_start_STALL	P4_CSC	27.96
														6	P4	635	v_start	STALL	v_start_STALL	6_v_start_STALL	P4_SMACC	169.44
														6	P4	636	v_start	STALL	v_start_STALL	6_v_start_STALL	P4_CSC	28.02
														6	P4	637	v_start	STALL	v_start_STALL	6_v_start_STALL	P4_STALL	12.36
														6	P4	638	v_start	STALL	v_start_STALL	6_v_start_STALL	P4_STALL	3.42
														6	P4	639	v_start	STALL	v_start_STALL	6_v_start_STALL	P4_SMACC	335.7
														6	P4	640	v_start	STALL	v_start_STALL	6_v_start_STALL	P4_CSC	125.46
														6	P4	641	v_start	STALL	v_start_STALL	6_v_start_STALL	P4_STALL	1.92
														6	P4	642	v_start	STALL	v_start_STALL	6_v_start_STALL	P4_SMACC	252.3
														6	P4	643	v_start	STALL	v_start_STALL	6_v_start_STALL	P4_CSC	105.6
														6	P4	644	v_start	STALL	v_start_STALL	6_v_start_STALL	P4_STALL	2.94
														6	P4	645	v_start	STALL	v_start_STALL	6_v_start_STALL	P4_CSC	102.72
														6	P4	646	v_start	STALL	v_start_STALL	6_v_start_STALL	P4_STALL	2.1
														6	P4	647	v_start	STALL	v_start_STALL	6_v_start_STALL	P4_SMACC	175.86
														6	P4	648	v_start	STALL	v_start_STALL	6_v_start_STALL	P4_STALL	9.54
														6	P4	649	v_start	STALL	v_start_STALL	6_v_start_STALL	P4_SMACC	172.38
														6	P4	650	v_start	STALL	v_start_STALL	6_v_start_STALL	P4_STALL	9.6
														6	P4	651	v_start	STALL	v_start_STALL	6_v_start_STALL	P4_STALL	1.62
														6	P4	652	v_start	STALL	v_start_STALL	6_v_start_STALL	P4_CSC	75.24
														6	P4	653	v_start	STALL	v_start_STALL	6_v_start_STALL	P4_CSC	73.38
														6	P4	654	v_start	STALL	v_start_STALL	6_v_start_STALL	P4_CSC	56.94
														6	P4	655	v_start	STALL	v_start_STALL	6_v_start_STALL	P4_STALL	3.42
														6	P4	656	v_start	STALL	v_start_STALL	6_v_start_STALL	P4_STALL	18.36
														6	P4	657	v_start	STALL	v_start_STALL	6_v_start_STALL	P4_CSC	115.44
														6	P4	658	v_start	STALL	v_start_STALL	6_v_start_STALL	P4_SMACC	432.96
														6	P4	659	v_start	STALL	v_start_STALL	6_v_start_STALL	P4_CSC	76.14
														6	P4	660	v_start	STALL	v_start_STALL	6_v_start_STALL	P4_STALL	0
														6	P4	661	v_start	STALL	v_start_STALL	6_v_start_STALL	P4_CSC	100.92
														6	P4	662	v_start	STALL	v_start_STALL	6_v_start_STALL	P4_STALL	0
														6	P4	663	v_start	STALL	v_start_STALL	6_v_start_STALL	P4_CSC	36.18
														6	P4	664	v_start	STALL	v_start_STALL	6_v_start_STALL	P4_CSC	40.44
														6	P4	665	v_start	STALL	v_start_STALL	6_v_start_STALL	P4_CSC	60.72
														6	P4	666	v_start	STALL	v_start_STALL	6_v_start_STALL	P4_STALL	8.4
														6	P4	667	v_start	STALL	v_start_STALL	6_v_start_STALL	P4_SMACC	188.52
														6	P4	668	v_start	STALL	v_start_STALL	6_v_start_STALL	P4_SMACC	181.56
														6	P4	669	v_start	STALL	v_start_STALL	6_v_start_STALL	P4_SMACC	180
														6	P4	670	v_start	STALL	v_start_STALL	6_v_start_STALL	P4_CSC	126.6
														6	P4	671	v_start	STALL	v_start_STALL	6_v_start_STALL	P4_CSC	97.26
														6	P4	672	v_start	STALL	v_start_STALL	6_v_start_STALL	P4_STALL	13.56
														6	P4	673	v_start	STALL	v_start_STALL	6_v_start_STALL	P4_SMACC	307.14
														6	P4	674	v_start	STALL	v_start_STALL	6_v_start_STALL	P4_CSC	87.12
														6	P4	675	v_start	STALL	v_start_STALL	6_v_start_STALL	P4_STALL	9.54
														6	P4	676	v_start	STALL	v_start_STALL	6_v_start_STALL	P4_STALL	4.26
														6	P4	677	v_start	STALL	v_start_STALL	6_v_start_STALL	P4_STALL	3.48
														6	P4	678	v_start	STALL	v_start_STALL	6_v_start_STALL	P4_STALL	2.22
														6	P4	679	v_start	STALL	v_start_STALL	6_v_start_STALL	P4_SMACC	178.02
														6	P4	680	v_start	STALL	v_start_STALL	6_v_start_STALL	P4_SMACC	330.6
														6	P4	681	v_start	STALL	v_start_STALL	6_v_start_STALL	P4_STALL	0
														6	P4	682	v_start	STALL	v_start_STALL	6_v_start_STALL	P4_SMACC	313.92
														6	P4	683	v_start	STALL	v_start_STALL	6_v_start_STALL	P4_STALL	2.7
														6	P4	684	v_start	STALL	v_start_STALL	6_v_start_STALL	P4_STALL	5.16
														6	P4	685	v_start	STALL	v_start_STALL	6_v_start_STALL	P4_SMACC	181.86
														6	P4	686	v_start	STALL	v_start_STALL	6_v_start_STALL	P4_CSC	63.18
														6	P4	687	v_start	STALL	v_start_STALL	6_v_start_STALL	P4_CSC	94.56
														6	P4	688	v_start	STALL	v_start_STALL	6_v_start_STALL	P4_STALL	4.44
														6	P4	689	v_start	STALL	v_start_STALL	6_v_start_STALL	P4_CSC	52.5
														6	P4	690	v_start	STALL	v_start_STALL	6_v_start_STALL	P4_SMACC	181.44
														6	P4	691	v_start	STALL	v_start_STALL	6_v_start_STALL	P4_CSC	73.2
														6	P4	692	v_start	STALL	v_start_STALL	6_v_start_STALL	P4_SMACC	169.26
														6	P4	693	v_start	STALL	v_start_STALL	6_v_start_STALL	P4_CSC	142.32
														6	P4	694	v_start	STALL	v_start_STALL	6_v_start_STALL	P4_SMACC	182.94
														6	P4	695	v_start	STALL	v_start_STALL	6_v_start_STALL	P4_CSC	47.1
														6	P4	696	v_start	STALL	v_start_STALL	6_v_start_STALL	P4_CSC	39.84
														6	P4	697	v_start	STALL	v_start_STALL	6_v_start_STALL	P4_CSC	121.2
														6	P4	698	v_start	STALL	v_start_STALL	6_v_start_STALL	P4_CSC	91.92
														6	P4	699	v_start	STALL	v_start_STALL	6_v_start_STALL	P4_CSC	119.34
														6	P4	700	v_start	STALL	v_start_STALL	6_v_start_STALL	P4_STALL	6.96
														6	P4	701	v_start	STALL	v_start_STALL	6_v_start_STALL	P4_CSC	124.02
														6	P4	702	v_start	STALL	v_start_STALL	6_v_start_STALL	P4_SMACC	209.88
														6	P4	703	v_start	STALL	v_start_STALL	6_v_start_STALL	P4_CSC	51.78
														6	P4	704	v_start	STALL	v_start_STALL	6_v_start_STALL	P4_CSC	136.14
														6	P4	705	v_start	STALL	v_start_STALL	6_v_start_STALL	P4_CSC	58.26
														6	P4	706	v_start	STALL	v_start_STALL	6_v_start_STALL	P4_STALL	2.04
														6	P4	707	v_start	STALL	v_start_STALL	6_v_start_STALL	P4_CSC	110.46
														6	P4	708	v_start	STALL	v_start_STALL	6_v_start_STALL	P4_STALL	16.26
														6	P4	709	v_start	STALL	v_start_STALL	6_v_start_STALL	P4_STALL	11.04
														6	P4	710	v_start	STALL	v_start_STALL	6_v_start_STALL	P4_CSC	90.6
														6	P4	711	v_start	STALL	v_start_STALL	6_v_start_STALL	P4_CSC	108.54
														6	P4	712	v_start	STALL	v_start_STALL	6_v_start_STALL	P4_CSC	82.62
														6	P4	713	v_start	STALL	v_start_STALL	6_v_start_STALL	P4_CSC	48.84
														6	P4	714	v_start	STALL	v_start_STALL	6_v_start_STALL	P4_STALL	0.66
														6	P4	715	v_start	STALL	v_start_STALL	6_v_start_STALL	P4_SMACC	158.82
														6	P4	716	v_start	STALL	v_start_STALL	6_v_start_STALL	P4_STALL	0
														6	P4	717	v_start	STALL	v_start_STALL	6_v_start_STALL	P4_CSC	24.9
														6	P4	718	v_start	STALL	v_start_STALL	6_v_start_STALL	P4_CSC	95.94
														6	P4	719	v_start	STALL	v_start_STALL	6_v_start_STALL	P4_SMACC	174.36
														6	P4	720	v_start	STALL	v_start_STALL	6_v_start_STALL	P4_CSC	33.72
														6	P4	721	v_start	STALL	v_start_STALL	6_v_start_STALL	P4_CSC	83.7
														6	P4	722	v_start	STALL	v_start_STALL	6_v_start_STALL	P4_CSC	35.94
														6	P4	723	v_start	STALL	v_start_STALL	6_v_start_STALL	P4_STALL	0
														6	P4	724	v_start	STALL	v_start_STALL	6_v_start_STALL	P4_STALL	2.22
														6	P4	725	v_start	STALL	v_start_STALL	6_v_start_STALL	P4_CSC	105.24
														6	P4	726	v_start	STALL	v_start_STALL	6_v_start_STALL	P4_CSC	106.86
														6	P4	727	v_start	STALL	v_start_STALL	6_v_start_STALL	P4_CSC	124.38
														6	P4	728	v_start	STALL	v_start_STALL	6_v_start_STALL	P4_CSC	101.16
														6	P4	729	v_start	STALL	v_start_STALL	6_v_start_STALL	P4_STALL	10.92
														6	P4	730	v_start	STALL	v_start_STALL	6_v_start_STALL	P4_CSC	129.54
														6	P4	731	v_start	STALL	v_start_STALL	6_v_start_STALL	P4_CSC	87.3
														6	P4	732	v_start	STALL	v_start_STALL	6_v_start_STALL	P4_CSC	61.2
														6	P4	733	v_start	STALL	v_start_STALL	6_v_start_STALL	P4_STALL	0
														6	P4	734	v_start	STALL	v_start_STALL	6_v_start_STALL	P4_CSC	27.06
														6	P4	735	v_start	STALL	v_start_STALL	6_v_start_STALL	P4_STALL	8.22
														6	P4	736	v_start	STALL	v_start_STALL	6_v_start_STALL	P4_CSC	46.38
														6	P4	737	v_start	STALL	v_start_STALL	6_v_start_STALL	P4_CSC	54.36
														0	P6	844	v_start	STALL	v_start_STALL	0_v_start_STALL	P6_CSC	121.44
														0	P6	845	v_end	STALL	v_end_STALL	0_v_end_STALL	P6_CSC	90.42
														0	P6	846	v_start	STALL	v_start_STALL	0_v_start_STALL	P6_CSC	79.56
														0	P6	847	v_end	STALL	v_end_STALL	0_v_end_STALL	P6_CSC	84
														0	P6	848	v_start	STALL	v_start_STALL	0_v_start_STALL	P6_CSC	118.14
														0	P6	849	v_end	STALL	v_end_STALL	0_v_end_STALL	P6_CSC	96.66
														0	P6	850	v_start	STALL	v_start_STALL	0_v_start_STALL	P6_CSC	140.4
														0	P6	851	v_end	STALL	v_end_STALL	0_v_end_STALL	P6_CSC	28.2
														0	P6	852	v_start	STALL	v_start_STALL	0_v_start_STALL	P6_CSC	130.62
														0	P6	853	v_end	STALL	v_end_STALL	0_v_end_STALL	P6_CSC	161.58
														0	P6	854	v_start	STALL	v_start_STALL	0_v_start_STALL	P6_CSC	133.26
														0	P6	855	v_end	STALL	v_end_STALL	0_v_end_STALL	P6_CSC	105
														0	P6	856	v_start	STALL	v_start_STALL	0_v_start_STALL	P6_CSC	113.1
														0	P6	857	v_end	STALL	v_end_STALL	0_v_end_STALL	P6_CSC	79.44
														0	P6	858	v_start	STALL	v_start_STALL	0_v_start_STALL	P6_CSC	96.96
														0	P6	859	v_end	STALL	v_end_STALL	0_v_end_STALL	P6_CSC	51.72
														0	P6	860	v_start	STALL	v_start_STALL	0_v_start_STALL	P6_CSC	133.68
														0	P6	861	v_end	STALL	v_end_STALL	0_v_end_STALL	P6_CSC	66.18
														0	P6	862	v_start	STALL	v_start_STALL	0_v_start_STALL	P6_SMACC	447.24
														0	P6	863	v_end	STALL	v_end_STALL	0_v_end_STALL	P6_CSC	91.8
														0	P6	864	v_start	STALL	v_start_STALL	0_v_start_STALL	P6_CSC	135.06
														0	P6	865	v_end	STALL	v_end_STALL	0_v_end_STALL	P6_CSC	70.62
														0	P6	866	v_start	STALL	v_start_STALL	0_v_start_STALL	P6_CSC	101.88
														0	P6	867	v_end	STALL	v_end_STALL	0_v_end_STALL	P6_CSC	68.88
														0	P6	868	v_start	STALL	v_start_STALL	0_v_start_STALL	P6_CSC	97.8
														0	P6	869	v_end	STALL	v_end_STALL	0_v_end_STALL	P6_CSC	71.34
														0	P6	870	v_start	STALL	v_start_STALL	0_v_start_STALL	P6_CSC	111.6
														0	P6	871	v_end	STALL	v_end_STALL	0_v_end_STALL	P6_CSC	56.4
														0	P6	872	v_start	STALL	v_start_STALL	0_v_start_STALL	P6_CSC	93.96
														0	P6	873	v_end	STALL	v_end_STALL	0_v_end_STALL	P6_CSC	71.16
														0	P6	874	v_start	STALL	v_start_STALL	0_v_start_STALL	P6_CSC	101.76
														0	P6	875	v_end	STALL	v_end_STALL	0_v_end_STALL	P6_CSC	45.12
														0	P6	876	v_start	STALL	v_start_STALL	0_v_start_STALL	P6_CSC	102.66
														0	P6	877	v_end	STALL	v_end_STALL	0_v_end_STALL	P6_STALL	0
														0	P6	878	v_start	STALL	v_start_STALL	0_v_start_STALL	P6_CSC	124.68
														0	P6	879	v_end	STALL	v_end_STALL	0_v_end_STALL	P6_CSC	61.2
														0	P6	880	v_start	STALL	v_start_STALL	0_v_start_STALL	P6_CSC	99.3
														0	P6	881	v_end	STALL	v_end_STALL	0_v_end_STALL	P6_CSC	80.82
														0	P6	882	v_start	STALL	v_start_STALL	0_v_start_STALL	P6_CSC	104.88
														0	P6	883	v_end	STALL	v_end_STALL	0_v_end_STALL	P6_CSC	88.74
														0	P6	884	v_start	STALL	v_start_STALL	0_v_start_STALL	P6_CSC	44.94
														0	P6	885	v_end	STALL	v_end_STALL	0_v_end_STALL	P6_CSC	66.84
														0	P6	886	v_start	STALL	v_start_STALL	0_v_start_STALL	P6_CSC	118.5
														0	P6	887	v_end	STALL	v_end_STALL	0_v_end_STALL	P6_CSC	88.86
														0	P6	888	v_start	STALL	v_start_STALL	0_v_start_STALL	P6_CSC	127.68
														0	P6	889	v_end	STALL	v_end_STALL	0_v_end_STALL	P6_CSC	71.58
														0	P6	890	v_start	STALL	v_start_STALL	0_v_start_STALL	P6_CSC	74.94
														0	P6	891	v_end	STALL	v_end_STALL	0_v_end_STALL	P6_CSC	84.78
														0	P6	892	v_start	STALL	v_start_STALL	0_v_start_STALL	P6_CSC	151.92
														0	P6	893	v_end	STALL	v_end_STALL	0_v_end_STALL	P6_CSC	82.14
														0	P6	894	v_start	STALL	v_start_STALL	0_v_start_STALL	P6_CSC	137.4
														0	P6	895	v_end	STALL	v_end_STALL	0_v_end_STALL	P6_CSC	73.86
														0	P6	896	v_start	STALL	v_start_STALL	0_v_start_STALL	P6_CSC	108.3
														0	P6	897	v_end	STALL	v_end_STALL	0_v_end_STALL	P6_CSC	71.4
														0	P6	898	v_start	STALL	v_start_STALL	0_v_start_STALL	P6_CSC	133.32
														0	P6	899	v_end	STALL	v_end_STALL	0_v_end_STALL	P6_CSC	67.32
														0	P6	900	v_start	STALL	v_start_STALL	0_v_start_STALL	P6_CSC	125.4
														0	P6	901	v_end	STALL	v_end_STALL	0_v_end_STALL	P6_CSC	91.26
														0	P6	902	v_start	STALL	v_start_STALL	0_v_start_STALL	P6_CSC	64.44
														0	P6	903	v_end	STALL	v_end_STALL	0_v_end_STALL	P6_CSC	48.3
														0	P6	904	v_start	STALL	v_start_STALL	0_v_start_STALL	P6_CSC	88.62
														0	P6	905	v_end	STALL	v_end_STALL	0_v_end_STALL	P6_CSC	63.06
														0	P6	906	v_start	STALL	v_start_STALL	0_v_start_STALL	P6_CSC	127.74
														0	P6	907	v_end	STALL	v_end_STALL	0_v_end_STALL	P6_CSC	50.4
														0	P6	908	v_start	STALL	v_start_STALL	0_v_start_STALL	P6_CSC	137.4
														0	P6	909	v_end	STALL	v_end_STALL	0_v_end_STALL	P6_CSC	64.68
														0	P6	910	v_start	STALL	v_start_STALL	0_v_start_STALL	P6_CSC	149.46
														0	P6	911	v_end	STALL	v_end_STALL	0_v_end_STALL	P6_CSC	107.64
														0	P6	912	v_start	STALL	v_start_STALL	0_v_start_STALL	P6_CSC	83.76
														0	P6	913	v_end	STALL	v_end_STALL	0_v_end_STALL	P6_CSC	52.8
														0	P6	914	v_start	STALL	v_start_STALL	0_v_start_STALL	P6_CSC	110.4
														0	P6	915	v_end	STALL	v_end_STALL	0_v_end_STALL	P6_CSC	131.94
														0	P6	916	v_start	STALL	v_start_STALL	0_v_start_STALL	P6_CSC	122.28
														0	P6	917	v_end	STALL	v_end_STALL	0_v_end_STALL	P6_CSC	45.78
														0	P6	918	v_start	STALL	v_start_STALL	0_v_start_STALL	P6_CSC	129.24
														0	P6	919	v_end	STALL	v_end_STALL	0_v_end_STALL	P6_STALL	3.24
														0	P6	920	v_start	STALL	v_start_STALL	0_v_start_STALL	P6_CSC	78.24
														0	P6	921	v_end	STALL	v_end_STALL	0_v_end_STALL	P6_CSC	73.98
														0	P6	922	v_start	STALL	v_start_STALL	0_v_start_STALL	P6_CSC	102
														0	P6	923	v_end	STALL	v_end_STALL	0_v_end_STALL	P6_CSC	46.92
														0	P6	924	v_start	STALL	v_start_STALL	0_v_start_STALL	P6_CSC	121.32
														0	P6	925	v_end	STALL	v_end_STALL	0_v_end_STALL	P6_CSC	62.4
														0	P6	926	v_start	STALL	v_start_STALL	0_v_start_STALL	P6_CSC	94.38
														0	P6	927	v_end	STALL	v_end_STALL	0_v_end_STALL	P6_CSC	98.7
														0	P6	928	v_start	STALL	v_start_STALL	0_v_start_STALL	P6_CSC	125.22
														0	P6	929	v_end	STALL	v_end_STALL	0_v_end_STALL	P6_CSC	30
														0	P6	930	v_start	STALL	v_start_STALL	0_v_start_STALL	P6_CSC	105.12
														0	P6	931	v_end	STALL	v_end_STALL	0_v_end_STALL	P6_CSC	80.88
														0	P6	932	v_start	STALL	v_start_STALL	0_v_start_STALL	P6_CSC	102.42
														0	P6	933	v_end	STALL	v_end_STALL	0_v_end_STALL	P6_CSC	94.32
														0	P6	934	v_start	STALL	v_start_STALL	0_v_start_STALL	P6_CSC	118.26
														0	P6	935	v_end	STALL	v_end_STALL	0_v_end_STALL	P6_CSC	58.98
														0	P6	936	v_start	STALL	v_start_STALL	0_v_start_STALL	P6_SMACC	569.58
														0	P6	937	v_end	STALL	v_end_STALL	0_v_end_STALL	P6_SMACC	234.3
														0	P6	938	v_start	STALL	v_start_STALL	0_v_start_STALL	P6_CSC	81.96
														0	P6	939	v_end	STALL	v_end_STALL	0_v_end_STALL	P6_CSC	58.86
														0	P6	940	v_start	STALL	v_start_STALL	0_v_start_STALL	P6_CSC	112.02
														0	P6	941	v_end	STALL	v_end_STALL	0_v_end_STALL	P6_CSC	98.16
														0	P6	942	v_start	STALL	v_start_STALL	0_v_start_STALL	P6_CSC	124.44
														0	P6	943	v_end	STALL	v_end_STALL	0_v_end_STALL	P6_CSC	57.9
														0	P6	944	v_start	STALL	v_start_STALL	0_v_start_STALL	P6_CSC	171.66
														0	P6	945	v_end	STALL	v_end_STALL	0_v_end_STALL	P6_SMACC	880.68
														0	P6	946	v_start	STALL	v_start_STALL	0_v_start_STALL	P6_CSC	105
														0	P6	947	v_end	STALL	v_end_STALL	0_v_end_STALL	P6_CSC	108.48
														0	P6	948	v_start	STALL	v_start_STALL	0_v_start_STALL	P6_SMACC	395.1
														0	P6	949	v_end	STALL	v_end_STALL	0_v_end_STALL	P6_CSC	130.44
														0	P6	950	v_start	STALL	v_start_STALL	0_v_start_STALL	P6_CSC	126.84
														0	P6	951	v_end	STALL	v_end_STALL	0_v_end_STALL	P6_CSC	108.54
														3	P6	952	v_start	STALL	v_start_STALL	3_v_start_STALL	P6_STALL	41.58
														3	P6	953	v_start	STALL	v_start_STALL	3_v_start_STALL	P6_SMACC	397.44
														3	P6	954	v_start	STALL	v_start_STALL	3_v_start_STALL	P6_CSC	75.12
														3	P6	955	v_start	STALL	v_start_STALL	3_v_start_STALL	P6_CSC	125.34
														3	P6	956	v_start	STALL	v_start_STALL	3_v_start_STALL	P6_SMACC	224.4
														3	P6	957	v_start	STALL	v_start_STALL	3_v_start_STALL	P6_CSC	103.32
														3	P6	958	v_start	STALL	v_start_STALL	3_v_start_STALL	P6_CSC	166.32
														3	P6	959	v_start	STALL	v_start_STALL	3_v_start_STALL	P6_STALL	5.76
														3	P6	960	v_start	STALL	v_start_STALL	3_v_start_STALL	P6_STALL	19.26
														3	P6	961	v_start	STALL	v_start_STALL	3_v_start_STALL	P6_CSC	98.16
														3	P6	962	v_start	STALL	v_start_STALL	3_v_start_STALL	P6_CSC	103.5
														3	P6	963	v_start	STALL	v_start_STALL	3_v_start_STALL	P6_CSC	110.04
														3	P6	964	v_start	STALL	v_start_STALL	3_v_start_STALL	P6_STALL	8.94
														3	P6	965	v_start	STALL	v_start_STALL	3_v_start_STALL	P6_CSC	104.04
														3	P6	966	v_start	STALL	v_start_STALL	3_v_start_STALL	P6_CSC	100.74
														3	P6	967	v_start	STALL	v_start_STALL	3_v_start_STALL	P6_STALL	30.6
														3	P6	968	v_start	STALL	v_start_STALL	3_v_start_STALL	P6_SMACC	403.5
														3	P6	969	v_start	STALL	v_start_STALL	3_v_start_STALL	P6_CSC	97.92
														3	P6	970	v_start	STALL	v_start_STALL	3_v_start_STALL	P6_SMACC	269.22
														3	P6	971	v_start	STALL	v_start_STALL	3_v_start_STALL	P6_CSC	179.76
														3	P6	972	v_start	STALL	v_start_STALL	3_v_start_STALL	P6_CSC	74.88
														3	P6	973	v_start	STALL	v_start_STALL	3_v_start_STALL	P6_SMACC	281.76
														3	P6	974	v_start	STALL	v_start_STALL	3_v_start_STALL	P6_STALL	9.84
														3	P6	975	v_start	STALL	v_start_STALL	3_v_start_STALL	P6_STALL	0.6
														3	P6	976	v_start	STALL	v_start_STALL	3_v_start_STALL	P6_CSC	105.9
														3	P6	977	v_start	STALL	v_start_STALL	3_v_start_STALL	P6_CSC	94.2
														3	P6	978	v_start	STALL	v_start_STALL	3_v_start_STALL	P6_CSC	112.68
														3	P6	979	v_start	STALL	v_start_STALL	3_v_start_STALL	P6_CSC	78.48
														3	P6	980	v_start	STALL	v_start_STALL	3_v_start_STALL	P6_STALL	1.14
														3	P6	981	v_start	STALL	v_start_STALL	3_v_start_STALL	P6_CSC	79.02
														3	P6	982	v_start	STALL	v_start_STALL	3_v_start_STALL	P6_CSC	198.18
														3	P6	983	v_start	STALL	v_start_STALL	3_v_start_STALL	P6_STALL	27.6
														3	P6	984	v_start	STALL	v_start_STALL	3_v_start_STALL	P6_CSC	114.24
														3	P6	985	v_start	STALL	v_start_STALL	3_v_start_STALL	P6_STALL	8.1
														3	P6	986	v_start	STALL	v_start_STALL	3_v_start_STALL	P6_CSC	53.64
														3	P6	987	v_start	STALL	v_start_STALL	3_v_start_STALL	P6_STALL	46.98
														3	P6	988	v_start	STALL	v_start_STALL	3_v_start_STALL	P6_CSC	143.7
														3	P6	989	v_start	STALL	v_start_STALL	3_v_start_STALL	P6_CSC	131.4
														3	P6	990	v_start	STALL	v_start_STALL	3_v_start_STALL	P6_STALL	45.66
														3	P6	991	v_start	STALL	v_start_STALL	3_v_start_STALL	P6_STALL	22.86
														3	P6	992	v_start	STALL	v_start_STALL	3_v_start_STALL	P6_CSC	99.78
														3	P6	993	v_start	STALL	v_start_STALL	3_v_start_STALL	P6_CSC	84.96
														3	P6	994	v_start	STALL	v_start_STALL	3_v_start_STALL	P6_CSC	126.48
														3	P6	995	v_start	STALL	v_start_STALL	3_v_start_STALL	P6_CSC	94.02
														3	P6	996	v_start	STALL	v_start_STALL	3_v_start_STALL	P6_CSC	114.24
														3	P6	997	v_start	STALL	v_start_STALL	3_v_start_STALL	P6_CSC	108.18
														3	P6	998	v_start	STALL	v_start_STALL	3_v_start_STALL	P6_CSC	119.28
														3	P6	999	v_start	STALL	v_start_STALL	3_v_start_STALL	P6_CSC	164.4
														3	P6	1000	v_start	STALL	v_start_STALL	3_v_start_STALL	P6_CSC	152.1
														3	P6	1001	v_start	STALL	v_start_STALL	3_v_start_STALL	P6_CSC	117.66
														3	P6	1002	v_start	STALL	v_start_STALL	3_v_start_STALL	P6_CSC	113.04
														3	P6	1003	v_start	STALL	v_start_STALL	3_v_start_STALL	P6_CSC	122.52
														3	P6	1004	v_start	STALL	v_start_STALL	3_v_start_STALL	P6_CSC	166.38
														3	P6	1005	v_start	STALL	v_start_STALL	3_v_start_STALL	P6_CSC	107.4
														3	P6	1006	v_start	STALL	v_start_STALL	3_v_start_STALL	P6_CSC	115.08
														3	P6	1007	v_start	STALL	v_start_STALL	3_v_start_STALL	P6_CSC	127.98
														3	P6	1008	v_start	STALL	v_start_STALL	3_v_start_STALL	P6_SMACC	218.64
														3	P6	1009	v_start	STALL	v_start_STALL	3_v_start_STALL	P6_STALL	10.5
														3	P6	1010	v_start	STALL	v_start_STALL	3_v_start_STALL	P6_STALL	8.1
														3	P6	1011	v_start	STALL	v_start_STALL	3_v_start_STALL	P6_CSC	105.66
														3	P6	1012	v_start	STALL	v_start_STALL	3_v_start_STALL	P6_CSC	98.46
														3	P6	1013	v_start	STALL	v_start_STALL	3_v_start_STALL	P6_CSC	131.04
														3	P6	1014	v_start	STALL	v_start_STALL	3_v_start_STALL	P6_CSC	102.48
														3	P6	1015	v_start	STALL	v_start_STALL	3_v_start_STALL	P6_CSC	120.6
														3	P6	1016	v_start	STALL	v_start_STALL	3_v_start_STALL	P6_CSC	97.62
														3	P6	1017	v_start	STALL	v_start_STALL	3_v_start_STALL	P6_CSC	158.88
														3	P6	1018	v_start	STALL	v_start_STALL	3_v_start_STALL	P6_CSC	109.14
														3	P6	1019	v_start	STALL	v_start_STALL	3_v_start_STALL	P6_CSC	112.62
														3	P6	1020	v_start	STALL	v_start_STALL	3_v_start_STALL	P6_CSC	79.44
														3	P6	1021	v_start	STALL	v_start_STALL	3_v_start_STALL	P6_CSC	99.54
														3	P6	1022	v_start	STALL	v_start_STALL	3_v_start_STALL	P6_CSC	128.82
														3	P6	1023	v_start	STALL	v_start_STALL	3_v_start_STALL	P6_CSC	82.56
														3	P6	1024	v_start	STALL	v_start_STALL	3_v_start_STALL	P6_STALL	12.72
														3	P6	1025	v_start	STALL	v_start_STALL	3_v_start_STALL	P6_STALL	12.72
														3	P6	1026	v_start	STALL	v_start_STALL	3_v_start_STALL	P6_CSC	108.54
														3	P6	1027	v_start	STALL	v_start_STALL	3_v_start_STALL	P6_CSC	126.9
														3	P6	1028	v_start	STALL	v_start_STALL	3_v_start_STALL	P6_STALL	3.24
														3	P6	1029	v_start	STALL	v_start_STALL	3_v_start_STALL	P6_CSC	114.3
														3	P6	1030	v_start	STALL	v_start_STALL	3_v_start_STALL	P6_CSC	123.6
														3	P6	1031	v_start	STALL	v_start_STALL	3_v_start_STALL	P6_CSC	102.24
														3	P6	1032	v_start	STALL	v_start_STALL	3_v_start_STALL	P6_CSC	126.06
														3	P6	1033	v_start	STALL	v_start_STALL	3_v_start_STALL	P6_CSC	132.12
														3	P6	1034	v_start	STALL	v_start_STALL	3_v_start_STALL	P6_CSC	115.98
														3	P6	1035	v_start	STALL	v_start_STALL	3_v_start_STALL	P6_CSC	156
														3	P6	1036	v_start	STALL	v_start_STALL	3_v_start_STALL	P6_CSC	90.36
														3	P6	1037	v_start	STALL	v_start_STALL	3_v_start_STALL	P6_STALL	8.04
														3	P6	1038	v_start	STALL	v_start_STALL	3_v_start_STALL	P6_CSC	181.98
														3	P6	1039	v_start	STALL	v_start_STALL	3_v_start_STALL	P6_STALL	2.04
														3	P6	1040	v_start	STALL	v_start_STALL	3_v_start_STALL	P6_CSC	53.04
														3	P6	1041	v_start	STALL	v_start_STALL	3_v_start_STALL	P6_CSC	122.34
														3	P6	1042	v_start	STALL	v_start_STALL	3_v_start_STALL	P6_STALL	18.18
														3	P6	1043	v_start	STALL	v_start_STALL	3_v_start_STALL	P6_CSC	54.54
														3	P6	1044	v_start	STALL	v_start_STALL	3_v_start_STALL	P6_CSC	124.62
														3	P6	1045	v_start	STALL	v_start_STALL	3_v_start_STALL	P6_STALL	2.28
														3	P6	1046	v_start	STALL	v_start_STALL	3_v_start_STALL	P6_CSC	96.48
														3	P6	1047	v_start	STALL	v_start_STALL	3_v_start_STALL	P6_STALL	0
														3	P6	1048	v_start	STALL	v_start_STALL	3_v_start_STALL	P6_CSC	107.16
														3	P6	1049	v_start	STALL	v_start_STALL	3_v_start_STALL	P6_STALL	10.74
														3	P6	1050	v_start	STALL	v_start_STALL	3_v_start_STALL	P6_STALL	10.08
														3	P6	1051	v_start	STALL	v_start_STALL	3_v_start_STALL	P6_CSC	104.64
														3	P6	1052	v_start	STALL	v_start_STALL	3_v_start_STALL	P6_CSC	119.82
														3	P6	1053	v_start	STALL	v_start_STALL	3_v_start_STALL	P6_CSC	112.92
														3	P6	1054	v_start	STALL	v_start_STALL	3_v_start_STALL	P6_CSC	154.2
														3	P6	1055	v_start	STALL	v_start_STALL	3_v_start_STALL	P6_SMACC	205.62
														3	P6	1056	v_start	STALL	v_start_STALL	3_v_start_STALL	P6_SMACC	201.42
														3	P6	1057	v_start	STALL	v_start_STALL	3_v_start_STALL	P6_STALL	10.2
														3	P6	1058	v_start	STALL	v_start_STALL	3_v_start_STALL	P6_CSC	101.16
														3	P6	1059	v_start	STALL	v_start_STALL	3_v_start_STALL	P6_SMACC	239.16
														3	P6	1060	v_start	STALL	v_start_STALL	3_v_start_STALL	P6_CSC	121.14
														3	P6	1061	v_start	STALL	v_start_STALL	3_v_start_STALL	P6_CSC	106.5
														6	P6	1062	v_start	STALL	v_start_STALL	6_v_start_STALL	P6_STALL	13.8
														6	P6	1063	v_start	STALL	v_start_STALL	6_v_start_STALL	P6_CSC	169.62
														6	P6	1064	v_start	STALL	v_start_STALL	6_v_start_STALL	P6_SMACC	910.86
														6	P6	1065	v_start	STALL	v_start_STALL	6_v_start_STALL	P6_CSC	103.2
														6	P6	1066	v_start	STALL	v_start_STALL	6_v_start_STALL	P6_STALL	17.82
														6	P6	1067	v_start	STALL	v_start_STALL	6_v_start_STALL	P6_STALL	7.8
														6	P6	1068	v_start	STALL	v_start_STALL	6_v_start_STALL	P6_STALL	20.22
														6	P6	1069	v_start	STALL	v_start_STALL	6_v_start_STALL	P6_CSC	109.68
														6	P6	1070	v_start	STALL	v_start_STALL	6_v_start_STALL	P6_CSC	125.28
														6	P6	1071	v_start	STALL	v_start_STALL	6_v_start_STALL	P6_CSC	115.74
														6	P6	1072	v_start	STALL	v_start_STALL	6_v_start_STALL	P6_CSC	138.24
														6	P6	1073	v_start	STALL	v_start_STALL	6_v_start_STALL	P6_CSC	121.86
														6	P6	1074	v_start	STALL	v_start_STALL	6_v_start_STALL	P6_CSC	80.58
														6	P6	1075	v_start	STALL	v_start_STALL	6_v_start_STALL	P6_CSC	167.1
														6	P6	1076	v_start	STALL	v_start_STALL	6_v_start_STALL	P6_STALL	5.94
														6	P6	1077	v_start	STALL	v_start_STALL	6_v_start_STALL	P6_CSC	138.42
														6	P6	1078	v_start	STALL	v_start_STALL	6_v_start_STALL	P6_STALL	10.2
														6	P6	1079	v_start	STALL	v_start_STALL	6_v_start_STALL	P6_CSC	178.62
														6	P6	1080	v_start	STALL	v_start_STALL	6_v_start_STALL	P6_CSC	144.42
														6	P6	1081	v_start	STALL	v_start_STALL	6_v_start_STALL	P6_CSC	91.56
														6	P6	1082	v_start	STALL	v_start_STALL	6_v_start_STALL	P6_CSC	155.34
														6	P6	1083	v_start	STALL	v_start_STALL	6_v_start_STALL	P6_STALL	17.76
														6	P6	1084	v_start	STALL	v_start_STALL	6_v_start_STALL	P6_CSC	93.84
														6	P6	1085	v_start	STALL	v_start_STALL	6_v_start_STALL	P6_CSC	57.42
														6	P6	1086	v_start	STALL	v_start_STALL	6_v_start_STALL	P6_STALL	5.1
														6	P6	1087	v_start	STALL	v_start_STALL	6_v_start_STALL	P6_STALL	4.44
														6	P6	1088	v_start	STALL	v_start_STALL	6_v_start_STALL	P6_CSC	123.42
														6	P6	1089	v_start	STALL	v_start_STALL	6_v_start_STALL	P6_SMACC	315.84
														6	P6	1090	v_start	STALL	v_start_STALL	6_v_start_STALL	P6_STALL	9.54
														6	P6	1091	v_start	STALL	v_start_STALL	6_v_start_STALL	P6_SMACC	300.72
														6	P6	1092	v_start	STALL	v_start_STALL	6_v_start_STALL	P6_CSC	109.56
														6	P6	1093	v_start	STALL	v_start_STALL	6_v_start_STALL	P6_STALL	22.98
														6	P6	1094	v_start	STALL	v_start_STALL	6_v_start_STALL	P6_CSC	132
														6	P6	1095	v_start	STALL	v_start_STALL	6_v_start_STALL	P6_CSC	57.12
														6	P6	1096	v_start	STALL	v_start_STALL	6_v_start_STALL	P6_STALL	31.08
														6	P6	1097	v_start	STALL	v_start_STALL	6_v_start_STALL	P6_SMACC	211.44
														6	P6	1098	v_start	STALL	v_start_STALL	6_v_start_STALL	P6_STALL	15.12
														6	P6	1099	v_start	STALL	v_start_STALL	6_v_start_STALL	P6_SMACC	242.64
														6	P6	1100	v_start	STALL	v_start_STALL	6_v_start_STALL	P6_CSC	106.5
														6	P6	1101	v_start	STALL	v_start_STALL	6_v_start_STALL	P6_CSC	136.14
														6	P6	1102	v_start	STALL	v_start_STALL	6_v_start_STALL	P6_CSC	135.36
														6	P6	1103	v_start	STALL	v_start_STALL	6_v_start_STALL	P6_CSC	114.12
														6	P6	1104	v_start	STALL	v_start_STALL	6_v_start_STALL	P6_CSC	91.02
														6	P6	1105	v_start	STALL	v_start_STALL	6_v_start_STALL	P6_CSC	110.4
														6	P6	1106	v_start	STALL	v_start_STALL	6_v_start_STALL	P6_CSC	70.26
														6	P6	1107	v_start	STALL	v_start_STALL	6_v_start_STALL	P6_CSC	161.76
														6	P6	1108	v_start	STALL	v_start_STALL	6_v_start_STALL	P6_STALL	12.72
														6	P6	1109	v_start	STALL	v_start_STALL	6_v_start_STALL	P6_CSC	129.18
														6	P6	1110	v_start	STALL	v_start_STALL	6_v_start_STALL	P6_CSC	124.56
														6	P6	1111	v_start	STALL	v_start_STALL	6_v_start_STALL	P6_STALL	6.18
														6	P6	1112	v_start	STALL	v_start_STALL	6_v_start_STALL	P6_STALL	3
														6	P6	1113	v_start	STALL	v_start_STALL	6_v_start_STALL	P6_CSC	91.92
														6	P6	1114	v_start	STALL	v_start_STALL	6_v_start_STALL	P6_CSC	55.86
														6	P6	1115	v_start	STALL	v_start_STALL	6_v_start_STALL	P6_CSC	121.62
														6	P6	1116	v_start	STALL	v_start_STALL	6_v_start_STALL	P6_SMACC	1255.86
														6	P6	1117	v_start	STALL	v_start_STALL	6_v_start_STALL	P6_CSC	116.46
														6	P6	1118	v_start	STALL	v_start_STALL	6_v_start_STALL	P6_CSC	109.56
														6	P6	1119	v_start	STALL	v_start_STALL	6_v_start_STALL	P6_CSC	127.5
														6	P6	1120	v_start	STALL	v_start_STALL	6_v_start_STALL	P6_CSC	138.18
														6	P6	1121	v_start	STALL	v_start_STALL	6_v_start_STALL	P6_CSC	119.22
														6	P6	1122	v_start	STALL	v_start_STALL	6_v_start_STALL	P6_CSC	159.72
														6	P6	1123	v_start	STALL	v_start_STALL	6_v_start_STALL	P6_STALL	3.24
														6	P6	1124	v_start	STALL	v_start_STALL	6_v_start_STALL	P6_STALL	22.92
														6	P6	1125	v_start	STALL	v_start_STALL	6_v_start_STALL	P6_CSC	94.2
														6	P6	1126	v_start	STALL	v_start_STALL	6_v_start_STALL	P6_CSC	105.3
														6	P6	1127	v_start	STALL	v_start_STALL	6_v_start_STALL	P6_CSC	82.32
														6	P6	1128	v_start	STALL	v_start_STALL	6_v_start_STALL	P6_CSC	98.46
														6	P6	1129	v_start	STALL	v_start_STALL	6_v_start_STALL	P6_CSC	77.1
														6	P6	1130	v_start	STALL	v_start_STALL	6_v_start_STALL	P6_CSC	129.48
														6	P6	1131	v_start	STALL	v_start_STALL	6_v_start_STALL	P6_CSC	131.28
														6	P6	1132	v_start	STALL	v_start_STALL	6_v_start_STALL	P6_CSC	120.18
														6	P6	1133	v_start	STALL	v_start_STALL	6_v_start_STALL	P6_SMACC	295.08
														6	P6	1134	v_start	STALL	v_start_STALL	6_v_start_STALL	P6_SMACC	221.28
														6	P6	1135	v_start	STALL	v_start_STALL	6_v_start_STALL	P6_CSC	69.72
														6	P6	1136	v_start	STALL	v_start_STALL	6_v_start_STALL	P6_CSC	104.4
														6	P6	1137	v_start	STALL	v_start_STALL	6_v_start_STALL	P6_SMACC	411.66
														6	P6	1138	v_start	STALL	v_start_STALL	6_v_start_STALL	P6_CSC	52.44
														6	P6	1139	v_start	STALL	v_start_STALL	6_v_start_STALL	P6_SMACC	268.44
														6	P6	1140	v_start	STALL	v_start_STALL	6_v_start_STALL	P6_CSC	98.46
														6	P6	1141	v_start	STALL	v_start_STALL	6_v_start_STALL	P6_CSC	131.82
														6	P6	1142	v_start	STALL	v_start_STALL	6_v_start_STALL	P6_CSC	162.36
														6	P6	1143	v_start	STALL	v_start_STALL	6_v_start_STALL	P6_SMACC	231.3
														6	P6	1144	v_start	STALL	v_start_STALL	6_v_start_STALL	P6_CSC	162.84
														6	P6	1145	v_start	STALL	v_start_STALL	6_v_start_STALL	P6_CSC	125.94
														6	P6	1146	v_start	STALL	v_start_STALL	6_v_start_STALL	P6_CSC	109.68
														6	P6	1147	v_start	STALL	v_start_STALL	6_v_start_STALL	P6_CSC	127.62
														6	P6	1148	v_start	STALL	v_start_STALL	6_v_start_STALL	P6_CSC	102.24
														6	P6	1149	v_start	STALL	v_start_STALL	6_v_start_STALL	P6_CSC	117.54
														6	P6	1150	v_start	STALL	v_start_STALL	6_v_start_STALL	P6_SMACC	245.7
														6	P6	1151	v_start	STALL	v_start_STALL	6_v_start_STALL	P6_CSC	108.96
														6	P6	1152	v_start	STALL	v_start_STALL	6_v_start_STALL	P6_CSC	92.16
														6	P6	1153	v_start	STALL	v_start_STALL	6_v_start_STALL	P6_CSC	92.46
														6	P6	1154	v_start	STALL	v_start_STALL	6_v_start_STALL	P6_CSC	86.94
														6	P6	1155	v_start	STALL	v_start_STALL	6_v_start_STALL	P6_CSC	134.1
														6	P6	1156	v_start	STALL	v_start_STALL	6_v_start_STALL	P6_SMACC	201.96
														6	P6	1157	v_start	STALL	v_start_STALL	6_v_start_STALL	P6_STALL	4.14
														6	P6	1158	v_start	STALL	v_start_STALL	6_v_start_STALL	P6_CSC	105.96
														6	P6	1159	v_start	STALL	v_start_STALL	6_v_start_STALL	P6_CSC	140.34
														6	P6	1160	v_start	STALL	v_start_STALL	6_v_start_STALL	P6_STALL	11.16
														6	P6	1161	v_start	STALL	v_start_STALL	6_v_start_STALL	P6_CSC	156.6
														6	P6	1162	v_start	STALL	v_start_STALL	6_v_start_STALL	P6_CSC	122.7
														6	P6	1163	v_start	STALL	v_start_STALL	6_v_start_STALL	P6_CSC	144.12
														6	P6	1164	v_start	STALL	v_start_STALL	6_v_start_STALL	P6_CSC	111.06
														6	P6	1165	v_start	STALL	v_start_STALL	6_v_start_STALL	P6_CSC	121.8
														6	P6	1166	v_start	STALL	v_start_STALL	6_v_start_STALL	P6_STALL	46.32
														6	P6	1167	v_start	STALL	v_start_STALL	6_v_start_STALL	P6_STALL	15.66
														6	P6	1168	v_start	STALL	v_start_STALL	6_v_start_STALL	P6_CSC	68.4
														6	P6	1169	v_start	STALL	v_start_STALL	6_v_start_STALL	P6_STALL	7.56
														6	P6	1170	v_start	STALL	v_start_STALL	6_v_start_STALL	P6_CSC	62.34
														6	P6	1171	v_start	STALL	v_start_STALL	6_v_start_STALL	P6_STALL	10.08
														6	P6	1172	v_start	STALL	v_start_STALL	6_v_start_STALL	P6_STALL	13.38
														6	P6	1173	v_start	STALL	v_start_STALL	6_v_start_STALL	P6_STALL	7.5
														6	P6	1174	v_start	STALL	v_start_STALL	6_v_start_STALL	P6_STALL	43.68
														6	P6	1175	v_start	STALL	v_start_STALL	6_v_start_STALL	P6_STALL	8.04
														6	P6	1176	v_start	STALL	v_start_STALL	6_v_start_STALL	P6_CSC	82.56
														6	P6	1177	v_start	STALL	v_start_STALL	6_v_start_STALL	P6_STALL	11.52
														0	P7	1288	v_start	STALL	v_start_STALL	0_v_start_STALL	P7_CSC	34.5
														0	P7	1289	v_end	STALL	v_end_STALL	0_v_end_STALL	P7_STALL	5.04
														0	P7	1290	v_start	STALL	v_start_STALL	0_v_start_STALL	P7_CSC	65.4
														0	P7	1291	v_end	STALL	v_end_STALL	0_v_end_STALL	P7_STALL	10.08
														0	P7	1292	v_start	STALL	v_start_STALL	0_v_start_STALL	P7_CSC	48.6
														0	P7	1293	v_end	STALL	v_end_STALL	0_v_end_STALL	P7_STALL	10.08
														0	P7	1294	v_start	STALL	v_start_STALL	0_v_start_STALL	P7_CSC	65.34
														0	P7	1295	v_end	STALL	v_end_STALL	0_v_end_STALL	P7_CSC	32.64
														0	P7	1296	v_start	STALL	v_start_STALL	0_v_start_STALL	P7_CSC	70.38
														0	P7	1297	v_end	STALL	v_end_STALL	0_v_end_STALL	P7_STALL	5.04
														0	P7	1298	v_start	STALL	v_start_STALL	0_v_start_STALL	P7_CSC	81.96
														0	P7	1299	v_end	STALL	v_end_STALL	0_v_end_STALL	P7_STALL	8.76
														0	P7	1300	v_start	STALL	v_start_STALL	0_v_start_STALL	P7_CSC	74.16
														0	P7	1301	v_end	STALL	v_end_STALL	0_v_end_STALL	P7_STALL	18.78
														0	P7	1302	v_start	STALL	v_start_STALL	0_v_start_STALL	P7_CSC	88.2
														0	P7	1303	v_end	STALL	v_end_STALL	0_v_end_STALL	P7_STALL	18.78
														0	P7	1304	v_start	STALL	v_start_STALL	0_v_start_STALL	P7_CSC	83.04
														0	P7	1305	v_end	STALL	v_end_STALL	0_v_end_STALL	P7_STALL	12.9
														0	P7	1306	v_start	STALL	v_start_STALL	0_v_start_STALL	P7_CSC	63.72
														0	P7	1307	v_end	STALL	v_end_STALL	0_v_end_STALL	P7_CSC	42.78
														0	P7	1308	v_start	STALL	v_start_STALL	0_v_start_STALL	P7_CSC	40.26
														0	P7	1309	v_end	STALL	v_end_STALL	0_v_end_STALL	P7_CSC	38.82
														0	P7	1310	v_start	STALL	v_start_STALL	0_v_start_STALL	P7_CSC	83.82
														0	P7	1311	v_end	STALL	v_end_STALL	0_v_end_STALL	P7_STALL	21.54
														0	P7	1312	v_start	STALL	v_start_STALL	0_v_start_STALL	P7_CSC	42.78
														0	P7	1313	v_end	STALL	v_end_STALL	0_v_end_STALL	P7_STALL	5.04
														0	P7	1314	v_start	STALL	v_start_STALL	0_v_start_STALL	P7_CSC	63.06
														0	P7	1315	v_end	STALL	v_end_STALL	0_v_end_STALL	P7_STALL	5.04
														0	P7	1316	v_start	STALL	v_start_STALL	0_v_start_STALL	P7_CSC	80.28
														0	P7	1317	v_end	STALL	v_end_STALL	0_v_end_STALL	P7_STALL	12.24
														0	P7	1318	v_start	STALL	v_start_STALL	0_v_start_STALL	P7_CSC	115.38
														0	P7	1319	v_end	STALL	v_end_STALL	0_v_end_STALL	P7_STALL	11.16
														0	P7	1320	v_start	STALL	v_start_STALL	0_v_start_STALL	P7_CSC	83.64
														0	P7	1321	v_end	STALL	v_end_STALL	0_v_end_STALL	P7_STALL	5.04
														0	P7	1322	v_start	STALL	v_start_STALL	0_v_start_STALL	P7_CSC	55.32
														0	P7	1323	v_end	STALL	v_end_STALL	0_v_end_STALL	P7_STALL	0
														0	P7	1324	v_start	STALL	v_start_STALL	0_v_start_STALL	P7_CSC	86.52
														0	P7	1325	v_end	STALL	v_end_STALL	0_v_end_STALL	P7_STALL	10.08
														0	P7	1326	v_start	STALL	v_start_STALL	0_v_start_STALL	P7_CSC	108.42
														0	P7	1327	v_end	STALL	v_end_STALL	0_v_end_STALL	P7_STALL	0
														0	P7	1328	v_start	STALL	v_start_STALL	0_v_start_STALL	P7_STALL	25.92
														0	P7	1329	v_end	STALL	v_end_STALL	0_v_end_STALL	P7_STALL	21.84
														0	P7	1330	v_start	STALL	v_start_STALL	0_v_start_STALL	P7_CSC	50.16
														0	P7	1331	v_end	STALL	v_end_STALL	0_v_end_STALL	P7_STALL	12.9
														0	P7	1332	v_start	STALL	v_start_STALL	0_v_start_STALL	P7_CSC	38.46
														0	P7	1333	v_end	STALL	v_end_STALL	0_v_end_STALL	P7_STALL	7.8
														0	P7	1334	v_start	STALL	v_start_STALL	0_v_start_STALL	P7_CSC	45.3
														0	P7	1335	v_end	STALL	v_end_STALL	0_v_end_STALL	P7_STALL	5.76
														0	P7	1336	v_start	STALL	v_start_STALL	0_v_start_STALL	P7_CSC	76.5
														0	P7	1337	v_end	STALL	v_end_STALL	0_v_end_STALL	P7_STALL	8.64
														0	P7	1338	v_start	STALL	v_start_STALL	0_v_start_STALL	P7_CSC	33.06
														0	P7	1339	v_end	STALL	v_end_STALL	0_v_end_STALL	P7_STALL	1.26
														0	P7	1340	v_start	STALL	v_start_STALL	0_v_start_STALL	P7_CSC	60.18
														0	P7	1341	v_end	STALL	v_end_STALL	0_v_end_STALL	P7_STALL	10.02
														0	P7	1342	v_start	STALL	v_start_STALL	0_v_start_STALL	P7_CSC	53.94
														0	P7	1343	v_end	STALL	v_end_STALL	0_v_end_STALL	P7_STALL	0
														0	P7	1344	v_start	STALL	v_start_STALL	0_v_start_STALL	P7_STALL	18.6
														0	P7	1345	v_end	STALL	v_end_STALL	0_v_end_STALL	P7_STALL	15.78
														0	P7	1346	v_start	STALL	v_start_STALL	0_v_start_STALL	P7_CSC	53.28
														0	P7	1347	v_end	STALL	v_end_STALL	0_v_end_STALL	P7_CSC	37.44
														0	P7	1348	v_start	STALL	v_start_STALL	0_v_start_STALL	P7_CSC	72.96
														0	P7	1349	v_end	STALL	v_end_STALL	0_v_end_STALL	P7_STALL	7.02
														0	P7	1350	v_start	STALL	v_start_STALL	0_v_start_STALL	P7_CSC	64.92
														0	P7	1351	v_end	STALL	v_end_STALL	0_v_end_STALL	P7_STALL	24
														0	P7	1352	v_start	STALL	v_start_STALL	0_v_start_STALL	P7_CSC	85.62
														0	P7	1353	v_end	STALL	v_end_STALL	0_v_end_STALL	P7_STALL	1.26
														0	P7	1354	v_start	STALL	v_start_STALL	0_v_start_STALL	P7_CSC	100.74
														0	P7	1355	v_end	STALL	v_end_STALL	0_v_end_STALL	P7_STALL	12.12
														0	P7	1356	v_start	STALL	v_start_STALL	0_v_start_STALL	P7_STALL	1.68
														0	P7	1357	v_end	STALL	v_end_STALL	0_v_end_STALL	P7_STALL	15.12
														0	P7	1358	v_start	STALL	v_start_STALL	0_v_start_STALL	P7_CSC	43.8
														0	P7	1359	v_end	STALL	v_end_STALL	0_v_end_STALL	P7_STALL	14.46
														0	P7	1360	v_start	STALL	v_start_STALL	0_v_start_STALL	P7_CSC	50.46
														0	P7	1361	v_end	STALL	v_end_STALL	0_v_end_STALL	P7_STALL	15.84
														0	P7	1362	v_start	STALL	v_start_STALL	0_v_start_STALL	P7_CSC	56.52
														0	P7	1363	v_end	STALL	v_end_STALL	0_v_end_STALL	P7_STALL	15.84
														0	P7	1364	v_start	STALL	v_start_STALL	0_v_start_STALL	P7_CSC	88.5
														0	P7	1365	v_end	STALL	v_end_STALL	0_v_end_STALL	P7_STALL	6.3
														0	P7	1366	v_start	STALL	v_start_STALL	0_v_start_STALL	P7_CSC	63.18
														0	P7	1367	v_end	STALL	v_end_STALL	0_v_end_STALL	P7_STALL	15.78
														0	P7	1368	v_start	STALL	v_start_STALL	0_v_start_STALL	P7_SMACC	160.92
														0	P7	1369	v_end	STALL	v_end_STALL	0_v_end_STALL	P7_STALL	1.02
														0	P7	1370	v_start	STALL	v_start_STALL	0_v_start_STALL	P7_CSC	48.78
														0	P7	1371	v_end	STALL	v_end_STALL	0_v_end_STALL	P7_STALL	10.02
														0	P7	1372	v_start	STALL	v_start_STALL	0_v_start_STALL	P7_CSC	92.82
														0	P7	1373	v_end	STALL	v_end_STALL	0_v_end_STALL	P7_STALL	21.18
														0	P7	1374	v_start	STALL	v_start_STALL	0_v_start_STALL	P7_CSC	73.62
														0	P7	1375	v_end	STALL	v_end_STALL	0_v_end_STALL	P7_STALL	2.22
														0	P7	1376	v_start	STALL	v_start_STALL	0_v_start_STALL	P7_CSC	63.54
														0	P7	1377	v_end	STALL	v_end_STALL	0_v_end_STALL	P7_STALL	3.78
														0	P7	1378	v_start	STALL	v_start_STALL	0_v_start_STALL	P7_CSC	64.92
														0	P7	1379	v_end	STALL	v_end_STALL	0_v_end_STALL	P7_STALL	1.44
														0	P7	1380	v_start	STALL	v_start_STALL	0_v_start_STALL	P7_CSC	53.04
														0	P7	1381	v_end	STALL	v_end_STALL	0_v_end_STALL	P7_STALL	8.76
														0	P7	1382	v_start	STALL	v_start_STALL	0_v_start_STALL	P7_CSC	60.12
														0	P7	1383	v_end	STALL	v_end_STALL	0_v_end_STALL	P7_STALL	11.28
														0	P7	1384	v_start	STALL	v_start_STALL	0_v_start_STALL	P7_CSC	51.36
														0	P7	1385	v_end	STALL	v_end_STALL	0_v_end_STALL	P7_STALL	4.98
														0	P7	1386	v_start	STALL	v_start_STALL	0_v_start_STALL	P7_CSC	45.78
														0	P7	1387	v_end	STALL	v_end_STALL	0_v_end_STALL	P7_STALL	7.5
														0	P7	1388	v_start	STALL	v_start_STALL	0_v_start_STALL	P7_CSC	63.42
														0	P7	1389	v_end	STALL	v_end_STALL	0_v_end_STALL	P7_STALL	8.76
														0	P7	1390	v_start	STALL	v_start_STALL	0_v_start_STALL	P7_CSC	60.12
														0	P7	1391	v_end	STALL	v_end_STALL	0_v_end_STALL	P7_STALL	21.48
														0	P7	1392	v_start	STALL	v_start_STALL	0_v_start_STALL	P7_CSC	88.86
														0	P7	1393	v_end	STALL	v_end_STALL	0_v_end_STALL	P7_CSC	101.4
														3	P7	1394	v_start	STALL	v_start_STALL	3_v_start_STALL	P7_CSC	88.74
														3	P7	1395	v_start	STALL	v_start_STALL	3_v_start_STALL	P7_CSC	76.68
														3	P7	1396	v_start	STALL	v_start_STALL	3_v_start_STALL	P7_CSC	54.06
														3	P7	1397	v_start	STALL	v_start_STALL	3_v_start_STALL	P7_CSC	50.52
														3	P7	1398	v_start	STALL	v_start_STALL	3_v_start_STALL	P7_CSC	90.42
														3	P7	1399	v_start	STALL	v_start_STALL	3_v_start_STALL	P7_CSC	50.22
														3	P7	1400	v_start	STALL	v_start_STALL	3_v_start_STALL	P7_SMACC	670.62
														3	P7	1401	v_start	STALL	v_start_STALL	3_v_start_STALL	P7_SMACC	406.92
														3	P7	1402	v_start	STALL	v_start_STALL	3_v_start_STALL	P7_CSC	30.66
														3	P7	1403	v_start	STALL	v_start_STALL	3_v_start_STALL	P7_CSC	90.84
														3	P7	1404	v_start	STALL	v_start_STALL	3_v_start_STALL	P7_CSC	83.4
														3	P7	1405	v_start	STALL	v_start_STALL	3_v_start_STALL	P7_CSC	93.72
														3	P7	1406	v_start	STALL	v_start_STALL	3_v_start_STALL	P7_SMACC	278.4
														3	P7	1407	v_start	STALL	v_start_STALL	3_v_start_STALL	P7_CSC	32.4
														3	P7	1408	v_start	STALL	v_start_STALL	3_v_start_STALL	P7_SMACC	896.88
														3	P7	1409	v_start	STALL	v_start_STALL	3_v_start_STALL	P7_CSC	60.12
														3	P7	1410	v_start	STALL	v_start_STALL	3_v_start_STALL	P7_CSC	79.62
														3	P7	1411	v_start	STALL	v_start_STALL	3_v_start_STALL	P7_CSC	89.88
														3	P7	1412	v_start	STALL	v_start_STALL	3_v_start_STALL	P7_CSC	58.44
														3	P7	1413	v_start	STALL	v_start_STALL	3_v_start_STALL	P7_SMACC	427.02
														3	P7	1414	v_start	STALL	v_start_STALL	3_v_start_STALL	P7_CSC	40.44
														3	P7	1415	v_start	STALL	v_start_STALL	3_v_start_STALL	P7_CSC	140.52
														3	P7	1416	v_start	STALL	v_start_STALL	3_v_start_STALL	P7_CSC	75.6
														3	P7	1417	v_start	STALL	v_start_STALL	3_v_start_STALL	P7_CSC	106.14
														3	P7	1418	v_start	STALL	v_start_STALL	3_v_start_STALL	P7_CSC	117.48
														3	P7	1419	v_start	STALL	v_start_STALL	3_v_start_STALL	P7_SMACC	700.2
														3	P7	1420	v_start	STALL	v_start_STALL	3_v_start_STALL	P7_CSC	101.64
														3	P7	1421	v_start	STALL	v_start_STALL	3_v_start_STALL	P7_CSC	65.28
														3	P7	1422	v_start	STALL	v_start_STALL	3_v_start_STALL	P7_CSC	75.96
														3	P7	1423	v_start	STALL	v_start_STALL	3_v_start_STALL	P7_CSC	57.36
														3	P7	1424	v_start	STALL	v_start_STALL	3_v_start_STALL	P7_CSC	49.98
														3	P7	1425	v_start	STALL	v_start_STALL	3_v_start_STALL	P7_SMACC	1546.32
														3	P7	1426	v_start	STALL	v_start_STALL	3_v_start_STALL	P7_CSC	83.58
														3	P7	1427	v_start	STALL	v_start_STALL	3_v_start_STALL	P7_CSC	72.3
														3	P7	1428	v_start	STALL	v_start_STALL	3_v_start_STALL	P7_CSC	40.92
														3	P7	1429	v_start	STALL	v_start_STALL	3_v_start_STALL	P7_SMACC	750.3
														3	P7	1430	v_start	STALL	v_start_STALL	3_v_start_STALL	P7_CSC	55.98
														3	P7	1431	v_start	STALL	v_start_STALL	3_v_start_STALL	P7_CSC	51.72
														3	P7	1432	v_start	STALL	v_start_STALL	3_v_start_STALL	P7_SMACC	265.5
														3	P7	1433	v_start	STALL	v_start_STALL	3_v_start_STALL	P7_CSC	59.34
														3	P7	1434	v_start	STALL	v_start_STALL	3_v_start_STALL	P7_SMACC	151.2
														3	P7	1435	v_start	STALL	v_start_STALL	3_v_start_STALL	P7_SMACC	499.14
														3	P7	1436	v_start	STALL	v_start_STALL	3_v_start_STALL	P7_CSC	60.9
														3	P7	1437	v_start	STALL	v_start_STALL	3_v_start_STALL	P7_CSC	91.92
														3	P7	1438	v_start	STALL	v_start_STALL	3_v_start_STALL	P7_CSC	91.44
														3	P7	1439	v_start	STALL	v_start_STALL	3_v_start_STALL	P7_SMACC	248.46
														3	P7	1440	v_start	STALL	v_start_STALL	3_v_start_STALL	P7_CSC	93.72
														3	P7	1441	v_start	STALL	v_start_STALL	3_v_start_STALL	P7_CSC	66.72
														3	P7	1442	v_start	STALL	v_start_STALL	3_v_start_STALL	P7_CSC	133.02
														3	P7	1443	v_start	STALL	v_start_STALL	3_v_start_STALL	P7_CSC	122.22
														3	P7	1444	v_start	STALL	v_start_STALL	3_v_start_STALL	P7_CSC	69.42
														3	P7	1445	v_start	STALL	v_start_STALL	3_v_start_STALL	P7_CSC	38.28
														3	P7	1446	v_start	STALL	v_start_STALL	3_v_start_STALL	P7_CSC	60.42
														3	P7	1447	v_start	STALL	v_start_STALL	3_v_start_STALL	P7_CSC	76.14
														3	P7	1448	v_start	STALL	v_start_STALL	3_v_start_STALL	P7_SMACC	151.44
														3	P7	1449	v_start	STALL	v_start_STALL	3_v_start_STALL	P7_CSC	78.9
														3	P7	1450	v_start	STALL	v_start_STALL	3_v_start_STALL	P7_SMACC	154.62
														3	P7	1451	v_start	STALL	v_start_STALL	3_v_start_STALL	P7_CSC	68.34
														3	P7	1452	v_start	STALL	v_start_STALL	3_v_start_STALL	P7_CSC	91.14
														3	P7	1453	v_start	STALL	v_start_STALL	3_v_start_STALL	P7_SMACC	539.22
														3	P7	1454	v_start	STALL	v_start_STALL	3_v_start_STALL	P7_CSC	45.66
														3	P7	1455	v_start	STALL	v_start_STALL	3_v_start_STALL	P7_SMACC	459.78
														3	P7	1456	v_start	STALL	v_start_STALL	3_v_start_STALL	P7_CSC	34.86
														3	P7	1457	v_start	STALL	v_start_STALL	3_v_start_STALL	P7_CSC	85.98
														3	P7	1458	v_start	STALL	v_start_STALL	3_v_start_STALL	P7_CSC	43.38
														3	P7	1459	v_start	STALL	v_start_STALL	3_v_start_STALL	P7_SMACC	233.94
														3	P7	1460	v_start	STALL	v_start_STALL	3_v_start_STALL	P7_CSC	128.94
														3	P7	1461	v_start	STALL	v_start_STALL	3_v_start_STALL	P7_CSC	41.76
														3	P7	1462	v_start	STALL	v_start_STALL	3_v_start_STALL	P7_SMACC	255.6
														3	P7	1463	v_start	STALL	v_start_STALL	3_v_start_STALL	P7_STALL	29.64
														3	P7	1464	v_start	STALL	v_start_STALL	3_v_start_STALL	P7_CSC	65.04
														3	P7	1465	v_start	STALL	v_start_STALL	3_v_start_STALL	P7_STALL	19.92
														3	P7	1466	v_start	STALL	v_start_STALL	3_v_start_STALL	P7_CSC	97.5
														3	P7	1467	v_start	STALL	v_start_STALL	3_v_start_STALL	P7_SMACC	191.22
														3	P7	1468	v_start	STALL	v_start_STALL	3_v_start_STALL	P7_CSC	80.16
														3	P7	1469	v_start	STALL	v_start_STALL	3_v_start_STALL	P7_CSC	69.84
														3	P7	1470	v_start	STALL	v_start_STALL	3_v_start_STALL	P7_CSC	128.88
														3	P7	1471	v_start	STALL	v_start_STALL	3_v_start_STALL	P7_CSC	57.78
														3	P7	1472	v_start	STALL	v_start_STALL	3_v_start_STALL	P7_CSC	79.38
														3	P7	1473	v_start	STALL	v_start_STALL	3_v_start_STALL	P7_SMACC	504.36
														3	P7	1474	v_start	STALL	v_start_STALL	3_v_start_STALL	P7_CSC	59.7
														3	P7	1475	v_start	STALL	v_start_STALL	3_v_start_STALL	P7_CSC	67.2
														3	P7	1476	v_start	STALL	v_start_STALL	3_v_start_STALL	P7_CSC	100.8
														3	P7	1477	v_start	STALL	v_start_STALL	3_v_start_STALL	P7_CSC	56.16
														3	P7	1478	v_start	STALL	v_start_STALL	3_v_start_STALL	P7_CSC	65.52
														3	P7	1479	v_start	STALL	v_start_STALL	3_v_start_STALL	P7_SMACC	228.48
														3	P7	1480	v_start	STALL	v_start_STALL	3_v_start_STALL	P7_CSC	97.38
														3	P7	1481	v_start	STALL	v_start_STALL	3_v_start_STALL	P7_CSC	89.88
														3	P7	1482	v_start	STALL	v_start_STALL	3_v_start_STALL	P7_CSC	84.24
														3	P7	1483	v_start	STALL	v_start_STALL	3_v_start_STALL	P7_CSC	61.8
														3	P7	1484	v_start	STALL	v_start_STALL	3_v_start_STALL	P7_STALL	5.22
														3	P7	1485	v_start	STALL	v_start_STALL	3_v_start_STALL	P7_SMACC	242.4
														3	P7	1486	v_start	STALL	v_start_STALL	3_v_start_STALL	P7_SMACC	224.76
														3	P7	1487	v_start	STALL	v_start_STALL	3_v_start_STALL	P7_CSC	56.16
														3	P7	1488	v_start	STALL	v_start_STALL	3_v_start_STALL	P7_SMACC	165.72
														3	P7	1489	v_start	STALL	v_start_STALL	3_v_start_STALL	P7_CSC	79.56
														3	P7	1490	v_start	STALL	v_start_STALL	3_v_start_STALL	P7_CSC	50.04
														3	P7	1491	v_start	STALL	v_start_STALL	3_v_start_STALL	P7_CSC	59.82
														3	P7	1492	v_start	STALL	v_start_STALL	3_v_start_STALL	P7_CSC	110.34
														3	P7	1493	v_start	STALL	v_start_STALL	3_v_start_STALL	P7_SMACC	408.42
														3	P7	1494	v_start	STALL	v_start_STALL	3_v_start_STALL	P7_CSC	45.84
														3	P7	1495	v_start	STALL	v_start_STALL	3_v_start_STALL	P7_SMACC	152.88
														3	P7	1496	v_start	STALL	v_start_STALL	3_v_start_STALL	P7_CSC	77.64
														3	P7	1497	v_start	STALL	v_start_STALL	3_v_start_STALL	P7_CSC	76.26
														6	P7	1498	v_start	STALL	v_start_STALL	6_v_start_STALL	P7_CSC	96.6
														6	P7	1499	v_start	STALL	v_start_STALL	6_v_start_STALL	P7_STALL	11.58
														6	P7	1500	v_start	STALL	v_start_STALL	6_v_start_STALL	P7_CSC	109.5
														6	P7	1501	v_start	STALL	v_start_STALL	6_v_start_STALL	P7_CSC	115.92
														6	P7	1502	v_start	STALL	v_start_STALL	6_v_start_STALL	P7_SMACC	230.28
														6	P7	1503	v_start	STALL	v_start_STALL	6_v_start_STALL	P7_CSC	112.38
														6	P7	1504	v_start	STALL	v_start_STALL	6_v_start_STALL	P7_CSC	80.16
														6	P7	1505	v_start	STALL	v_start_STALL	6_v_start_STALL	P7_CSC	141.84
														6	P7	1506	v_start	STALL	v_start_STALL	6_v_start_STALL	P7_CSC	106.14
														6	P7	1507	v_start	STALL	v_start_STALL	6_v_start_STALL	P7_CSC	128.52
														6	P7	1508	v_start	STALL	v_start_STALL	6_v_start_STALL	P7_SMACC	688.92
														6	P7	1509	v_start	STALL	v_start_STALL	6_v_start_STALL	P7_SMACC	1040.52
														6	P7	1510	v_start	STALL	v_start_STALL	6_v_start_STALL	P7_CSC	87.96
														6	P7	1511	v_start	STALL	v_start_STALL	6_v_start_STALL	P7_CSC	45.36
														6	P7	1512	v_start	STALL	v_start_STALL	6_v_start_STALL	P7_CSC	95.04
														6	P7	1513	v_start	STALL	v_start_STALL	6_v_start_STALL	P7_STALL	17.52
														6	P7	1514	v_start	STALL	v_start_STALL	6_v_start_STALL	P7_CSC	72.06
														6	P7	1515	v_start	STALL	v_start_STALL	6_v_start_STALL	P7_SMACC	345
														6	P7	1516	v_start	STALL	v_start_STALL	6_v_start_STALL	P7_CSC	74.16
														6	P7	1517	v_start	STALL	v_start_STALL	6_v_start_STALL	P7_CSC	103.14
														6	P7	1518	v_start	STALL	v_start_STALL	6_v_start_STALL	P7_CSC	140.28
														6	P7	1519	v_start	STALL	v_start_STALL	6_v_start_STALL	P7_CSC	108.24
														6	P7	1520	v_start	STALL	v_start_STALL	6_v_start_STALL	P7_SMACC	160.38
														6	P7	1521	v_start	STALL	v_start_STALL	6_v_start_STALL	P7_STALL	6.06
														6	P7	1522	v_start	STALL	v_start_STALL	6_v_start_STALL	P7_SMACC	652.62
														6	P7	1523	v_start	STALL	v_start_STALL	6_v_start_STALL	P7_SMACC	371.28
														6	P7	1524	v_start	STALL	v_start_STALL	6_v_start_STALL	P7_CSC	71.34
														6	P7	1525	v_start	STALL	v_start_STALL	6_v_start_STALL	P7_CSC	64.02
														6	P7	1526	v_start	STALL	v_start_STALL	6_v_start_STALL	P7_CSC	48.06
														6	P7	1527	v_start	STALL	v_start_STALL	6_v_start_STALL	P7_SMACC	457.38
														6	P7	1528	v_start	STALL	v_start_STALL	6_v_start_STALL	P7_STALL	10.32
														6	P7	1529	v_start	STALL	v_start_STALL	6_v_start_STALL	P7_CSC	119.58
														6	P7	1530	v_start	STALL	v_start_STALL	6_v_start_STALL	P7_SMACC	356.46
														6	P7	1531	v_start	STALL	v_start_STALL	6_v_start_STALL	P7_CSC	60.12
														6	P7	1532	v_start	STALL	v_start_STALL	6_v_start_STALL	P7_CSC	102.6
														6	P7	1533	v_start	STALL	v_start_STALL	6_v_start_STALL	P7_CSC	97.32
														6	P7	1534	v_start	STALL	v_start_STALL	6_v_start_STALL	P7_CSC	88.56
														6	P7	1535	v_start	STALL	v_start_STALL	6_v_start_STALL	P7_CSC	61.14
														6	P7	1536	v_start	STALL	v_start_STALL	6_v_start_STALL	P7_SMACC	439.32
														6	P7	1537	v_start	STALL	v_start_STALL	6_v_start_STALL	P7_SMACC	269.28
														6	P7	1538	v_start	STALL	v_start_STALL	6_v_start_STALL	P7_CSC	141.18
														6	P7	1539	v_start	STALL	v_start_STALL	6_v_start_STALL	P7_SMACC	167.16
														6	P7	1540	v_start	STALL	v_start_STALL	6_v_start_STALL	P7_SMACC	415.32
														6	P7	1541	v_start	STALL	v_start_STALL	6_v_start_STALL	P7_CSC	98.88
														6	P7	1542	v_start	STALL	v_start_STALL	6_v_start_STALL	P7_SMACC	196.26
														6	P7	1543	v_start	STALL	v_start_STALL	6_v_start_STALL	P7_CSC	68.52
														6	P7	1544	v_start	STALL	v_start_STALL	6_v_start_STALL	P7_CSC	80.46
														6	P7	1545	v_start	STALL	v_start_STALL	6_v_start_STALL	P7_CSC	82.38
