# Supplementary material for: Tethering of cellulose synthase to microtubules dampens mechano-induced cytoskeletal organization in Arabidopsis pavement cells
Source: Nat Plants. 2022 Aug 18;8(9):1064–73. doi: 10.1038/s41477-022-01218-7 (PMC9477734; doi:10.1038/s41477-022-01218-7)
Supplement: Source Data Supplementary Fig. 4 — Statistical source and data. [file 41477_2022_1218_MOESM14_ESM.xlsx]

## Sheet: Supp. Fig. 4
	Supporting Figure 4C
		Time	index	Location_Time	Location	Dataset	Loc_Dataset	Velocity
		0	1	NECK_0hpd	NECK	1_3	NECK_1_3	175.8
		0	2	NECK_0hpd	NECK	1_3	NECK_1_3	151.8
		0	3	NECK_0hpd	NECK	1_3	NECK_1_3	129.42
		0	4	NECK_0hpd	NECK	1_3	NECK_1_3	143.76
		0	5	NECK_0hpd	NECK	1_3	NECK_1_3	96.72
		0	6	NECK_0hpd	NECK	1_3	NECK_1_3	149.88
		0	7	NECK_0hpd	NECK	1_3	NECK_1_3	223.68
		0	8	NECK_0hpd	NECK	1_3	NECK_1_3	142.86
		0	9	NECK_0hpd	NECK	1_3	NECK_1_3	144.54
		0	10	NECK_0hpd	NECK	1_3	NECK_1_3	121.02
		0	11	NECK_0hpd	NECK	1_3	NECK_1_3	217.98
		0	12	NECK_0hpd	NECK	1_3	NECK_1_3	135.54
		0	13	NECK_0hpd	NECK	1_3	NECK_1_3	120.06
		0	14	NECK_0hpd	NECK	1_3	NECK_1_3	114.42
		0	15	NECK_0hpd	NECK	1_3	NECK_1_3	152.4
		0	16	NECK_0hpd	NECK	1_3	NECK_1_3	170.04
		0	17	NECK_0hpd	NECK	1_3	NECK_1_3	204
		0	18	NECK_0hpd	NECK	1_3	NECK_1_3	131.7
		0	19	NECK_0hpd	NECK	1_3	NECK_1_3	172.68
		0	20	NECK_0hpd	NECK	1_3	NECK_1_3	145.08
		0	21	NECK_0hpd	NECK	1_3	NECK_1_3	104.28
		0	22	LOBE_0hpd	LOBE	1_3	LOBE_1_3	191.1
		0	23	LOBE_0hpd	LOBE	1_3	LOBE_1_3	203.22
		0	24	LOBE_0hpd	LOBE	1_3	LOBE_1_3	165.6
		0	25	LOBE_0hpd	LOBE	1_3	LOBE_1_3	127.14
		0	26	LOBE_0hpd	LOBE	1_3	LOBE_1_3	162.84
		0	27	LOBE_0hpd	LOBE	1_3	LOBE_1_3	143.04
		0	28	LOBE_0hpd	LOBE	1_3	LOBE_1_3	175.68
		0	29	LOBE_0hpd	LOBE	1_3	LOBE_1_3	145.08
		0	30	LOBE_0hpd	LOBE	1_3	LOBE_1_3	151.26
		0	31	LOBE_0hpd	LOBE	1_3	LOBE_1_3	172.26
		0	32	LOBE_0hpd	LOBE	1_3	LOBE_1_3	143.94
		0	33	LOBE_0hpd	LOBE	1_3	LOBE_1_3	123.36
		0	34	LOBE_0hpd	LOBE	1_3	LOBE_1_3	163.32
		0	35	LOBE_0hpd	LOBE	1_3	LOBE_1_3	164.94
		0	36	LOBE_0hpd	LOBE	1_3	LOBE_1_3	151.56
		0	37	LOBE_0hpd	LOBE	1_3	LOBE_1_3	166.98
		0	38	LOBE_0hpd	LOBE	1_3	LOBE_1_3	148.86
		0	39	LOBE_0hpd	LOBE	1_3	LOBE_1_3	180.18
		0	40	LOBE_0hpd	LOBE	1_3	LOBE_1_3	168.3
		0	41	LOBE_0hpd	LOBE	1_3	LOBE_1_3	121.32
		0	42	LOBE_0hpd	LOBE	1_3	LOBE_1_3	161.88
		0	43	LOBE_0hpd	LOBE	1_3	LOBE_1_3	188.76
		0	44	LOBE_0hpd	LOBE	1_3	LOBE_1_3	180.18
		0	45	LOBE_0hpd	LOBE	1_3	LOBE_1_3	161.88
		0	46	LOBE_0hpd	LOBE	1_3	LOBE_1_3	170.16
		0	47	LOBE_0hpd	LOBE	1_3	LOBE_1_3	148.62
		0	48	LOBE_0hpd	LOBE	1_3	LOBE_1_3	177.3
		0	49	LOBE_0hpd	LOBE	1_3	LOBE_1_3	137.28
		0	50	LOBE_0hpd	LOBE	1_3	LOBE_1_3	145.98
		0	51	LOBE_0hpd	LOBE	1_3	LOBE_1_3	184.26
		0	52	LOBE_0hpd	LOBE	1_3	LOBE_1_3	187.92
		0	53	LOBE_0hpd	LOBE	1_3	LOBE_1_3	186.36
		0	54	LOBE_0hpd	LOBE	1_3	LOBE_1_3	127.8
		0	55	LOBE_0hpd	LOBE	1_3	LOBE_1_3	179.76
		0	56	LOBE_0hpd	LOBE	1_3	LOBE_1_3	162.24
		0	57	LOBE_0hpd	LOBE	2_16	LOBE_2_16	191.4
		0	58	LOBE_0hpd	LOBE	2_16	LOBE_2_16	184.26
		0	59	LOBE_0hpd	LOBE	2_16	LOBE_2_16	210.42
		0	60	LOBE_0hpd	LOBE	2_16	LOBE_2_16	183.18
		0	61	LOBE_0hpd	LOBE	2_16	LOBE_2_16	204.06
		0	62	LOBE_0hpd	LOBE	2_16	LOBE_2_16	167.52
		0	63	LOBE_0hpd	LOBE	2_16	LOBE_2_16	181.2
		0	64	LOBE_0hpd	LOBE	2_16	LOBE_2_16	188.88
		0	65	LOBE_0hpd	LOBE	2_16	LOBE_2_16	152.76
		0	66	LOBE_0hpd	LOBE	2_16	LOBE_2_16	151.08
		0	67	LOBE_0hpd	LOBE	2_16	LOBE_2_16	184.08
		0	68	LOBE_0hpd	LOBE	2_16	LOBE_2_16	290.76
		0	69	LOBE_0hpd	LOBE	2_16	LOBE_2_16	192
		0	70	LOBE_0hpd	LOBE	2_16	LOBE_2_16	208.56
		0	71	LOBE_0hpd	LOBE	2_16	LOBE_2_16	197.1
		0	72	NECK_0hpd	NECK	2_16	NECK_2_16	163.5
		0	73	NECK_0hpd	NECK	2_16	NECK_2_16	159.6
		0	74	NECK_0hpd	NECK	2_16	NECK_2_16	199.68
		0	75	NECK_0hpd	NECK	2_16	NECK_2_16	167.46
		0	76	NECK_0hpd	NECK	2_16	NECK_2_16	190.92
		0	77	NECK_0hpd	NECK	2_16	NECK_2_16	162.84
		0	78	NECK_0hpd	NECK	2_16	NECK_2_16	191.4
		0	79	NECK_0hpd	NECK	2_16	NECK_2_16	224.46
		0	80	NECK_0hpd	NECK	2_16	NECK_2_16	189.66
		0	81	NECK_0hpd	NECK	2_16	NECK_2_16	153.48
		0	82	NECK_0hpd	NECK	2_16	NECK_2_16	205.56
		0	83	NECK_0hpd	NECK	2_16	NECK_2_16	191.1
		0	84	NECK_0hpd	NECK	2_16	NECK_2_16	161.4
		0	85	NECK_0hpd	NECK	2_16	NECK_2_16	210.12
		24	86	LOBE_24hpd	LOBE	2_24	LOBE_2_24	191.1
		24	87	LOBE_24hpd	LOBE	2_24	LOBE_2_24	203.22
		24	88	LOBE_24hpd	LOBE	2_24	LOBE_2_24	165.6
		24	89	LOBE_24hpd	LOBE	2_24	LOBE_2_24	127.14
		24	90	LOBE_24hpd	LOBE	2_24	LOBE_2_24	162.84
		24	91	LOBE_24hpd	LOBE	2_24	LOBE_2_24	143.04
		24	92	LOBE_24hpd	LOBE	2_24	LOBE_2_24	175.68
		24	93	LOBE_24hpd	LOBE	2_24	LOBE_2_24	145.08
		24	94	LOBE_24hpd	LOBE	2_24	LOBE_2_24	151.26
		24	95	LOBE_24hpd	LOBE	2_24	LOBE_2_24	172.26
		24	96	LOBE_24hpd	LOBE	2_24	LOBE_2_24	143.94
		24	97	LOBE_24hpd	LOBE	2_24	LOBE_2_24	123.36
		24	98	LOBE_24hpd	LOBE	2_24	LOBE_2_24	163.32
		24	99	LOBE_24hpd	LOBE	2_24	LOBE_2_24	164.94
		24	100	LOBE_24hpd	LOBE	2_24	LOBE_2_24	151.56
		24	101	LOBE_24hpd	LOBE	2_24	LOBE_2_24	166.98
		24	102	LOBE_24hpd	LOBE	2_24	LOBE_2_24	148.86
		24	103	LOBE_24hpd	LOBE	2_24	LOBE_2_24	180.18
		24	104	LOBE_24hpd	LOBE	2_24	LOBE_2_24	168.3
		24	105	LOBE_24hpd	LOBE	2_24	LOBE_2_24	121.32
		24	106	LOBE_24hpd	LOBE	2_24	LOBE_2_24	161.88
		24	107	LOBE_24hpd	LOBE	2_24	LOBE_2_24	188.76
		24	108	LOBE_24hpd	LOBE	2_24	LOBE_2_24	180.18
		24	109	LOBE_24hpd	LOBE	2_24	LOBE_2_24	161.88
		24	110	LOBE_24hpd	LOBE	2_24	LOBE_2_24	170.16
		24	111	LOBE_24hpd	LOBE	2_24	LOBE_2_24	148.62
		24	112	LOBE_24hpd	LOBE	2_24	LOBE_2_24	177.3
		24	113	LOBE_24hpd	LOBE	2_24	LOBE_2_24	137.28
		24	114	LOBE_24hpd	LOBE	2_24	LOBE_2_24	145.98
		24	115	LOBE_24hpd	LOBE	2_24	LOBE_2_24	184.26
		24	116	LOBE_24hpd	LOBE	2_24	LOBE_2_24	187.92
		24	117	LOBE_24hpd	LOBE	2_24	LOBE_2_24	186.36
		24	118	LOBE_24hpd	LOBE	2_24	LOBE_2_24	127.8
		24	119	LOBE_24hpd	LOBE	2_24	LOBE_2_24	179.76
		24	120	LOBE_24hpd	LOBE	2_24	LOBE_2_24	162.24
		24	121	NECK_24hpd	NECK	2_24	NECK_2_24	175.8
		24	122	NECK_24hpd	NECK	2_24	NECK_2_24	151.8
		24	123	NECK_24hpd	NECK	2_24	NECK_2_24	129.42
		24	124	NECK_24hpd	NECK	2_24	NECK_2_24	143.76
		24	125	NECK_24hpd	NECK	2_24	NECK_2_24	96.72
		24	126	NECK_24hpd	NECK	2_24	NECK_2_24	149.88
		24	127	NECK_24hpd	NECK	2_24	NECK_2_24	223.68
		24	128	NECK_24hpd	NECK	2_24	NECK_2_24	142.86
		24	129	NECK_24hpd	NECK	2_24	NECK_2_24	144.54
		24	130	NECK_24hpd	NECK	2_24	NECK_2_24	121.02
		24	131	NECK_24hpd	NECK	2_24	NECK_2_24	217.98
		24	132	NECK_24hpd	NECK	2_24	NECK_2_24	135.54
		24	133	NECK_24hpd	NECK	2_24	NECK_2_24	120.06
		24	134	NECK_24hpd	NECK	2_24	NECK_2_24	114.42
		24	135	NECK_24hpd	NECK	2_24	NECK_2_24	152.4
		24	136	NECK_24hpd	NECK	2_24	NECK_2_24	170.04
		24	137	NECK_24hpd	NECK	2_24	NECK_2_24	204
		24	138	NECK_24hpd	NECK	2_24	NECK_2_24	131.7
		24	139	NECK_24hpd	NECK	2_24	NECK_2_24	172.68
		24	140	NECK_24hpd	NECK	2_24	NECK_2_24	145.08
		24	141	NECK_24hpd	NECK	2_24	NECK_2_24	104.28
		24	142	NECK_24hpd	NECK	3_5	NECK_3_5	220.14
		24	143	NECK_24hpd	NECK	3_5	NECK_3_5	244.2
		24	144	NECK_24hpd	NECK	3_5	NECK_3_5	217.02
		24	145	NECK_24hpd	NECK	3_5	NECK_3_5	139.92
		24	146	NECK_24hpd	NECK	3_5	NECK_3_5	189.36
		24	147	NECK_24hpd	NECK	3_5	NECK_3_5	129.48
		24	148	NECK_24hpd	NECK	3_5	NECK_3_5	234.18
		24	149	NECK_24hpd	NECK	3_5	NECK_3_5	150.24
		24	150	NECK_24hpd	NECK	3_5	NECK_3_5	205.5
		24	151	NECK_24hpd	NECK	3_5	NECK_3_5	197.76
		24	152	NECK_24hpd	NECK	3_5	NECK_3_5	218.7
		24	153	NECK_24hpd	NECK	3_5	NECK_3_5	172.44
		24	154	NECK_24hpd	NECK	3_5	NECK_3_5	209.22
		24	155	NECK_24hpd	NECK	3_5	NECK_3_5	129.36
		24	156	NECK_24hpd	NECK	3_5	NECK_3_5	137.7
		24	157	NECK_24hpd	NECK	3_5	NECK_3_5	264.42
		24	158	NECK_24hpd	NECK	3_5	NECK_3_5	222.9
		24	159	NECK_24hpd	NECK	3_5	NECK_3_5	181.44
		24	160	NECK_24hpd	NECK	3_5	NECK_3_5	193.56
		24	161	NECK_24hpd	NECK	3_5	NECK_3_5	207.78
		24	162	NECK_24hpd	NECK	3_5	NECK_3_5	194.76
		24	163	NECK_24hpd	NECK	3_5	NECK_3_5	218.94
		24	164	NECK_24hpd	NECK	3_5	NECK_3_5	189.12
		24	165	NECK_24hpd	NECK	3_5	NECK_3_5	185.1
		24	166	LOBE_24hpd	LOBE	3_5	LOBE_3_5	177.48
		24	167	LOBE_24hpd	LOBE	3_5	LOBE_3_5	203.82
		24	168	LOBE_24hpd	LOBE	3_5	LOBE_3_5	192.6
		24	169	LOBE_24hpd	LOBE	3_5	LOBE_3_5	127.74
		24	170	LOBE_24hpd	LOBE	3_5	LOBE_3_5	230.94
		24	171	LOBE_24hpd	LOBE	3_5	LOBE_3_5	212.1
		24	172	LOBE_24hpd	LOBE	3_5	LOBE_3_5	184.5
		24	173	LOBE_24hpd	LOBE	3_5	LOBE_3_5	221.28
		24	174	LOBE_24hpd	LOBE	3_5	LOBE_3_5	166.8
		24	175	LOBE_24hpd	LOBE	3_5	LOBE_3_5	213.6
		24	176	LOBE_24hpd	LOBE	3_5	LOBE_3_5	209.94
		24	177	LOBE_24hpd	LOBE	3_5	LOBE_3_5	173.88
		24	178	LOBE_24hpd	LOBE	3_5	LOBE_3_5	231.18
		24	179	LOBE_24hpd	LOBE	3_5	LOBE_3_5	156.84
		24	180	LOBE_24hpd	LOBE	3_5	LOBE_3_5	192.84
		24	181	LOBE_24hpd	LOBE	3_5	LOBE_3_5	229.8
		24	182	LOBE_24hpd	LOBE	3_5	LOBE_3_5	212.28
		24	183	LOBE_24hpd	LOBE	3_5	LOBE_3_5	228.96
		24	184	LOBE_24hpd	LOBE	3_5	LOBE_3_5	197.04
		24	185	LOBE_24hpd	LOBE	3_5	LOBE_3_5	203.46
		24	186	LOBE_24hpd	LOBE	3_5	LOBE_3_5	168.48
		24	187	NECK_24hpd	NECK	3_6	NECK_3_6	196.02
		24	188	NECK_24hpd	NECK	3_6	NECK_3_6	189.06
		24	189	NECK_24hpd	NECK	3_6	NECK_3_6	164.52
		24	190	NECK_24hpd	NECK	3_6	NECK_3_6	124.5
		24	191	NECK_24hpd	NECK	3_6	NECK_3_6	216.72
		24	192	NECK_24hpd	NECK	3_6	NECK_3_6	230.7
		24	193	NECK_24hpd	NECK	3_6	NECK_3_6	203.4
		24	194	NECK_24hpd	NECK	3_6	NECK_3_6	162.54
		24	195	NECK_24hpd	NECK	3_6	NECK_3_6	187.44
		24	196	NECK_24hpd	NECK	3_6	NECK_3_6	216.72
		24	197	NECK_24hpd	NECK	3_6	NECK_3_6	187.98
		24	198	NECK_24hpd	NECK	3_6	NECK_3_6	112.86
		24	199	NECK_24hpd	NECK	3_6	NECK_3_6	185.88
		24	200	NECK_24hpd	NECK	3_6	NECK_3_6	173.28
		24	201	NECK_24hpd	NECK	3_6	NECK_3_6	184.56
		24	202	NECK_24hpd	NECK	3_6	NECK_3_6	183.06
		24	203	NECK_24hpd	NECK	3_6	NECK_3_6	176.64
		24	204	NECK_24hpd	NECK	3_6	NECK_3_6	237.3
		24	205	NECK_24hpd	NECK	3_6	NECK_3_6	170.16
		24	206	NECK_24hpd	NECK	3_6	NECK_3_6	236.64
		24	207	NECK_24hpd	NECK	3_6	NECK_3_6	219.12
		24	208	NECK_24hpd	NECK	3_6	NECK_3_6	203.46
		24	209	NECK_24hpd	NECK	3_6	NECK_3_6	194.76
		24	210	NECK_24hpd	NECK	3_6	NECK_3_6	210.72
		24	211	NECK_24hpd	NECK	3_6	NECK_3_6	182.4
		24	212	NECK_24hpd	NECK	3_6	NECK_3_6	215.4
		24	213	NECK_24hpd	NECK	3_6	NECK_3_6	188.76
		24	214	NECK_24hpd	NECK	3_6	NECK_3_6	190.08
		24	215	NECK_24hpd	NECK	3_6	NECK_3_6	179.46
		24	216	NECK_24hpd	NECK	3_6	NECK_3_6	209.58
		24	217	NECK_24hpd	NECK	3_6	NECK_3_6	205.92
		24	218	NECK_24hpd	NECK	3_6	NECK_3_6	202.44
		24	219	NECK_24hpd	NECK	3_6	NECK_3_6	183.78
		24	220	NECK_24hpd	NECK	3_6	NECK_3_6	186.3
		24	221	NECK_24hpd	NECK	3_6	NECK_3_6	204.54
		24	222	NECK_24hpd	NECK	3_6	NECK_3_6	143.82
		24	223	NECK_24hpd	NECK	3_6	NECK_3_6	163.56
		24	224	NECK_24hpd	NECK	3_6	NECK_3_6	145.62
		24	225	NECK_24hpd	NECK	3_6	NECK_3_6	183.66
		24	226	LOBE_24hpd	LOBE	3_6	LOBE_3_6	225.96
		24	227	LOBE_24hpd	LOBE	3_6	LOBE_3_6	203.76
		24	228	LOBE_24hpd	LOBE	3_6	LOBE_3_6	185.76
		24	229	LOBE_24hpd	LOBE	3_6	LOBE_3_6	221.82
		24	230	LOBE_24hpd	LOBE	3_6	LOBE_3_6	201.48
		24	231	LOBE_24hpd	LOBE	3_6	LOBE_3_6	231.96
		24	232	LOBE_24hpd	LOBE	3_6	LOBE_3_6	200.34
		24	233	LOBE_24hpd	LOBE	3_6	LOBE_3_6	133.26
		24	234	LOBE_24hpd	LOBE	3_6	LOBE_3_6	210.36
		24	235	LOBE_24hpd	LOBE	3_6	LOBE_3_6	205.2
		24	236	LOBE_24hpd	LOBE	3_6	LOBE_3_6	235.2
		24	237	LOBE_24hpd	LOBE	3_6	LOBE_3_6	150.12
		24	238	LOBE_24hpd	LOBE	3_6	LOBE_3_6	196.26
		24	239	LOBE_24hpd	LOBE	3_6	LOBE_3_6	212.82
		24	240	LOBE_24hpd	LOBE	3_6	LOBE_3_6	220.02
		24	241	LOBE_24hpd	LOBE	3_6	LOBE_3_6	154.92
		24	242	LOBE_24hpd	LOBE	3_6	LOBE_3_6	172.62
		24	243	LOBE_24hpd	LOBE	3_6	LOBE_3_6	170.04
		24	244	LOBE_24hpd	LOBE	3_6	LOBE_3_6	201.72
		24	245	LOBE_24hpd	LOBE	3_8	LOBE_3_8	250.68
		24	246	LOBE_24hpd	LOBE	3_8	LOBE_3_8	255.9
		24	247	LOBE_24hpd	LOBE	3_8	LOBE_3_8	176.64
		24	248	LOBE_24hpd	LOBE	3_8	LOBE_3_8	200.64
		24	249	LOBE_24hpd	LOBE	3_8	LOBE_3_8	185.82
		24	250	LOBE_24hpd	LOBE	3_8	LOBE_3_8	221.28
		24	251	LOBE_24hpd	LOBE	3_8	LOBE_3_8	202.44
		24	252	LOBE_24hpd	LOBE	3_8	LOBE_3_8	199.08
		24	253	LOBE_24hpd	LOBE	3_8	LOBE_3_8	208.56
		24	254	LOBE_24hpd	LOBE	3_8	LOBE_3_8	231.42
		24	255	LOBE_24hpd	LOBE	3_8	LOBE_3_8	223.62
		24	256	NECK_24hpd	NECK	3_8	NECK_3_8	191.94
		24	257	NECK_24hpd	NECK	3_8	NECK_3_8	218.16
		24	258	NECK_24hpd	NECK	3_8	NECK_3_8	160.8
		24	259	NECK_24hpd	NECK	3_8	NECK_3_8	257.94
		24	260	NECK_24hpd	NECK	3_8	NECK_3_8	243.18
		24	261	NECK_24hpd	NECK	3_8	NECK_3_8	211.2
		24	262	NECK_24hpd	NECK	3_8	NECK_3_8	194.94
		24	263	NECK_24hpd	NECK	3_8	NECK_3_8	213.12
		24	264	NECK_24hpd	NECK	3_8	NECK_3_8	232.92
		24	265	NECK_24hpd	NECK	3_8	NECK_3_8	222.24
		24	266	NECK_24hpd	NECK	3_8	NECK_3_8	189.42
		24	267	NECK_24hpd	NECK	3_8	NECK_3_8	145.2
		24	268	NECK_24hpd	NECK	3_8	NECK_3_8	204.66
		24	269	NECK_24hpd	NECK	3_8	NECK_3_8	161.22
		24	270	NECK_24hpd	NECK	3_8	NECK_3_8	222.48
		24	271	NECK_24hpd	NECK	3_8	NECK_3_8	256.08
		24	272	LOBE_24hpd	LOBE	3_9	LOBE_3_9	194.7
		24	273	LOBE_24hpd	LOBE	3_9	LOBE_3_9	230.46
		24	274	LOBE_24hpd	LOBE	3_9	LOBE_3_9	226.38
		24	275	LOBE_24hpd	LOBE	3_9	LOBE_3_9	172.08
		24	276	LOBE_24hpd	LOBE	3_9	LOBE_3_9	213.36
		24	277	LOBE_24hpd	LOBE	3_9	LOBE_3_9	225.96
		24	278	NECK_24hpd	NECK	3_9	NECK_3_9	195.66
		24	279	NECK_24hpd	NECK	3_9	NECK_3_9	148.5
		24	280	NECK_24hpd	NECK	3_9	NECK_3_9	139.08
		24	281	NECK_24hpd	NECK	3_9	NECK_3_9	193.56
		24	282	NECK_24hpd	NECK	3_9	NECK_3_9	217.8
		24	283	NECK_24hpd	NECK	3_9	NECK_3_9	185.22
		24	284	NECK_24hpd	NECK	3_9	NECK_3_9	138.96
		24	285	NECK_24hpd	NECK	3_9b	NECK_3_9b	188.28
		24	286	NECK_24hpd	NECK	3_9b	NECK_3_9b	187.14
		24	287	NECK_24hpd	NECK	3_9b	NECK_3_9b	183.66
		24	288	NECK_24hpd	NECK	3_9b	NECK_3_9b	158.82
		24	289	LOBE_24hpd	LOBE	3_9b	LOBE_3_9b	184.92
		24	290	LOBE_24hpd	LOBE	3_9b	LOBE_3_9b	132.24
		24	291	LOBE_24hpd	LOBE	3_9b	LOBE_3_9b	207.36
		24	292	LOBE_24hpd	LOBE	3_9b	LOBE_3_9b	172.08
		48	293	LOBE_48hpd	LOBE	all	LOBE_all	159.48
		48	294	LOBE_48hpd	LOBE	all	LOBE_all	154.86
		48	295	LOBE_48hpd	LOBE	all	LOBE_all	149.1
		48	296	LOBE_48hpd	LOBE	all	LOBE_all	161.04
		48	297	LOBE_48hpd	LOBE	all	LOBE_all	181.26
		48	298	LOBE_48hpd	LOBE	all	LOBE_all	141.18
		48	299	LOBE_48hpd	LOBE	all	LOBE_all	198.66
		48	300	LOBE_48hpd	LOBE	all	LOBE_all	189.78
		48	301	LOBE_48hpd	LOBE	all	LOBE_all	214.38
		48	302	LOBE_48hpd	LOBE	all	LOBE_all	119.52
		48	303	LOBE_48hpd	LOBE	all	LOBE_all	236.16
		48	304	LOBE_48hpd	LOBE	all	LOBE_all	190.08
		48	305	LOBE_48hpd	LOBE	all	LOBE_all	95.04
		48	306	LOBE_48hpd	LOBE	all	LOBE_all	256.56
		48	307	LOBE_48hpd	LOBE	all	LOBE_all	238.98
		48	308	LOBE_48hpd	LOBE	all	LOBE_all	188.04
		48	309	LOBE_48hpd	LOBE	all	LOBE_all	151.08
		48	310	LOBE_48hpd	LOBE	all	LOBE_all	177.12
		48	311	LOBE_48hpd	LOBE	all	LOBE_all	253.92
		48	312	LOBE_48hpd	LOBE	all	LOBE_all	181.26
		48	313	LOBE_48hpd	LOBE	all	LOBE_all	194.4
		48	314	LOBE_48hpd	LOBE	all	LOBE_all	193.32
		48	315	LOBE_48hpd	LOBE	all	LOBE_all	221.82
		48	316	LOBE_48hpd	LOBE	all	LOBE_all	243.18
		48	317	LOBE_48hpd	LOBE	all	LOBE_all	164.64
		48	318	LOBE_48hpd	LOBE	all	LOBE_all	184.86
		48	319	LOBE_48hpd	LOBE	all	LOBE_all	205.56
		48	320	LOBE_48hpd	LOBE	all	LOBE_all	241.56
		48	321	LOBE_48hpd	LOBE	all	LOBE_all	213.54
		48	322	LOBE_48hpd	LOBE	all	LOBE_all	182.76
		48	323	LOBE_48hpd	LOBE	all	LOBE_all	200.34
		48	324	LOBE_48hpd	LOBE	all	LOBE_all	111.54
		48	325	LOBE_48hpd	LOBE	all	LOBE_all	212.46
		48	326	LOBE_48hpd	LOBE	all	LOBE_all	208.32
		48	327	LOBE_48hpd	LOBE	all	LOBE_all	190.92
		48	328	LOBE_48hpd	LOBE	all	LOBE_all	184.86
		48	329	LOBE_48hpd	LOBE	all	LOBE_all	206.52
		48	330	LOBE_48hpd	LOBE	all	LOBE_all	196.68
		48	331	LOBE_48hpd	LOBE	all	LOBE_all	177.42
		48	332	LOBE_48hpd	LOBE	all	LOBE_all	201.24
		48	333	LOBE_48hpd	LOBE	all	LOBE_all	201.24
		48	334	LOBE_48hpd	LOBE	all	LOBE_all	186.12
		48	335	LOBE_48hpd	LOBE	all	LOBE_all	320.28
		48	336	LOBE_48hpd	LOBE	all	LOBE_all	190.26
		48	337	LOBE_48hpd	LOBE	all	LOBE_all	186.18
		48	338	LOBE_48hpd	LOBE	all	LOBE_all	211.8
		48	339	LOBE_48hpd	LOBE	all	LOBE_all	213.66
		48	340	LOBE_48hpd	LOBE	all	LOBE_all	182.22
		48	341	LOBE_48hpd	LOBE	all	LOBE_all	198.42
		48	342	LOBE_48hpd	LOBE	all	LOBE_all	195.24
		48	343	LOBE_48hpd	LOBE	all	LOBE_all	182.34
		48	344	LOBE_48hpd	LOBE	all	LOBE_all	212.04
		48	345	LOBE_48hpd	LOBE	all	LOBE_all	275.7
		48	346	LOBE_48hpd	LOBE	all	LOBE_all	259.74
		48	347	LOBE_48hpd	LOBE	all	LOBE_all	226.68
		48	348	LOBE_48hpd	LOBE	all	LOBE_all	301.98
		48	349	LOBE_48hpd	LOBE	all	LOBE_all	258.3
		48	350	LOBE_48hpd	LOBE	all	LOBE_all	219.48
		48	351	LOBE_48hpd	LOBE	all	LOBE_all	167.82
		48	352	LOBE_48hpd	LOBE	all	LOBE_all	197.58
		48	353	LOBE_48hpd	LOBE	all	LOBE_all	247.56
		48	354	LOBE_48hpd	LOBE	all	LOBE_all	322.38
		48	355	LOBE_48hpd	LOBE	all	LOBE_all	244.92
		48	356	LOBE_48hpd	LOBE	all	LOBE_all	313.38
		48	357	LOBE_48hpd	LOBE	all	LOBE_all	195.48
		48	358	LOBE_48hpd	LOBE	all	LOBE_all	283.38
		48	359	LOBE_48hpd	LOBE	all	LOBE_all	183.78
		48	360	LOBE_48hpd	LOBE	all	LOBE_all	191.22
		48	361	LOBE_48hpd	LOBE	all	LOBE_all	184.86
		48	362	LOBE_48hpd	LOBE	all	LOBE_all	121.14
		48	363	LOBE_48hpd	LOBE	all	LOBE_all	257.22
		48	364	LOBE_48hpd	LOBE	all	LOBE_all	223.74
		48	365	LOBE_48hpd	LOBE	all	LOBE_all	237.42
		48	366	LOBE_48hpd	LOBE	all	LOBE_all	232.56
		48	367	LOBE_48hpd	LOBE	all	LOBE_all	202.5
		48	368	LOBE_48hpd	LOBE	all	LOBE_all	247.74
		48	369	LOBE_48hpd	LOBE	all	LOBE_all	221.4
		48	370	LOBE_48hpd	LOBE	all	LOBE_all	146.22
		48	371	LOBE_48hpd	LOBE	all	LOBE_all	237.12
		48	372	LOBE_48hpd	LOBE	all	LOBE_all	175.2
		48	373	LOBE_48hpd	LOBE	all	LOBE_all	230.22
		48	374	LOBE_48hpd	LOBE	all	LOBE_all	152.7
		48	375	LOBE_48hpd	LOBE	all	LOBE_all	192.12
		48	376	LOBE_48hpd	LOBE	all	LOBE_all	196.92
		48	377	LOBE_48hpd	LOBE	all	LOBE_all	172.08
		48	378	LOBE_48hpd	LOBE	all	LOBE_all	204.12
		48	379	LOBE_48hpd	LOBE	all	LOBE_all	234.78
		48	380	LOBE_48hpd	LOBE	all	LOBE_all	162.96
		48	381	LOBE_48hpd	LOBE	all	LOBE_all	249.72
		48	382	LOBE_48hpd	LOBE	all	LOBE_all	109.62
		48	383	LOBE_48hpd	LOBE	all	LOBE_all	274.08
		48	384	LOBE_48hpd	LOBE	all	LOBE_all	229.98
		48	385	LOBE_48hpd	LOBE	all	LOBE_all	188.52
		48	386	LOBE_48hpd	LOBE	all	LOBE_all	142.02
		48	387	LOBE_48hpd	LOBE	all	LOBE_all	172.86
		48	388	LOBE_48hpd	LOBE	all	LOBE_all	188.64
		48	389	LOBE_48hpd	LOBE	all	LOBE_all	255.6
		48	390	LOBE_48hpd	LOBE	all	LOBE_all	225.54
		48	391	LOBE_48hpd	LOBE	all	LOBE_all	230.46
		48	392	LOBE_48hpd	LOBE	all	LOBE_all	201.3
		48	393	LOBE_48hpd	LOBE	all	LOBE_all	186.78
		48	394	LOBE_48hpd	LOBE	all	LOBE_all	217.86
		48	395	LOBE_48hpd	LOBE	all	LOBE_all	221.88
		48	396	LOBE_48hpd	LOBE	all	LOBE_all	202.8
		48	397	LOBE_48hpd	LOBE	all	LOBE_all	151.68
		48	398	LOBE_48hpd	LOBE	all	LOBE_all	123.36
		48	399	LOBE_48hpd	LOBE	all	LOBE_all	201.78
		48	400	LOBE_48hpd	LOBE	all	LOBE_all	188.76
		48	401	LOBE_48hpd	LOBE	all	LOBE_all	193.08
		48	402	LOBE_48hpd	LOBE	all	LOBE_all	172.86
		48	403	LOBE_48hpd	LOBE	all	LOBE_all	268.38
		48	404	LOBE_48hpd	LOBE	all	LOBE_all	189.96
		48	405	LOBE_48hpd	LOBE	all	LOBE_all	178.92
		48	406	LOBE_48hpd	LOBE	all	LOBE_all	218.46
		48	407	LOBE_48hpd	LOBE	all	LOBE_all	229.08
		48	408	LOBE_48hpd	LOBE	all	LOBE_all	210.42
		48	409	LOBE_48hpd	LOBE	all	LOBE_all	169.92
		48	410	LOBE_48hpd	LOBE	all	LOBE_all	206.94
		48	411	LOBE_48hpd	LOBE	all	LOBE_all	265.56
		48	412	LOBE_48hpd	LOBE	all	LOBE_all	253.98
		48	413	LOBE_48hpd	LOBE	all	LOBE_all	237.84
		48	414	LOBE_48hpd	LOBE	all	LOBE_all	211.62
		48	415	LOBE_48hpd	LOBE	all	LOBE_all	177.72
		48	416	LOBE_48hpd	LOBE	all	LOBE_all	239.1
		48	417	LOBE_48hpd	LOBE	all	LOBE_all	256.8
		48	418	LOBE_48hpd	LOBE	all	LOBE_all	265.44
		48	419	LOBE_48hpd	LOBE	all	LOBE_all	187.86
		48	420	LOBE_48hpd	LOBE	all	LOBE_all	192.24
		48	421	LOBE_48hpd	LOBE	all	LOBE_all	257.22
		48	422	LOBE_48hpd	LOBE	all	LOBE_all	219.36
		48	423	LOBE_48hpd	LOBE	all	LOBE_all	232.26
		48	424	LOBE_48hpd	LOBE	all	LOBE_all	222.72
		48	425	LOBE_48hpd	LOBE	all	LOBE_all	178.14
		48	426	LOBE_48hpd	LOBE	all	LOBE_all	254.52
		48	427	LOBE_48hpd	LOBE	all	LOBE_all	258.48
		48	428	LOBE_48hpd	LOBE	all	LOBE_all	247.68
		48	429	LOBE_48hpd	LOBE	all	LOBE_all	251.58
		48	430	LOBE_48hpd	LOBE	all	LOBE_all	230.76
		48	431	LOBE_48hpd	LOBE	all	LOBE_all	205.32
		48	432	LOBE_48hpd	LOBE	all	LOBE_all	189.42
		48	433	LOBE_48hpd	LOBE	all	LOBE_all	225.54
		48	434	LOBE_48hpd	LOBE	all	LOBE_all	285.24
		48	435	LOBE_48hpd	LOBE	all	LOBE_all	203.82
		48	436	LOBE_48hpd	LOBE	all	LOBE_all	175.62
		48	437	LOBE_48hpd	LOBE	all	LOBE_all	181.56
		48	438	LOBE_48hpd	LOBE	all	LOBE_all	107.88
		48	439	LOBE_48hpd	LOBE	all	LOBE_all	353.28
		48	440	LOBE_48hpd	LOBE	all	LOBE_all	227.88
		48	441	LOBE_48hpd	LOBE	all	LOBE_all	170.94
		48	442	LOBE_48hpd	LOBE	all	LOBE_all	238.02
		48	443	LOBE_48hpd	LOBE	all	LOBE_all	181.32
		48	444	LOBE_48hpd	LOBE	all	LOBE_all	210.66
		48	445	LOBE_48hpd	LOBE	all	LOBE_all	221.64
		48	446	LOBE_48hpd	LOBE	all	LOBE_all	213.54
		48	447	LOBE_48hpd	LOBE	all	LOBE_all	216.42
		48	448	LOBE_48hpd	LOBE	all	LOBE_all	247.02
		48	449	LOBE_48hpd	LOBE	all	LOBE_all	194.4
		48	450	LOBE_48hpd	LOBE	all	LOBE_all	212.46
		48	451	LOBE_48hpd	LOBE	all	LOBE_all	230.82
		48	452	LOBE_48hpd	LOBE	all	LOBE_all	205.86
		48	453	LOBE_48hpd	LOBE	all	LOBE_all	210.06
		48	454	LOBE_48hpd	LOBE	all	LOBE_all	187.68
		48	455	LOBE_48hpd	LOBE	all	LOBE_all	158.28
		48	456	LOBE_48hpd	LOBE	all	LOBE_all	221.94
		48	457	LOBE_48hpd	LOBE	all	LOBE_all	170.7
		48	458	LOBE_48hpd	LOBE	all	LOBE_all	238.26
		48	459	LOBE_48hpd	LOBE	all	LOBE_all	242.64
		48	460	LOBE_48hpd	LOBE	all	LOBE_all	164.46
		48	461	LOBE_48hpd	LOBE	all	LOBE_all	198.66
		48	462	LOBE_48hpd	LOBE	all	LOBE_all	201.6
		48	463	LOBE_48hpd	LOBE	all	LOBE_all	158.28
		48	464	LOBE_48hpd	LOBE	all	LOBE_all	127.56
		48	465	LOBE_48hpd	LOBE	all	LOBE_all	244.26
		48	466	LOBE_48hpd	LOBE	all	LOBE_all	154.92
		48	467	LOBE_48hpd	LOBE	all	LOBE_all	168.54
		48	468	LOBE_48hpd	LOBE	all	LOBE_all	208.08
		48	469	LOBE_48hpd	LOBE	all	LOBE_all	254.88
		48	470	LOBE_48hpd	LOBE	all	LOBE_all	197.52
		48	471	LOBE_48hpd	LOBE	all	LOBE_all	238.38
		48	472	LOBE_48hpd	LOBE	all	LOBE_all	207.18
		48	473	LOBE_48hpd	LOBE	all	LOBE_all	248.64
		48	474	LOBE_48hpd	LOBE	all	LOBE_all	175.26
		48	475	LOBE_48hpd	LOBE	all	LOBE_all	172.38
		48	476	LOBE_48hpd	LOBE	all	LOBE_all	211.68
		48	477	LOBE_48hpd	LOBE	all	LOBE_all	288.66
		48	478	LOBE_48hpd	LOBE	all	LOBE_all	213.66
		48	479	LOBE_48hpd	LOBE	all	LOBE_all	248.28
		48	480	LOBE_48hpd	LOBE	all	LOBE_all	246.72
		48	481	LOBE_48hpd	LOBE	all	LOBE_all	200.52
		48	482	LOBE_48hpd	LOBE	all	LOBE_all	154.2
		48	483	LOBE_48hpd	LOBE	all	LOBE_all	192.78
		48	484	LOBE_48hpd	LOBE	all	LOBE_all	214.5
		48	485	LOBE_48hpd	LOBE	all	LOBE_all	182.22
		48	486	LOBE_48hpd	LOBE	all	LOBE_all	240.96
		48	487	LOBE_48hpd	LOBE	all	LOBE_all	302.1
		48	488	LOBE_48hpd	LOBE	all	LOBE_all	386.7
		48	489	LOBE_48hpd	LOBE	all	LOBE_all	234.42
		48	490	LOBE_48hpd	LOBE	all	LOBE_all	214.5
		48	491	LOBE_48hpd	LOBE	all	LOBE_all	205.2
		48	492	LOBE_48hpd	LOBE	all	LOBE_all	148.5
		48	493	LOBE_48hpd	LOBE	all	LOBE_all	289.62
		48	494	LOBE_48hpd	LOBE	all	LOBE_all	261.84
		48	495	LOBE_48hpd	LOBE	all	LOBE_all	164.4
		48	496	LOBE_48hpd	LOBE	all	LOBE_all	179.34
		48	497	LOBE_48hpd	LOBE	all	LOBE_all	200.22
		48	498	LOBE_48hpd	LOBE	all	LOBE_all	192.36
		48	499	LOBE_48hpd	LOBE	all	LOBE_all	216.36
		48	500	LOBE_48hpd	LOBE	all	LOBE_all	219.3
		48	501	LOBE_48hpd	LOBE	all	LOBE_all	177.24
		48	502	LOBE_48hpd	LOBE	all	LOBE_all	164.64
		48	503	LOBE_48hpd	LOBE	all	LOBE_all	261.78
		48	504	LOBE_48hpd	LOBE	all	LOBE_all	255.06
		48	505	LOBE_48hpd	LOBE	all	LOBE_all	171.12
		48	506	LOBE_48hpd	LOBE	all	LOBE_all	276.96
		48	507	LOBE_48hpd	LOBE	all	LOBE_all	237.78
		48	508	LOBE_48hpd	LOBE	all	LOBE_all	201.12
		48	509	LOBE_48hpd	LOBE	all	LOBE_all	183.06
		48	510	LOBE_48hpd	LOBE	all	LOBE_all	200.1
		48	511	LOBE_48hpd	LOBE	all	LOBE_all	226.14
		48	512	LOBE_48hpd	LOBE	all	LOBE_all	237.72
		48	513	LOBE_48hpd	LOBE	all	LOBE_all	220.5
		48	514	LOBE_48hpd	LOBE	all	LOBE_all	186.18
		48	515	LOBE_48hpd	LOBE	all	LOBE_all	171.54
		48	516	LOBE_48hpd	LOBE	all	LOBE_all	252.78
		48	517	LOBE_48hpd	LOBE	all	LOBE_all	189.48
		48	518	LOBE_48hpd	LOBE	all	LOBE_all	207.54
		48	519	LOBE_48hpd	LOBE	all	LOBE_all	294.72
		48	520	LOBE_48hpd	LOBE	all	LOBE_all	233.4
		48	521	LOBE_48hpd	LOBE	all	LOBE_all	193.98
		48	522	LOBE_48hpd	LOBE	all	LOBE_all	212.16
		48	523	LOBE_48hpd	LOBE	all	LOBE_all	222.78
		48	524	LOBE_48hpd	LOBE	all	LOBE_all	218.52
		48	525	LOBE_48hpd	LOBE	all	LOBE_all	129.54
		48	526	LOBE_48hpd	LOBE	all	LOBE_all	177.12
		48	527	LOBE_48hpd	LOBE	all	LOBE_all	257.58
		48	528	LOBE_48hpd	LOBE	all	LOBE_all	299.58
		48	529	LOBE_48hpd	LOBE	all	LOBE_all	185.82
		48	530	LOBE_48hpd	LOBE	all	LOBE_all	208.26
		48	531	LOBE_48hpd	LOBE	all	LOBE_all	205.14
		48	532	LOBE_48hpd	LOBE	all	LOBE_all	217.38
		48	533	LOBE_48hpd	LOBE	all	LOBE_all	125.76
		48	534	LOBE_48hpd	LOBE	all	LOBE_all	222.66
		48	535	LOBE_48hpd	LOBE	all	LOBE_all	148.38
		48	536	LOBE_48hpd	LOBE	all	LOBE_all	228.18
		48	537	LOBE_48hpd	LOBE	all	LOBE_all	212.82
		48	538	NECK_48hpd	NECK	all	NECK_all	240.66
		48	539	NECK_48hpd	NECK	all	NECK_all	217.32
		48	540	NECK_48hpd	NECK	all	NECK_all	191.1
		48	541	NECK_48hpd	NECK	all	NECK_all	243.24
		48	542	NECK_48hpd	NECK	all	NECK_all	287.46
		48	543	NECK_48hpd	NECK	all	NECK_all	222
		48	544	NECK_48hpd	NECK	all	NECK_all	214.08
		48	545	NECK_48hpd	NECK	all	NECK_all	166.32
		48	546	NECK_48hpd	NECK	all	NECK_all	123.18
		48	547	NECK_48hpd	NECK	all	NECK_all	147.84
		48	548	NECK_48hpd	NECK	all	NECK_all	165.18
		48	549	NECK_48hpd	NECK	all	NECK_all	157.14
		48	550	NECK_48hpd	NECK	all	NECK_all	196.02
		48	551	NECK_48hpd	NECK	all	NECK_all	209.82
		48	552	NECK_48hpd	NECK	all	NECK_all	141.48
		48	553	NECK_48hpd	NECK	all	NECK_all	191.58
		48	554	NECK_48hpd	NECK	all	NECK_all	162.12
		48	555	NECK_48hpd	NECK	all	NECK_all	176.64
		48	556	NECK_48hpd	NECK	all	NECK_all	276.48
		48	557	NECK_48hpd	NECK	all	NECK_all	150.78
		48	558	NECK_48hpd	NECK	all	NECK_all	157.02
		48	559	NECK_48hpd	NECK	all	NECK_all	215.64
		48	560	NECK_48hpd	NECK	all	NECK_all	203.16
		48	561	NECK_48hpd	NECK	all	NECK_all	228.54
		48	562	NECK_48hpd	NECK	all	NECK_all	147.66
		48	563	NECK_48hpd	NECK	all	NECK_all	162.42
		48	564	NECK_48hpd	NECK	all	NECK_all	195.3
		48	565	NECK_48hpd	NECK	all	NECK_all	145.44
		48	566	NECK_48hpd	NECK	all	NECK_all	199.14
		48	567	NECK_48hpd	NECK	all	NECK_all	250.14
		48	568	NECK_48hpd	NECK	all	NECK_all	204.3
		48	569	NECK_48hpd	NECK	all	NECK_all	204.3
		48	570	NECK_48hpd	NECK	all	NECK_all	219
		48	571	NECK_48hpd	NECK	all	NECK_all	215.1
		48	572	NECK_48hpd	NECK	all	NECK_all	151.14
		48	573	NECK_48hpd	NECK	all	NECK_all	163.02
		48	574	NECK_48hpd	NECK	all	NECK_all	271.26
		48	575	NECK_48hpd	NECK	all	NECK_all	185.46
		48	576	NECK_48hpd	NECK	all	NECK_all	227.52
		48	577	NECK_48hpd	NECK	all	NECK_all	217.38
		48	578	NECK_48hpd	NECK	all	NECK_all	198.72
		48	579	NECK_48hpd	NECK	all	NECK_all	257.94
		48	580	NECK_48hpd	NECK	all	NECK_all	233.52
		48	581	NECK_48hpd	NECK	all	NECK_all	165.6
		48	582	NECK_48hpd	NECK	all	NECK_all	141.9
		48	583	NECK_48hpd	NECK	all	NECK_all	138.48
		48	584	NECK_48hpd	NECK	all	NECK_all	177.78
		48	585	NECK_48hpd	NECK	all	NECK_all	392.46
		48	586	NECK_48hpd	NECK	all	NECK_all	236.64
		48	587	NECK_48hpd	NECK	all	NECK_all	242.4
		48	588	NECK_48hpd	NECK	all	NECK_all	198.54
		48	589	NECK_48hpd	NECK	all	NECK_all	297.78
		48	590	NECK_48hpd	NECK	all	NECK_all	204.3
		48	591	NECK_48hpd	NECK	all	NECK_all	261.66
		48	592	NECK_48hpd	NECK	all	NECK_all	200.4
		48	593	NECK_48hpd	NECK	all	NECK_all	183.9
		48	594	NECK_48hpd	NECK	all	NECK_all	200.4
		48	595	NECK_48hpd	NECK	all	NECK_all	199.62
		48	596	NECK_48hpd	NECK	all	NECK_all	218.4
		48	597	NECK_48hpd	NECK	all	NECK_all	215.64
		48	598	NECK_48hpd	NECK	all	NECK_all	219.18
		48	599	NECK_48hpd	NECK	all	NECK_all	197.28
		48	600	NECK_48hpd	NECK	all	NECK_all	213.42
		48	601	NECK_48hpd	NECK	all	NECK_all	232.86
		48	602	NECK_48hpd	NECK	all	NECK_all	202.92
		48	603	NECK_48hpd	NECK	all	NECK_all	208.8
		48	604	NECK_48hpd	NECK	all	NECK_all	277.62
		48	605	NECK_48hpd	NECK	all	NECK_all	204.72
		48	606	NECK_48hpd	NECK	all	NECK_all	221.58
		48	607	NECK_48hpd	NECK	all	NECK_all	209.64
		48	608	NECK_48hpd	NECK	all	NECK_all	172.92
		48	609	NECK_48hpd	NECK	all	NECK_all	235.14
		48	610	NECK_48hpd	NECK	all	NECK_all	272.04
		48	611	NECK_48hpd	NECK	all	NECK_all	259.98
		48	612	NECK_48hpd	NECK	all	NECK_all	227.82
		48	613	NECK_48hpd	NECK	all	NECK_all	174.36
		48	614	NECK_48hpd	NECK	all	NECK_all	171.06
		48	615	NECK_48hpd	NECK	all	NECK_all	213.9
		48	616	NECK_48hpd	NECK	all	NECK_all	229.44
		48	617	NECK_48hpd	NECK	all	NECK_all	222.54
		48	618	NECK_48hpd	NECK	all	NECK_all	187.68
		48	619	NECK_48hpd	NECK	all	NECK_all	200.46
		48	620	NECK_48hpd	NECK	all	NECK_all	180.12
		48	621	NECK_48hpd	NECK	all	NECK_all	190.62
		48	622	NECK_48hpd	NECK	all	NECK_all	170.46
		48	623	NECK_48hpd	NECK	all	NECK_all	195.18
		48	624	NECK_48hpd	NECK	all	NECK_all	156.78
		48	625	NECK_48hpd	NECK	all	NECK_all	210.48
		48	626	NECK_48hpd	NECK	all	NECK_all	171.3
		48	627	NECK_48hpd	NECK	all	NECK_all	264.24
		48	628	NECK_48hpd	NECK	all	NECK_all	186.12
		48	629	NECK_48hpd	NECK	all	NECK_all	215.64
		48	630	NECK_48hpd	NECK	all	NECK_all	205.92
		48	631	NECK_48hpd	NECK	all	NECK_all	159.96
		48	632	NECK_48hpd	NECK	all	NECK_all	218.46
		48	633	NECK_48hpd	NECK	all	NECK_all	193.74
		48	634	NECK_48hpd	NECK	all	NECK_all	91.74
		48	635	NECK_48hpd	NECK	all	NECK_all	305.88
		48	636	NECK_48hpd	NECK	all	NECK_all	183.54
		48	637	NECK_48hpd	NECK	all	NECK_all	203.34
		48	638	NECK_48hpd	NECK	all	NECK_all	167.76
		48	639	NECK_48hpd	NECK	all	NECK_all	244.02
		48	640	NECK_48hpd	NECK	all	NECK_all	182.58
		48	641	NECK_48hpd	NECK	all	NECK_all	178.2
		48	642	NECK_48hpd	NECK	all	NECK_all	234.96
		48	643	NECK_48hpd	NECK	all	NECK_all	204.9
		48	644	NECK_48hpd	NECK	all	NECK_all	196.56
		48	645	NECK_48hpd	NECK	all	NECK_all	213.12
		48	646	NECK_48hpd	NECK	all	NECK_all	226.26
		48	647	NECK_48hpd	NECK	all	NECK_all	176.7
		48	648	NECK_48hpd	NECK	all	NECK_all	127.68
		48	649	NECK_48hpd	NECK	all	NECK_all	208.02
		48	650	NECK_48hpd	NECK	all	NECK_all	188.1
		48	651	NECK_48hpd	NECK	all	NECK_all	142.74
		48	652	NECK_48hpd	NECK	all	NECK_all	263.7
		48	653	NECK_48hpd	NECK	all	NECK_all	262.68
		48	654	NECK_48hpd	NECK	all	NECK_all	197.4
		48	655	NECK_48hpd	NECK	all	NECK_all	249.54
		48	656	NECK_48hpd	NECK	all	NECK_all	249.54
		48	657	NECK_48hpd	NECK	all	NECK_all	163.32
		48	658	NECK_48hpd	NECK	all	NECK_all	213.54
		48	659	NECK_48hpd	NECK	all	NECK_all	126.6
		48	660	NECK_48hpd	NECK	all	NECK_all	148.86
		48	661	NECK_48hpd	NECK	all	NECK_all	211.92
		48	662	NECK_48hpd	NECK	all	NECK_all	234.9
		48	663	NECK_48hpd	NECK	all	NECK_all	190.62
		48	664	NECK_48hpd	NECK	all	NECK_all	219.6
		48	665	NECK_48hpd	NECK	all	NECK_all	182.16
		48	666	NECK_48hpd	NECK	all	NECK_all	195.6
		48	667	NECK_48hpd	NECK	all	NECK_all	203.22
		48	668	NECK_48hpd	NECK	all	NECK_all	257.4
		48	669	NECK_48hpd	NECK	all	NECK_all	220.98
		48	670	NECK_48hpd	NECK	all	NECK_all	183
		48	671	NECK_48hpd	NECK	all	NECK_all	193.14
		48	672	NECK_48hpd	NECK	all	NECK_all	176.4
		48	673	NECK_48hpd	NECK	all	NECK_all	235.86
		48	674	NECK_48hpd	NECK	all	NECK_all	174.36
		48	675	NECK_48hpd	NECK	all	NECK_all	162.36
		48	676	NECK_48hpd	NECK	all	NECK_all	189.48
		48	677	NECK_48hpd	NECK	all	NECK_all	190.2
		48	678	NECK_48hpd	NECK	all	NECK_all	196.08
		48	679	NECK_48hpd	NECK	all	NECK_all	128.4
		48	680	NECK_48hpd	NECK	all	NECK_all	224.76
		48	681	NECK_48hpd	NECK	all	NECK_all	161.28
		48	682	NECK_48hpd	NECK	all	NECK_all	139.74
		48	683	NECK_48hpd	NECK	all	NECK_all	185.34
		48	684	NECK_48hpd	NECK	all	NECK_all	187.92
		48	685	NECK_48hpd	NECK	all	NECK_all	157.44
		48	686	NECK_48hpd	NECK	all	NECK_all	188.82
		48	687	NECK_48hpd	NECK	all	NECK_all	162.9
		48	688	NECK_48hpd	NECK	all	NECK_all	216.78
		48	689	NECK_48hpd	NECK	all	NECK_all	182.88
		48	690	NECK_48hpd	NECK	all	NECK_all	211.5
		48	691	NECK_48hpd	NECK	all	NECK_all	150.54
		48	692	NECK_48hpd	NECK	all	NECK_all	212.34
		48	693	NECK_48hpd	NECK	all	NECK_all	227.52
		48	694	NECK_48hpd	NECK	all	NECK_all	397.32
		48	695	NECK_48hpd	NECK	all	NECK_all	216.24
		48	696	NECK_48hpd	NECK	all	NECK_all	193.08
		48	697	NECK_48hpd	NECK	all	NECK_all	218.7
		48	698	NECK_48hpd	NECK	all	NECK_all	167.4
		48	699	NECK_48hpd	NECK	all	NECK_all	184.14
		48	700	NECK_48hpd	NECK	all	NECK_all	225.48
		48	701	NECK_48hpd	NECK	all	NECK_all	166.56
		48	702	NECK_48hpd	NECK	all	NECK_all	188.28
		48	703	NECK_48hpd	NECK	all	NECK_all	205.02
		48	704	NECK_48hpd	NECK	all	NECK_all	186.24
		48	705	NECK_48hpd	NECK	all	NECK_all	232.92
		48	706	NECK_48hpd	NECK	all	NECK_all	161.76
		48	707	NECK_48hpd	NECK	all	NECK_all	205.8
		48	708	NECK_48hpd	NECK	all	NECK_all	154.32
		48	709	NECK_48hpd	NECK	all	NECK_all	142.92
		48	710	NECK_48hpd	NECK	all	NECK_all	196.32
		48	711	NECK_48hpd	NECK	all	NECK_all	215.76
		48	712	NECK_48hpd	NECK	all	NECK_all	203.34
		48	713	NECK_48hpd	NECK	all	NECK_all	219.9
		48	714	NECK_48hpd	NECK	all	NECK_all	220.56
		48	715	NECK_48hpd	NECK	all	NECK_all	162.96
		48	716	NECK_48hpd	NECK	all	NECK_all	166.62
		48	717	NECK_48hpd	NECK	all	NECK_all	125.64
		48	718	NECK_48hpd	NECK	all	NECK_all	237.18
		48	719	NECK_48hpd	NECK	all	NECK_all	146.88
		48	720	NECK_48hpd	NECK	all	NECK_all	241.32
		48	721	NECK_48hpd	NECK	all	NECK_all	194.88
		48	722	NECK_48hpd	NECK	all	NECK_all	214.02
		48	723	NECK_48hpd	NECK	all	NECK_all	215.1
		48	724	NECK_48hpd	NECK	all	NECK_all	210.54
		48	725	NECK_48hpd	NECK	all	NECK_all	272.94
		48	726	NECK_48hpd	NECK	all	NECK_all	199.08
		48	727	NECK_48hpd	NECK	all	NECK_all	195.3
		48	728	NECK_48hpd	NECK	all	NECK_all	206.34
		48	729	NECK_48hpd	NECK	all	NECK_all	224.46
		48	730	NECK_48hpd	NECK	all	NECK_all	169.26
		48	731	NECK_48hpd	NECK	all	NECK_all	183.6
		48	732	NECK_48hpd	NECK	all	NECK_all	174.54
		48	733	NECK_48hpd	NECK	all	NECK_all	265.98
		48	734	NECK_48hpd	NECK	all	NECK_all	167.22
		48	735	NECK_48hpd	NECK	all	NECK_all	221.82
		48	736	NECK_48hpd	NECK	all	NECK_all	213.9
		48	737	NECK_48hpd	NECK	all	NECK_all	193.68
		48	738	NECK_48hpd	NECK	all	NECK_all	187.74
		48	739	NECK_48hpd	NECK	all	NECK_all	209.4
		48	740	NECK_48hpd	NECK	all	NECK_all	228.78
		48	741	NECK_48hpd	NECK	all	NECK_all	192.72
		48	742	NECK_48hpd	NECK	all	NECK_all	163.68
		48	743	NECK_48hpd	NECK	all	NECK_all	198.24
		48	744	NECK_48hpd	NECK	all	NECK_all	137.46
		48	745	NECK_48hpd	NECK	all	NECK_all	200.4
		48	746	NECK_48hpd	NECK	all	NECK_all	222.3
		48	747	NECK_48hpd	NECK	all	NECK_all	223.8
		48	748	NECK_48hpd	NECK	all	NECK_all	168.24
		48	749	NECK_48hpd	NECK	all	NECK_all	148.02
		48	750	NECK_48hpd	NECK	all	NECK_all	185.76
		48	751	NECK_48hpd	NECK	all	NECK_all	191.76
		48	752	NECK_48hpd	NECK	all	NECK_all	161.34
		48	753	NECK_48hpd	NECK	all	NECK_all	228.9
		48	754	NECK_48hpd	NECK	all	NECK_all	214.62
		48	755	NECK_48hpd	NECK	all	NECK_all	191.82
		48	756	NECK_48hpd	NECK	all	NECK_all	120.48
		48	757	NECK_48hpd	NECK	all	NECK_all	250.8
		48	758	NECK_48hpd	NECK	all	NECK_all	228.48
		48	759	NECK_48hpd	NECK	all	NECK_all	190.8
		48	760	NECK_48hpd	NECK	all	NECK_all	205.44
		48	761	NECK_48hpd	NECK	all	NECK_all	181.44
		48	762	NECK_48hpd	NECK	all	NECK_all	172.26
		48	763	NECK_48hpd	NECK	all	NECK_all	266.1
		48	764	NECK_48hpd	NECK	all	NECK_all	138.3
		48	765	NECK_48hpd	NECK	all	NECK_all	182.64
		48	766	NECK_48hpd	NECK	all	NECK_all	216.18
		48	767	NECK_48hpd	NECK	all	NECK_all	142.56
		48	768	NECK_48hpd	NECK	all	NECK_all	240.72
		48	769	NECK_48hpd	NECK	all	NECK_all	238.98
		48	770	NECK_48hpd	NECK	all	NECK_all	228.36
		48	771	NECK_48hpd	NECK	all	NECK_all	189.3
		48	772	NECK_48hpd	NECK	all	NECK_all	177.72
		48	773	NECK_48hpd	NECK	all	NECK_all	237.24
		48	774	NECK_48hpd	NECK	all	NECK_all	204.72
		48	775	NECK_48hpd	NECK	all	NECK_all	167.7
		48	776	NECK_48hpd	NECK	all	NECK_all	139.56
		48	777	NECK_48hpd	NECK	all	NECK_all	221.16
		48	778	NECK_48hpd	NECK	all	NECK_all	201.6
		48	779	NECK_48hpd	NECK	all	NECK_all	278.7
		48	780	NECK_48hpd	NECK	all	NECK_all	179.58
		48	781	NECK_48hpd	NECK	all	NECK_all	138.96
		48	782	NECK_48hpd	NECK	all	NECK_all	207.48
		48	783	NECK_48hpd	NECK	all	NECK_all	197.94
		48	784	NECK_48hpd	NECK	all	NECK_all	184.44
		48	785	NECK_48hpd	NECK	all	NECK_all	203.46
		48	786	NECK_48hpd	NECK	all	NECK_all	176.7
		48	787	NECK_48hpd	NECK	all	NECK_all	216.42
		48	788	NECK_48hpd	NECK	all	NECK_all	200.28
		48	789	NECK_48hpd	NECK	all	NECK_all	333.3
		48	790	NECK_48hpd	NECK	all	NECK_all	185.88
		48	791	NECK_48hpd	NECK	all	NECK_all	137.16
		48	792	NECK_48hpd	NECK	all	NECK_all	290.58
		48	793	NECK_48hpd	NECK	all	NECK_all	228.36
		48	794	NECK_48hpd	NECK	all	NECK_all	153.18
		48	795	NECK_48hpd	NECK	all	NECK_all	220.2
		48	796	NECK_48hpd	NECK	all	NECK_all	210.6
		48	797	NECK_48hpd	NECK	all	NECK_all	213.24
		48	798	NECK_48hpd	NECK	all	NECK_all	160.44
		48	799	NECK_48hpd	NECK	all	NECK_all	212.76
		48	800	NECK_48hpd	NECK	all	NECK_all	208.44
		48	801	NECK_48hpd	NECK	all	NECK_all	206.34
		48	802	NECK_48hpd	NECK	all	NECK_all	209.52
		48	803	NECK_48hpd	NECK	all	NECK_all	146.16
		48	804	NECK_48hpd	NECK	all	NECK_all	217.14
		48	805	NECK_48hpd	NECK	all	NECK_all	150.06
		48	806	NECK_48hpd	NECK	all	NECK_all	183.9
		48	807	NECK_48hpd	NECK	all	NECK_all	147
		48	808	NECK_48hpd	NECK	all	NECK_all	223.26
		48	809	NECK_48hpd	NECK	all	NECK_all	280.02
		48	810	NECK_48hpd	NECK	all	NECK_all	237.66
		48	811	NECK_48hpd	NECK	all	NECK_all	215.94
		48	812	NECK_48hpd	NECK	all	NECK_all	208.98
		48	813	NECK_48hpd	NECK	all	NECK_all	259.2
		48	814	NECK_48hpd	NECK	all	NECK_all	181.44
		48	815	NECK_48hpd	NECK	all	NECK_all	191.16
		48	816	NECK_48hpd	NECK	all	NECK_all	226.38
		48	817	NECK_48hpd	NECK	all	NECK_all	256.86
		48	818	NECK_48hpd	NECK	all	NECK_all	162.12
		48	819	NECK_48hpd	NECK	all	NECK_all	200.16
		48	820	NECK_48hpd	NECK	all	NECK_all	190.56
		48	821	NECK_48hpd	NECK	all	NECK_all	222
		48	822	NECK_48hpd	NECK	all	NECK_all	183
		48	823	NECK_48hpd	NECK	all	NECK_all	202.26
		48	824	NECK_48hpd	NECK	all	NECK_all	202.5
		48	825	NECK_48hpd	NECK	all	NECK_all	283.56
		48	826	NECK_48hpd	NECK	all	NECK_all	246.48
		48	827	NECK_48hpd	NECK	all	NECK_all	193.14
		48	828	NECK_48hpd	NECK	all	NECK_all	253.74
		48	829	NECK_48hpd	NECK	all	NECK_all	196.02
		48	830	NECK_48hpd	NECK	all	NECK_all	185.76
		48	831	NECK_48hpd	NECK	all	NECK_all	211.86
		48	832	NECK_48hpd	NECK	all	NECK_all	178.32
		48	833	NECK_48hpd	NECK	all	NECK_all	235.86
		48	834	NECK_48hpd	NECK	all	NECK_all	173.76
		48	835	NECK_48hpd	NECK	all	NECK_all	270.48
		48	836	NECK_48hpd	NECK	all	NECK_all	221.04
		48	837	NECK_48hpd	NECK	all	NECK_all	311.34
		48	838	NECK_48hpd	NECK	all	NECK_all	219.78
		48	839	NECK_48hpd	NECK	all	NECK_all	265.5
		48	840	NECK_48hpd	NECK	all	NECK_all	237.66
		48	841	NECK_48hpd	NECK	all	NECK_all	162.96
		48	842	NECK_48hpd	NECK	all	NECK_all	182.58
		48	843	NECK_48hpd	NECK	all	NECK_all	245.94
		48	844	NECK_48hpd	NECK	all	NECK_all	220.02
		48	845	NECK_48hpd	NECK	all	NECK_all	187.68
		48	846	NECK_48hpd	NECK	all	NECK_all	220.2
		48	847	NECK_48hpd	NECK	all	NECK_all	135.24
		48	848	NECK_48hpd	NECK	all	NECK_all	216.36
		48	849	NECK_48hpd	NECK	all	NECK_all	272.22
		48	850	NECK_48hpd	NECK	all	NECK_all	212.7
		48	851	NECK_48hpd	NECK	all	NECK_all	213.42
		48	852	NECK_48hpd	NECK	all	NECK_all	235.44
		48	853	NECK_48hpd	NECK	all	NECK_all	208.74
		48	854	NECK_48hpd	NECK	all	NECK_all	198.12
		48	855	NECK_48hpd	NECK	all	NECK_all	253.08
		48	856	NECK_48hpd	NECK	all	NECK_all	225.72
		48	857	NECK_48hpd	NECK	all	NECK_all	273.72
		48	858	NECK_48hpd	NECK	all	NECK_all	206.88
		48	859	NECK_48hpd	NECK	all	NECK_all	214.68
		48	860	NECK_48hpd	NECK	all	NECK_all	194.64
		48	861	NECK_48hpd	NECK	all	NECK_all	225.9
		48	862	NECK_48hpd	NECK	all	NECK_all	291.36
		48	863	NECK_48hpd	NECK	all	NECK_all	95.34
		48	864	NECK_48hpd	NECK	all	NECK_all	112.08
		48	865	NECK_48hpd	NECK	all	NECK_all	177.48
		48	866	NECK_48hpd	NECK	all	NECK_all	175.26
		48	867	NECK_48hpd	NECK	all	NECK_all	168.12
		48	868	NECK_48hpd	NECK	all	NECK_all	205.86
		48	869	NECK_48hpd	NECK	all	NECK_all	198.66
		48	870	NECK_48hpd	NECK	all	NECK_all	202.32
		48	871	NECK_48hpd	NECK	all	NECK_all	202.32
		48	872	NECK_48hpd	NECK	all	NECK_all	194.34
		48	873	NECK_48hpd	NECK	all	NECK_all	234.24
		48	874	NECK_48hpd	NECK	all	NECK_all	216.9
		48	875	NECK_48hpd	NECK	all	NECK_all	210.6
		48	876	NECK_48hpd	NECK	all	NECK_all	222
		48	877	NECK_48hpd	NECK	all	NECK_all	203.82
		48	878	NECK_48hpd	NECK	all	NECK_all	201
		48	879	NECK_48hpd	NECK	all	NECK_all	184.26
		48	880	NECK_48hpd	NECK	all	NECK_all	219.48
		48	881	NECK_48hpd	NECK	all	NECK_all	233.76
		48	882	NECK_48hpd	NECK	all	NECK_all	152.16
		48	883	NECK_48hpd	NECK	all	NECK_all	160.74
		48	884	NECK_48hpd	NECK	all	NECK_all	180.78
		48	885	NECK_48hpd	NECK	all	NECK_all	177.96
		48	886	NECK_48hpd	NECK	all	NECK_all	187.08
		48	887	NECK_48hpd	NECK	all	NECK_all	170.58
		48	888	NECK_48hpd	NECK	all	NECK_all	187.2
		48	889	NECK_48hpd	NECK	all	NECK_all	227.46
		48	890	NECK_48hpd	NECK	all	NECK_all	214.14
		48	891	NECK_48hpd	NECK	all	NECK_all	246.3
		48	892	NECK_48hpd	NECK	all	NECK_all	229.92
		48	893	NECK_48hpd	NECK	all	NECK_all	168.18
		72	894	NECK_72hpd	NECK	5_3b	NECK_5_3b	143.88
		72	895	NECK_72hpd	NECK	5_3b	NECK_5_3b	139.32
		72	896	NECK_72hpd	NECK	5_3b	NECK_5_3b	226.62
		72	897	NECK_72hpd	NECK	5_3b	NECK_5_3b	169.98
		72	898	NECK_72hpd	NECK	5_3b	NECK_5_3b	174.3
		72	899	NECK_72hpd	NECK	5_3b	NECK_5_3b	152.52
		72	900	NECK_72hpd	NECK	5_3b	NECK_5_3b	198.18
		72	901	NECK_72hpd	NECK	5_3b	NECK_5_3b	212.7
		72	902	NECK_72hpd	NECK	5_3b	NECK_5_3b	183.78
		72	903	NECK_72hpd	NECK	5_3b	NECK_5_3b	133.5
		72	904	NECK_72hpd	NECK	5_3b	NECK_5_3b	200.64
		72	905	NECK_72hpd	NECK	5_3b	NECK_5_3b	194.7
		72	906	NECK_72hpd	NECK	5_3b	NECK_5_3b	213.42
		72	907	NECK_72hpd	NECK	5_3b	NECK_5_3b	149.94
		72	908	NECK_72hpd	NECK	5_3b	NECK_5_3b	184.32
		72	909	NECK_72hpd	NECK	5_3b	NECK_5_3b	173.34
		72	910	NECK_72hpd	NECK	5_3b	NECK_5_3b	167.7
		72	911	NECK_72hpd	NECK	5_3b	NECK_5_3b	144.84
		72	912	NECK_72hpd	NECK	5_3b	NECK_5_3b	135
		72	913	NECK_72hpd	NECK	5_3b	NECK_5_3b	159
		72	914	NECK_72hpd	NECK	5_2	NECK_5_2	176.52
		72	915	NECK_72hpd	NECK	5_2	NECK_5_2	190.8
		72	916	NECK_72hpd	NECK	5_2	NECK_5_2	167.04
		72	917	NECK_72hpd	NECK	5_2	NECK_5_2	272.4
		72	918	NECK_72hpd	NECK	5_2	NECK_5_2	144.18
		72	919	NECK_72hpd	NECK	5_2	NECK_5_2	168.66
		72	920	NECK_72hpd	NECK	5_2	NECK_5_2	160.8
		72	921	NECK_72hpd	NECK	5_2	NECK_5_2	129.36
		72	922	NECK_72hpd	NECK	5_2	NECK_5_2	183.96
		72	923	NECK_72hpd	NECK	5_2	NECK_5_2	184.26
		72	924	NECK_72hpd	NECK	5_2	NECK_5_2	132.06
		72	925	NECK_72hpd	NECK	5_2	NECK_5_2	134.34
		72	926	NECK_72hpd	NECK	5_2	NECK_5_2	170.76
		72	927	NECK_72hpd	NECK	5_2	NECK_5_2	149.58
		72	928	NECK_72hpd	NECK	5_2	NECK_5_2	155.58
		72	929	NECK_72hpd	NECK	5_2	NECK_5_2	111.72
		72	930	NECK_72hpd	NECK	5_2	NECK_5_2	169.14
		72	931	NECK_72hpd	NECK	5_2	NECK_5_2	137.7
		72	932	NECK_72hpd	NECK	5_2	NECK_5_2	152.52
		72	933	LOBE_72hpd	LOBE	5_3b	LOBE_5_3b	196.38
		72	934	LOBE_72hpd	LOBE	5_3b	LOBE_5_3b	222.06
		72	935	LOBE_72hpd	LOBE	5_3b	LOBE_5_3b	199.68
		72	936	LOBE_72hpd	LOBE	5_3b	LOBE_5_3b	169.38
		72	937	LOBE_72hpd	LOBE	5_3b	LOBE_5_3b	190.74
		72	938	LOBE_72hpd	LOBE	5_3b	LOBE_5_3b	189.78
		72	939	LOBE_72hpd	LOBE	5_3b	LOBE_5_3b	201.72
		72	940	LOBE_72hpd	LOBE	5_3b	LOBE_5_3b	204.36
		72	941	LOBE_72hpd	LOBE	5_3b	LOBE_5_3b	136.26
		72	942	LOBE_72hpd	LOBE	5_3b	LOBE_5_3b	204.36
		72	943	LOBE_72hpd	LOBE	5_3b	LOBE_5_3b	149.04
		72	944	LOBE_72hpd	LOBE	5_3b	LOBE_5_3b	236.22
		72	945	LOBE_72hpd	LOBE	5_3b	LOBE_5_3b	234.78
		72	946	LOBE_72hpd	LOBE	5_3b	LOBE_5_3b	180.96
		72	947	LOBE_72hpd	LOBE	5_3b	LOBE_5_3b	162.96
		72	948	LOBE_72hpd	LOBE	5_3b	LOBE_5_3b	208.8
		72	949	LOBE_72hpd	LOBE	5_3b	LOBE_5_3b	176.1
		72	950	LOBE_72hpd	LOBE	5_3b	LOBE_5_3b	153.54
		72	951	LOBE_72hpd	LOBE	5_3b	LOBE_5_3b	189.12
		72	952	LOBE_72hpd	LOBE	5_3b	LOBE_5_3b	165.42
		72	953	LOBE_72hpd	LOBE	5_2	LOBE_5_2	158.34
		72	954	LOBE_72hpd	LOBE	5_2	LOBE_5_2	159.12
		72	955	LOBE_72hpd	LOBE	5_2	LOBE_5_2	98.04
		72	956	LOBE_72hpd	LOBE	5_2	LOBE_5_2	197.64
		72	957	LOBE_72hpd	LOBE	5_2	LOBE_5_2	168.12
		72	958	LOBE_72hpd	LOBE	5_2	LOBE_5_2	145.92
		72	959	LOBE_72hpd	LOBE	5_2	LOBE_5_2	161.64
		72	960	LOBE_72hpd	LOBE	5_2	LOBE_5_2	232.44
		72	961	LOBE_72hpd	LOBE	5_2	LOBE_5_2	151.56
		72	962	LOBE_72hpd	LOBE	5_2	LOBE_5_2	130.92
		72	963	LOBE_72hpd	LOBE	5_2	LOBE_5_2	174.12
		72	964	LOBE_72hpd	LOBE	5_2	LOBE_5_2	240.9
		72	965	LOBE_72hpd	LOBE	5_2	LOBE_5_2	166.2
		72	966	LOBE_72hpd	LOBE	5_2	LOBE_5_2	158.82
		72	967	LOBE_72hpd	LOBE	5_2	LOBE_5_2	133.02
		72	968	LOBE_72hpd	LOBE	5_2	LOBE_5_2	124.86
		72	969	LOBE_72hpd	LOBE	5_2	LOBE_5_2	181.32
		72	970	LOBE_72hpd	LOBE	5_2	LOBE_5_2	189.54
		72	971	LOBE_72hpd	LOBE	5_2	LOBE_5_2	171.36
		72	972	LOBE_72hpd	LOBE	5_2	LOBE_5_2	193.2
		72	973	LOBE_72hpd	LOBE	5_2	LOBE_5_2	197.34
		96	974	LOBE_96hpd	LOBE	5_5	LOBE_5_5	166.02
		96	975	LOBE_96hpd	LOBE	5_5	LOBE_5_5	231.36
		96	976	LOBE_96hpd	LOBE	5_5	LOBE_5_5	203.04
		96	977	LOBE_96hpd	LOBE	5_5	LOBE_5_5	178.5
		96	978	LOBE_96hpd	LOBE	5_5	LOBE_5_5	179.76
		96	979	LOBE_96hpd	LOBE	5_5	LOBE_5_5	163.14
		96	980	LOBE_96hpd	LOBE	5_5	LOBE_5_5	169.56
		96	981	LOBE_96hpd	LOBE	5_5	LOBE_5_5	154.14
		96	982	LOBE_96hpd	LOBE	5_5	LOBE_5_5	154.5
		96	983	LOBE_96hpd	LOBE	5_5	LOBE_5_5	147.24
		96	984	LOBE_96hpd	LOBE	5_5	LOBE_5_5	140.64
		96	985	LOBE_96hpd	LOBE	5_5	LOBE_5_5	172.08
		96	986	LOBE_96hpd	LOBE	5_5	LOBE_5_5	164.76
		96	987	LOBE_96hpd	LOBE	5_5	LOBE_5_5	185.04
		96	988	LOBE_96hpd	LOBE	5_5	LOBE_5_5	190.8
		96	989	LOBE_96hpd	LOBE	5_5	LOBE_5_5	131.16
		96	990	LOBE_96hpd	LOBE	5_5	LOBE_5_5	184.44
		96	991	LOBE_96hpd	LOBE	5_5	LOBE_5_5	195.66
		96	992	LOBE_96hpd	LOBE	5_5	LOBE_5_5	125.94
		96	993	NECK_96hpd	NECK	5_5	NECK_5_5	182.72
		96	994	NECK_96hpd	NECK	5_5	NECK_5_5	142.46
		96	995	NECK_96hpd	NECK	5_5	NECK_5_5	133.64
		96	996	NECK_96hpd	NECK	5_5	NECK_5_5	178.76
		96	997	NECK_96hpd	NECK	5_5	NECK_5_5	159.5
		96	998	NECK_96hpd	NECK	5_5	NECK_5_5	161.84
		96	999	NECK_96hpd	NECK	5_5	NECK_5_5	179.78
		96	1000	NECK_96hpd	NECK	5_5	NECK_5_5	134.12
		96	1001	NECK_96hpd	NECK	5_5	NECK_5_5	166.7
		96	1002	NECK_96hpd	NECK	5_5	NECK_5_5	195.2
		96	1003	NECK_96hpd	NECK	5_5	NECK_5_5	168.74
		96	1004	NECK_96hpd	NECK	5_5	NECK_5_5	139.58
		96	1005	NECK_96hpd	NECK	5_5	NECK_5_5	208.7
		96	1006	NECK_96hpd	NECK	5_5	NECK_5_5	153.8
		96	1007	NECK_96hpd	NECK	5_5	NECK_5_5	131.36
		96	1008	NECK_96hpd	NECK	5_5	NECK_5_5	172.46
		96	1009	NECK_96hpd	NECK	5_5	NECK_5_5	173
		96	1010	NECK_96hpd	NECK	5_5	NECK_5_5	190.34
		96	1011	NECK_96hpd	NECK	5_5	NECK_5_5	153.8
		96	1012	LOBE_96hpd	LOBE	5_6	LOBE_5_6	144.78
		96	1013	LOBE_96hpd	LOBE	5_6	LOBE_5_6	137.34
		96	1014	LOBE_96hpd	LOBE	5_6	LOBE_5_6	168.12
		96	1015	LOBE_96hpd	LOBE	5_6	LOBE_5_6	182.28
		96	1016	LOBE_96hpd	LOBE	5_6	LOBE_5_6	183.96
		96	1017	LOBE_96hpd	LOBE	5_6	LOBE_5_6	199.38
		96	1018	LOBE_96hpd	LOBE	5_6	LOBE_5_6	160.14
		96	1019	LOBE_96hpd	LOBE	5_6	LOBE_5_6	212.22
		96	1020	LOBE_96hpd	LOBE	5_6	LOBE_5_6	149.94
		96	1021	LOBE_96hpd	LOBE	5_6	LOBE_5_6	139.62
		96	1022	LOBE_96hpd	LOBE	5_6	LOBE_5_6	174.12
		96	1023	LOBE_96hpd	LOBE	5_6	LOBE_5_6	177.12
		96	1024	LOBE_96hpd	LOBE	5_6	LOBE_5_6	148.2
		96	1025	LOBE_96hpd	LOBE	5_6	LOBE_5_6	221.34
		96	1026	LOBE_96hpd	LOBE	5_6	LOBE_5_6	192.96
		96	1027	LOBE_96hpd	LOBE	5_6	LOBE_5_6	175.32
		96	1028	LOBE_96hpd	LOBE	5_6	LOBE_5_6	191.04
		96	1029	LOBE_96hpd	LOBE	5_6	LOBE_5_6	167.28
		96	1030	LOBE_96hpd	LOBE	5_6	LOBE_5_6	147.96
		96	1031	LOBE_96hpd	LOBE	5_6	LOBE_5_6	155.22
		96	1032	NECK_96hpd	NECK	5_6	NECK_5_6	167.78
		96	1033	NECK_96hpd	NECK	5_6	NECK_5_6	148.82
		96	1034	NECK_96hpd	NECK	5_6	NECK_5_6	157.4
		96	1035	NECK_96hpd	NECK	5_6	NECK_5_6	172.82
		96	1036	NECK_96hpd	NECK	5_6	NECK_5_6	150.74
		96	1037	NECK_96hpd	NECK	5_6	NECK_5_6	137.42
		96	1038	NECK_96hpd	NECK	5_6	NECK_5_6	163.76
		96	1039	NECK_96hpd	NECK	5_6	NECK_5_6	164.42
		96	1040	NECK_96hpd	NECK	5_6	NECK_5_6	168.62
		96	1041	NECK_96hpd	NECK	5_6	NECK_5_6	149.54
		96	1042	NECK_96hpd	NECK	5_6	NECK_5_6	168.68
		96	1043	NECK_96hpd	NECK	5_6	NECK_5_6	159.2
		96	1044	NECK_96hpd	NECK	5_6	NECK_5_6	109.28
		96	1045	NECK_96hpd	NECK	5_6	NECK_5_6	157.88
		96	1046	NECK_96hpd	NECK	5_6	NECK_5_6	184.22
		Statistics
			Time	Location	n	mean	sd	p-value
			0	LOBE	50	171.12	28.25
			0	NECK	35	163.43	34.13	p = 0.26
			24	LOBE	96	185.97	31.48
			24	NECK	111	183.95	35.96	p = 0.67
			48	LOBE	245	209.37	42.69
			48	NECK	356	202.73	39.83	p = 0.08
			72	LOBE	41	178.17	32.09
			72	NECK	39	168	31.17	p = 0.16
			96	LOBE	39	170.9	24.51
			96	NECK	34	161.44	20.32	p = 0.06
	https://www.graphpad.com/quickcalcs/ttest2/
