# Supplementary material for: Tethering of cellulose synthase to microtubules dampens mechano-induced cytoskeletal organization in Arabidopsis pavement cells
Source: Nat Plants. 2022 Aug 18;8(9):1064–73. doi: 10.1038/s41477-022-01218-7 (PMC9477734; doi:10.1038/s41477-022-01218-7)
Supplement: Source Data Supplementary Fig. 7 — Statistical source and data. [file 41477_2022_1218_MOESM15_ESM.xlsx]

## Sheet: Supp. Fig. 7
	Supporting Figure 7B						Supporting Figure 7C						Supporting Figure 7F											Supporting Figure 7F (continued)
		Time	Position/Seedling	Cell number	Anisotropy			Time	Position/Seedling	Cell number	CESA3 density [µm^-2]			Time	Position	id	Group1	Group2	Group3	Group4	PosAndGroup	Speed [nm/min]			Time	Position	CSCs	CSC fraction	SMACCs	SMACC fraction	STALLs	STALL fraction	Total
		0	P1	1	0.0726			0	P1	1	1.024			0	P1	1	v_start	CSC	v_start_CSC	0_v_start_CSC	P1_CSC	117.54			0	P1	49	0.859649	6	0.105263	2	0.0350877	57
		0	P1	2	0.1357			0	P1	2	0.97			'15	P1	2	v_end	CSC	v_end_CSC	0_v_end_CSC	P1_CSC	90.54			0	P1-2	47	0.921569	2	0.0392157	2	0.0392157	51
		0	P1	3	0.0865			0	P1	3	1.034			0	P1	3	v_start	CSC	v_start_CSC	0_v_start_CSC	P1_CSC	146.64			0	P2	44	0.88	0	0	6	0.12	50
		0	P1	4	0.1187			0	P1	4	1.067			'15	P1	4	v_end	CSC	v_end_CSC	0_v_end_CSC	P1_CSC	88.68			0	P3	48	0.941176	1	0.0196078	2	0.0392157	51
		0	P1	5	0.1			0	P1	5	1.083			0	P1	5	v_start	CSC	v_start_CSC	0_v_start_CSC	P1_CSC	99.3			0	P4	46	0.938776	2	0.0408163	1	0.0204082	49
		0	P1	6	0.052			0	P1	6	1.02			'15	P1	6	v_end	CSC	v_end_CSC	0_v_end_CSC	P1_CSC	93			'15	P1	53	0.929825	0	0	4	0.0701754	57
		3	P1	1	0.2455			3	P1	1	0.619			0	P1	7	v_start	CSC	v_start_CSC	0_v_start_CSC	P1_CSC	115.68			'15	P1-2	43	0.843137	4	0.0784314	4	0.0784314	51
		3	P1	2	0.1304			3	P1	2	0.656			'15	P1	8	v_end	CSC	v_end_CSC	0_v_end_CSC	P1_CSC	120.72			'15	P2	33	0.66	0	0	17	0.34	50
		3	P1	3	0.207			3	P1	3	0.575			0	P1	9	v_start	CSC	v_start_CSC	0_v_start_CSC	P1_CSC	74.88			'15	P3	49	0.960784	0	0	2	0.0392157	51
		3	P1	4	0.2501			3	P1	4	0.62			'15	P1	10	v_end	CSC	v_end_CSC	0_v_end_CSC	P1_CSC	61.92			'15	P4	45	0.918367	3	0.0612245	1	0.0204082	49
		3	P1	5	0.2059			3	P1	5	0.52			0	P1	11	v_start	CSC	v_start_CSC	0_v_start_CSC	P1_CSC	135			3	P1	67	0.644231	18	0.173077	19	0.182692	104
		3	P1	6	0.0838			3	P1	6	0.537			'15	P1	12	v_end	CSC	v_end_CSC	0_v_end_CSC	P1_CSC	58.56			3	P1-2	60	0.882353	8	0.117647	0	0	68
		6	P1	1	0.1147			6	P1	1	1.006			0	P1	13	v_start	CSC	v_start_CSC	0_v_start_CSC	P1_CSC	121.8			3	P2	62	0.62	13	0.13	25	0.25	100
		6	P1	2	0.1239			6	P1	2	0.941			'15	P1	14	v_end	CSC	v_end_CSC	0_v_end_CSC	P1_CSC	63.6			3	P3	50	0.5	26	0.26	24	0.24	100
		6	P1	3	0.1106			6	P1	3	0.794			0	P1	15	v_start	CSC	v_start_CSC	0_v_start_CSC	P1_CSC	117.24			3	P4	90	0.775862	12	0.103448	14	0.12069	116
		6	P1	4	0.12			6	P1	4	0.868			'15	P1	16	v_end	CSC	v_end_CSC	0_v_end_CSC	P1_CSC	102.6			6	P1	88	0.846154	12	0.115385	4	0.0384615	104
		6	P1	5	0.1492			6	P1	5	0.634			0	P1	17	v_start	CSC	v_start_CSC	0_v_start_CSC	P1_CSC	138.06			6	P1-2	84	0.84	16	0.16	0	0	100
		6	P1	6	0.2934			6	P1	6	0.679			'15	P1	18	v_end	CSC	v_end_CSC	0_v_end_CSC	P1_CSC	90.66			6	P2	84	0.807692	8	0.0769231	12	0.115385	104
		0	P1-2	7	0.2101			0	P1-2	7	0.685			0	P1	19	v_start	CSC	v_start_CSC	0_v_start_CSC	P1_CSC	132.6			6	P3	72	0.712871	17	0.168317	12	0.118812	101
		0	P1-2	8	0.0921			0	P1-2	8	1.105			'15	P1	20	v_end	CSC	v_end_CSC	0_v_end_CSC	P1_CSC	77.16			6	P4	25	0.735294	8	0.235294	1	0.0294118	34
		0	P1-2	9	0.3082			0	P1-2	9	1.234			0	P1	21	v_start	CSC	v_start_CSC	0_v_start_CSC	P1_CSC	85.56
		0	P1-2	10	0.1082			0	P1-2	10	1.106			'15	P1	22	v_end	CSC	v_end_CSC	0_v_end_CSC	P1_CSC	101.82		MEANS				CSCs		SMACCs		STALLs
		0	P1-2	11	0.1455			0	P1-2	11	1.003			0	P1	23	v_start	SMACC	v_start_SMACC	0_v_start_SMACC	P1_SMACC	153.12					SUM	MEAN	SUM	MEAN	SUM	MEAN	SUM
		3	P1-2	7	0.3216			3	P1-2	7	0.506			'15	P1	24	v_end	CSC	v_end_CSC	0_v_end_CSC	P1_CSC	84			0	all	234	0.906583	7	0.0277711	17	0.0656461	1
		3	P1-2	8	0.3211			3	P1-2	8	0.556			0	P1	25	v_start	CSC	v_start_CSC	0_v_start_CSC	P1_CSC	131.64			'15	all	223	0.862423	7	0.0279312	28	0.109646	1
		3	P1-2	9	0.3069			3	P1-2	9	0.65			'15	P1	26	v_end	CSC	v_end_CSC	0_v_end_CSC	P1_CSC	72.72			3	all	329	0.684489	77	0.156834	82	0.158676	1
		3	P1-2	10	0.2484			3	P1-2	10	0.611			0	P1	27	v_start	CSC	v_start_CSC	0_v_start_CSC	P1_CSC	135.6			6	all	353	0.788402	61	0.151184	29	0.060414	1
		3	P1-2	11	0.3724			3	P1-2	11	0.591			'15	P1	28	v_end	CSC	v_end_CSC	0_v_end_CSC	P1_CSC	76.86
		6	P1-2	7	0.289			6	P1-2	7	0.856			0	P1	29	v_start	CSC	v_start_CSC	0_v_start_CSC	P1_CSC	103.98		SDs				CSCs		SMACCs		STALLs
		6	P1-2	8	0.3808			6	P1-2	8	0.955			'15	P1	30	v_end	CSC	v_end_CSC	0_v_end_CSC	P1_CSC	107.1					SUM	SD	SUM	SD	SUM	SD
		6	P1-2	9	0.3084			6	P1-2	9	0.8			0	P1	31	v_start	CSC	v_start_CSC	0_v_start_CSC	P1_CSC	108.72			SDs
		6	P1-2	10	0.0522			6	P1-2	10	0.891			'15	P1	32	v_end	CSC	v_end_CSC	0_v_end_CSC	P1_CSC	69.72			0	all	234	0.0365836	11	0.0395967	13	0.0394575
		6	P1-2	11	0.3212			6	P1-2	11	0.65			0	P1	33	v_start	CSC	v_start_CSC	0_v_start_CSC	P1_CSC	113.64			'15	all	223	0.121135	7	0.0387271	28	0.130881
		0	P2	12	0.0871			0	P2	12	0.768			'15	P1	34	v_end	CSC	v_end_CSC	0_v_end_CSC	P1_CSC	90.66			3	all	329	0.147745	77	0.0632708	82	0.102654
		0	P2	13	0.1419			0	P2	13	0.737			0	P1	35	v_start	SMACC	v_start_SMACC	0_v_start_SMACC	P1_SMACC	157.8			6	all	353	0.0610227	61	0.05967	29	0.0536772
		0	P2	14	0.0572			0	P2	14	0.89			'15	P1	36	v_end	CSC	v_end_CSC	0_v_end_CSC	P1_CSC	83.82
		0	P2	15	0.1233			0	P2	15	0.605			0	P1	37	v_start	CSC	v_start_CSC	0_v_start_CSC	P1_CSC	99.66
		0	P2	16	0.0682			0	P2	16	0.842			'15	P1	38	v_end	CSC	v_end_CSC	0_v_end_CSC	P1_CSC	62.34
		0	P2	17	0.1316			0	P2	17	0.719			0	P1	39	v_start	SMACC	v_start_SMACC	0_v_start_SMACC	P1_SMACC	195.48
		0	P2	18	0.1079			0	P2	18	0.421			'15	P1	40	v_end	CSC	v_end_CSC	0_v_end_CSC	P1_CSC	103.32
		0	P2	19	0.0921			0	P2	19	0.599			0	P1	41	v_start	CSC	v_start_CSC	0_v_start_CSC	P1_CSC	112.02
		3	P2	12	0.2019			3	P2	12	0.667			'15	P1	42	v_end	CSC	v_end_CSC	0_v_end_CSC	P1_CSC	98.52
		3	P2	13	0.1779			3	P2	13	0.61			0	P1	43	v_start	SMACC	v_start_SMACC	0_v_start_SMACC	P1_SMACC	218.52
		3	P2	14	0.2323			3	P2	14	0.618			'15	P1	44	v_end	CSC	v_end_CSC	0_v_end_CSC	P1_CSC	84.18
		3	P2	15	0.2928			3	P2	15	0.486			0	P1	45	v_start	CSC	v_start_CSC	0_v_start_CSC	P1_CSC	123.54
		3	P2	16	0.0949			3	P2	16	0.622			'15	P1	46	v_end	CSC	v_end_CSC	0_v_end_CSC	P1_CSC	69.24
		3	P2	17	0.2452			3	P2	17	0.699			0	P1	47	v_start	CSC	v_start_CSC	0_v_start_CSC	P1_CSC	141.24
		3	P2	18	0.1672			3	P2	18	0.528			'15	P1	48	v_end	CSC	v_end_CSC	0_v_end_CSC	P1_CSC	86.94
		3	P2	19	0.177			3	P2	19	0.467			0	P1	49	v_start	CSC	v_start_CSC	0_v_start_CSC	P1_CSC	103.38
		6	P2	12	0.1761			6	P2	12	0.854			'15	P1	50	v_end	CSC	v_end_CSC	0_v_end_CSC	P1_CSC	91.86
		6	P2	13	0.1561			6	P2	13	0.814			0	P1	51	v_start	SMACC	v_start_SMACC	0_v_start_SMACC	P1_SMACC	159.3
		6	P2	14	0.0705			6	P2	14	0.847			'15	P1	52	v_end	CSC	v_end_CSC	0_v_end_CSC	P1_CSC	104.34
		6	P2	15	0.077			6	P2	15	0.767			0	P1	53	v_start	CSC	v_start_CSC	0_v_start_CSC	P1_CSC	111.06
		6	P2	16	0.1788			6	P2	16	0.862			'15	P1	54	v_end	CSC	v_end_CSC	0_v_end_CSC	P1_CSC	81.3
		6	P2	17	0.194			6	P2	17	0.842			0	P1	55	v_start	CSC	v_start_CSC	0_v_start_CSC	P1_CSC	143.1
		6	P2	18	0.1759			6	P2	18	0.538			'15	P1	56	v_end	CSC	v_end_CSC	0_v_end_CSC	P1_CSC	75.12
		6	P2	19	0.2519			6	P2	19	0.563			0	P1	57	v_start	CSC	v_start_CSC	0_v_start_CSC	P1_CSC	111.78
		0	P2-2	20	0.2135			0	P2-2	20	1.083			'15	P1	58	v_end	CSC	v_end_CSC	0_v_end_CSC	P1_CSC	74.76
		0	P2-2	21	0.0832			0	P2-2	21	0.929			0	P1	59	v_start	CSC	v_start_CSC	0_v_start_CSC	P1_CSC	107.64
		0	P2-2	22	0.0986			0	P2-2	22	0.98			'15	P1	60	v_end	CSC	v_end_CSC	0_v_end_CSC	P1_CSC	78.72
		0	P2-2	23	0.1097			0	P2-2	23	0.82			0	P1	61	v_start	CSC	v_start_CSC	0_v_start_CSC	P1_CSC	91.32
		3	P2-2	20	0.2226			3	P2-2	20	0.829			'15	P1	62	v_end	CSC	v_end_CSC	0_v_end_CSC	P1_CSC	79.02
		3	P2-2	21	0.2438			3	P2-2	21	0.718			0	P1	63	v_start	CSC	v_start_CSC	0_v_start_CSC	P1_CSC	131.4
		3	P2-2	22	0.1945			3	P2-2	22	0.725			'15	P1	64	v_end	CSC	v_end_CSC	0_v_end_CSC	P1_CSC	71.22
		3	P2-2	23	0.1736			3	P2-2	23	0.546			0	P1	65	v_start	CSC	v_start_CSC	0_v_start_CSC	P1_CSC	104.46
		0	P3	24	0.0646			0	P3	24	1.041			'15	P1	66	v_end	CSC	v_end_CSC	0_v_end_CSC	P1_CSC	76.02
		0	P3	25	0.0788			0	P3	25	1.045			0	P1	67	v_start	CSC	v_start_CSC	0_v_start_CSC	P1_CSC	106.26
		0	P3	26	0.0535			0	P3	26	0.869			'15	P1	68	v_end	CSC	v_end_CSC	0_v_end_CSC	P1_CSC	93.84
		0	P3	27	0.0165			0	P3	27	1.066			0	P1	69	v_start	CSC	v_start_CSC	0_v_start_CSC	P1_CSC	88.44
		0	P3	28	0.0374			0	P3	28	1.071			'15	P1	70	v_end	CSC	v_end_CSC	0_v_end_CSC	P1_CSC	70.74
		0	P3	29	0.0674			0	P3	29	1.037			0	P1	71	v_start	CSC	v_start_CSC	0_v_start_CSC	P1_CSC	92.52
		0	P3	30	0.0691			0	P3	30	0.946			'15	P1	72	v_end	CSC	v_end_CSC	0_v_end_CSC	P1_CSC	78.9
		0	P3	31	0.0867			0	P3	31	0.809			0	P1	73	v_start	CSC	v_start_CSC	0_v_start_CSC	P1_CSC	94.86
		3	P3	24	0.3067			3	P3	24	0.716			'15	P1	74	v_end	CSC	v_end_CSC	0_v_end_CSC	P1_CSC	75.9
		3	P3	25	0.15			3	P3	25	0.58			0	P1	75	v_start	CSC	v_start_CSC	0_v_start_CSC	P1_CSC	112.5
		3	P3	26	0.1495			3	P3	26	0.628			'15	P1	76	v_end	CSC	v_end_CSC	0_v_end_CSC	P1_CSC	86.94
		3	P3	27	0.2153			3	P3	27	0.597			0	P1	77	v_start	SMACC	v_start_SMACC	0_v_start_SMACC	P1_SMACC	177.84
		3	P3	28	0.2406			3	P3	28	0.633			'15	P1	78	v_end	CSC	v_end_CSC	0_v_end_CSC	P1_CSC	74.7
		3	P3	29	0.1455			3	P3	29	0.667			0	P1	79	v_start	CSC	v_start_CSC	0_v_start_CSC	P1_CSC	96.78
		3	P3	30	0.3219			3	P3	30	0.558			'15	P1	80	v_end	CSC	v_end_CSC	0_v_end_CSC	P1_CSC	82.98
		3	P3	31	0.1908			3	P3	31	0.619			0	P1	81	v_start	CSC	v_start_CSC	0_v_start_CSC	P1_CSC	80.64
		6	P3	24	0.1294			6	P3	24	0.646			'15	P1	82	v_end	CSC	v_end_CSC	0_v_end_CSC	P1_CSC	121.38
		6	P3	25	0.0338			6	P3	25	0.53			0	P1	83	v_start	CSC	v_start_CSC	0_v_start_CSC	P1_CSC	97.56
		6	P3	26	0.1354			6	P3	26	0.656			'15	P1	84	v_end	CSC	v_end_CSC	0_v_end_CSC	P1_CSC	93.24
		6	P3	27	0.0493			6	P3	27	0.528			0	P1	85	v_start	CSC	v_start_CSC	0_v_start_CSC	P1_CSC	90.12
		6	P3	28	0.085			6	P3	28	0.669			'15	P1	86	v_end	CSC	v_end_CSC	0_v_end_CSC	P1_CSC	78.6
		6	P3	29	0.1481			6	P3	29	0.644			0	P1	87	v_start	CSC	v_start_CSC	0_v_start_CSC	P1_CSC	61.74
		6	P3	30	0.081			6	P3	30	0.54			'15	P1	88	v_end	CSC	v_end_CSC	0_v_end_CSC	P1_CSC	76.02
		6	P3	31	0.1296			6	P3	31	0.426			0	P1	89	v_start	CSC	v_start_CSC	0_v_start_CSC	P1_CSC	87.54
		0	P4	32	0.0601			0	P4	32	0.689			'15	P1	90	v_end	STALL	v_end_STALL	0_v_end_STALL	P1_STALL	7.98
		0	P4	33	0.0552			0	P4	33	1.016			0	P1	91	v_start	CSC	v_start_CSC	0_v_start_CSC	P1_CSC	110.1
		0	P4	34	0.2184			0	P4	34	0.902			'15	P1	92	v_end	CSC	v_end_CSC	0_v_end_CSC	P1_CSC	60.18
		0	P4	35	0.2705			0	P4	35	0.763			0	P1	93	v_start	CSC	v_start_CSC	0_v_start_CSC	P1_CSC	122.88
		3	P4	32	0.2431			3	P4	32	0.607			'15	P1	94	v_end	CSC	v_end_CSC	0_v_end_CSC	P1_CSC	86.16
		3	P4	33	0.0863			3	P4	33	0.706			0	P1	95	v_start	CSC	v_start_CSC	0_v_start_CSC	P1_CSC	100.92
		3	P4	34	0.2984			3	P4	34	0.798			'15	P1	96	v_end	CSC	v_end_CSC	0_v_end_CSC	P1_CSC	103.62
		3	P4	35	0.1781			3	P4	35	0.555			0	P1	97	v_start	STALL	v_start_STALL	0_v_start_STALL	P1_STALL	15.24
		6	P4	32	0.0881			6	P4	32	0.993			'15	P1	98	v_end	STALL	v_end_STALL	0_v_end_STALL	P1_STALL	24.48
		6	P4	33	0.1163			6	P4	33	0.904			0	P1	99	v_start	STALL	v_start_STALL	0_v_start_STALL	P1_STALL	4.08
		6	P4	34	0.2391			6	P4	34	1.101			'15	P1	100	v_end	STALL	v_end_STALL	0_v_end_STALL	P1_STALL	21.78
		6	P4	35	0.0667			6	P4	35	0.84			0	P1	101	v_start	CSC	v_start_CSC	0_v_start_CSC	P1_CSC	118.26
														'15	P1	102	v_end	CSC	v_end_CSC	0_v_end_CSC	P1_CSC	83.28
		Statistics						Statistics						0	P1	103	v_start	CSC	v_start_CSC	0_v_start_CSC	P1_CSC	100.44
		Time	n	mean	sd			Time	n	mean	sd			'15	P1	104	v_end	CSC	v_end_CSC	0_v_end_CSC	P1_CSC	103.62
		0	35	0.109	0.065			0	35	0.914	0.18			0	P1	105	v_start	CSC	v_start_CSC	0_v_start_CSC	P1_CSC	109.32
		3	35	0.218	0.071			3	35	0.618	0.082			'15	P1	106	v_end	CSC	v_end_CSC	0_v_end_CSC	P1_CSC	64.2
		6	31	0.156	0.089			6	31	0.763	0.167			0	P1	107	v_start	CSC	v_start_CSC	0_v_start_CSC	P1_CSC	90.66
														'15	P1	108	v_end	CSC	v_end_CSC	0_v_end_CSC	P1_CSC	73.98
		p-values						p-values						0	P1	109	v_start	CSC	v_start_CSC	0_v_start_CSC	P1_CSC	70.2
			Pair	p					Pair	p				'15	P1	110	v_end	CSC	v_end_CSC	0_v_end_CSC	P1_CSC	73.2
			0 -> 3	p < 0.0001					0 -> 3	p < 0.0001				0	P1	111	v_start	CSC	v_start_CSC	0_v_start_CSC	P1_CSC	125.64
			3 -> 6	p<0.003					3 -> 6	p < 0.0001				'15	P1	112	v_end	STALL	v_end_STALL	0_v_end_STALL	P1_STALL	49.08
			0 -> 6	p<0.02					0 -> 6	p < 0.0001				0	P1	113	v_start	CSC	v_start_CSC	0_v_start_CSC	P1_CSC	141.24
	https://www.graphpad.com/quickcalcs/ttest2/						https://www.graphpad.com/quickcalcs/ttest2/							'15	P1	114	v_end	CSC	v_end_CSC	0_v_end_CSC	P1_CSC	77.7
														3	P1	115	v_start	CSC	v_start_CSC	3_v_start_CSC	P1_CSC	62.04
														3	P1	116	v_start	SMACC	v_start_SMACC	3_v_start_SMACC	P1_SMACC	170.58
														3	P1	117	v_start	CSC	v_start_CSC	3_v_start_CSC	P1_CSC	107.7
														3	P1	118	v_start	CSC	v_start_CSC	3_v_start_CSC	P1_CSC	94.74
														3	P1	119	v_start	CSC	v_start_CSC	3_v_start_CSC	P1_CSC	79.92
														3	P1	120	v_start	CSC	v_start_CSC	3_v_start_CSC	P1_CSC	87.54
														3	P1	121	v_start	CSC	v_start_CSC	3_v_start_CSC	P1_CSC	89.34
														3	P1	122	v_start	CSC	v_start_CSC	3_v_start_CSC	P1_CSC	115.26
														3	P1	123	v_start	CSC	v_start_CSC	3_v_start_CSC	P1_CSC	84.66
														3	P1	124	v_start	CSC	v_start_CSC	3_v_start_CSC	P1_CSC	54.78
														3	P1	125	v_start	SMACC	v_start_SMACC	3_v_start_SMACC	P1_SMACC	458.82
														3	P1	126	v_start	STALL	v_start_STALL	3_v_start_STALL	P1_STALL	41.4
														3	P1	127	v_start	CSC	v_start_CSC	3_v_start_CSC	P1_CSC	61.8
														3	P1	128	v_start	CSC	v_start_CSC	3_v_start_CSC	P1_CSC	113.34
														3	P1	129	v_start	CSC	v_start_CSC	3_v_start_CSC	P1_CSC	87.78
														3	P1	130	v_start	SMACC	v_start_SMACC	3_v_start_SMACC	P1_SMACC	487.8
														3	P1	131	v_start	SMACC	v_start_SMACC	3_v_start_SMACC	P1_SMACC	168.6
														3	P1	132	v_start	STALL	v_start_STALL	3_v_start_STALL	P1_STALL	18.3
														3	P1	133	v_start	CSC	v_start_CSC	3_v_start_CSC	P1_CSC	86.34
														3	P1	134	v_start	CSC	v_start_CSC	3_v_start_CSC	P1_CSC	99.12
														3	P1	135	v_start	STALL	v_start_STALL	3_v_start_STALL	P1_STALL	1.98
														3	P1	136	v_start	CSC	v_start_CSC	3_v_start_CSC	P1_CSC	96.9
														3	P1	137	v_start	CSC	v_start_CSC	3_v_start_CSC	P1_CSC	125.7
														3	P1	138	v_start	CSC	v_start_CSC	3_v_start_CSC	P1_CSC	141.18
														3	P1	139	v_start	CSC	v_start_CSC	3_v_start_CSC	P1_CSC	58.68
														3	P1	140	v_start	SMACC	v_start_SMACC	3_v_start_SMACC	P1_SMACC	195.66
														3	P1	141	v_start	SMACC	v_start_SMACC	3_v_start_SMACC	P1_SMACC	152.04
														3	P1	142	v_start	STALL	v_start_STALL	3_v_start_STALL	P1_STALL	13.74
														3	P1	143	v_start	CSC	v_start_CSC	3_v_start_CSC	P1_CSC	75.48
														3	P1	144	v_start	STALL	v_start_STALL	3_v_start_STALL	P1_STALL	23.28
														3	P1	145	v_start	CSC	v_start_CSC	3_v_start_CSC	P1_CSC	66.54
														3	P1	146	v_start	CSC	v_start_CSC	3_v_start_CSC	P1_CSC	93.18
														3	P1	147	v_start	CSC	v_start_CSC	3_v_start_CSC	P1_CSC	88.2
														3	P1	148	v_start	CSC	v_start_CSC	3_v_start_CSC	P1_CSC	76.38
														3	P1	149	v_start	SMACC	v_start_SMACC	3_v_start_SMACC	P1_SMACC	364.38
														3	P1	150	v_start	CSC	v_start_CSC	3_v_start_CSC	P1_CSC	121.02
														3	P1	151	v_start	STALL	v_start_STALL	3_v_start_STALL	P1_STALL	22.8
														3	P1	152	v_start	STALL	v_start_STALL	3_v_start_STALL	P1_STALL	42.36
														3	P1	153	v_start	CSC	v_start_CSC	3_v_start_CSC	P1_CSC	94.26
														3	P1	154	v_start	SMACC	v_start_SMACC	3_v_start_SMACC	P1_SMACC	322.98
														3	P1	155	v_start	CSC	v_start_CSC	3_v_start_CSC	P1_CSC	85.44
														3	P1	156	v_start	SMACC	v_start_SMACC	3_v_start_SMACC	P1_SMACC	193.08
														3	P1	157	v_start	CSC	v_start_CSC	3_v_start_CSC	P1_CSC	98.7
														3	P1	158	v_start	CSC	v_start_CSC	3_v_start_CSC	P1_CSC	79.74
														3	P1	159	v_start	SMACC	v_start_SMACC	3_v_start_SMACC	P1_SMACC	228.42
														3	P1	160	v_start	CSC	v_start_CSC	3_v_start_CSC	P1_CSC	105.6
														3	P1	161	v_start	CSC	v_start_CSC	3_v_start_CSC	P1_CSC	81.54
														3	P1	162	v_start	CSC	v_start_CSC	3_v_start_CSC	P1_CSC	98.7
														3	P1	163	v_start	STALL	v_start_STALL	3_v_start_STALL	P1_STALL	24.36
														3	P1	164	v_start	CSC	v_start_CSC	3_v_start_CSC	P1_CSC	134.58
														3	P1	165	v_start	SMACC	v_start_SMACC	3_v_start_SMACC	P1_SMACC	189.96
														3	P1	166	v_start	STALL	v_start_STALL	3_v_start_STALL	P1_STALL	8.22
														3	P1	167	v_start	SMACC	v_start_SMACC	3_v_start_SMACC	P1_SMACC	865.14
														3	P1	168	v_start	CSC	v_start_CSC	3_v_start_CSC	P1_CSC	87.12
														3	P1	169	v_start	CSC	v_start_CSC	3_v_start_CSC	P1_CSC	90.18
														3	P1	170	v_start	CSC	v_start_CSC	3_v_start_CSC	P1_CSC	91.68
														3	P1	171	v_start	CSC	v_start_CSC	3_v_start_CSC	P1_CSC	65.4
														3	P1	172	v_start	CSC	v_start_CSC	3_v_start_CSC	P1_CSC	115.8
														3	P1	173	v_start	CSC	v_start_CSC	3_v_start_CSC	P1_CSC	94.02
														3	P1	174	v_start	STALL	v_start_STALL	3_v_start_STALL	P1_STALL	2.64
														3	P1	175	v_start	CSC	v_start_CSC	3_v_start_CSC	P1_CSC	116.34
														3	P1	176	v_start	CSC	v_start_CSC	3_v_start_CSC	P1_CSC	129.24
														3	P1	177	v_start	STALL	v_start_STALL	3_v_start_STALL	P1_STALL	19.56
														3	P1	178	v_start	CSC	v_start_CSC	3_v_start_CSC	P1_CSC	73.92
														3	P1	179	v_start	SMACC	v_start_SMACC	3_v_start_SMACC	P1_SMACC	203.28
														3	P1	180	v_start	CSC	v_start_CSC	3_v_start_CSC	P1_CSC	107.64
														3	P1	181	v_start	CSC	v_start_CSC	3_v_start_CSC	P1_CSC	73.26
														3	P1	182	v_start	CSC	v_start_CSC	3_v_start_CSC	P1_CSC	63.24
														3	P1	183	v_start	CSC	v_start_CSC	3_v_start_CSC	P1_CSC	117.6
														3	P1	184	v_start	STALL	v_start_STALL	3_v_start_STALL	P1_STALL	14.4
														3	P1	185	v_start	CSC	v_start_CSC	3_v_start_CSC	P1_CSC	82.08
														3	P1	186	v_start	STALL	v_start_STALL	3_v_start_STALL	P1_STALL	20.52
														3	P1	187	v_start	CSC	v_start_CSC	3_v_start_CSC	P1_CSC	79.32
														3	P1	188	v_start	CSC	v_start_CSC	3_v_start_CSC	P1_CSC	98.1
														3	P1	189	v_start	CSC	v_start_CSC	3_v_start_CSC	P1_CSC	108.18
														3	P1	190	v_start	SMACC	v_start_SMACC	3_v_start_SMACC	P1_SMACC	156.9
														3	P1	191	v_start	CSC	v_start_CSC	3_v_start_CSC	P1_CSC	75.84
														3	P1	192	v_start	SMACC	v_start_SMACC	3_v_start_SMACC	P1_SMACC	176.58
														3	P1	193	v_start	CSC	v_start_CSC	3_v_start_CSC	P1_CSC	122.46
														3	P1	194	v_start	CSC	v_start_CSC	3_v_start_CSC	P1_CSC	90.6
														3	P1	195	v_start	CSC	v_start_CSC	3_v_start_CSC	P1_CSC	87.84
														3	P1	196	v_start	CSC	v_start_CSC	3_v_start_CSC	P1_CSC	85.5
														3	P1	197	v_start	CSC	v_start_CSC	3_v_start_CSC	P1_CSC	123.66
														3	P1	198	v_start	CSC	v_start_CSC	3_v_start_CSC	P1_CSC	89.7
														3	P1	199	v_start	CSC	v_start_CSC	3_v_start_CSC	P1_CSC	72.66
														3	P1	200	v_start	CSC	v_start_CSC	3_v_start_CSC	P1_CSC	105.96
														3	P1	201	v_start	SMACC	v_start_SMACC	3_v_start_SMACC	P1_SMACC	213.54
														3	P1	202	v_start	CSC	v_start_CSC	3_v_start_CSC	P1_CSC	51.36
														3	P1	203	v_start	STALL	v_start_STALL	3_v_start_STALL	P1_STALL	36.66
														3	P1	204	v_start	CSC	v_start_CSC	3_v_start_CSC	P1_CSC	74.04
														3	P1	205	v_start	STALL	v_start_STALL	3_v_start_STALL	P1_STALL	32.1
														3	P1	206	v_start	CSC	v_start_CSC	3_v_start_CSC	P1_CSC	105.84
														3	P1	207	v_start	CSC	v_start_CSC	3_v_start_CSC	P1_CSC	102.06
														3	P1	208	v_start	SMACC	v_start_SMACC	3_v_start_SMACC	P1_SMACC	228.24
														3	P1	209	v_start	STALL	v_start_STALL	3_v_start_STALL	P1_STALL	6.36
														3	P1	210	v_start	CSC	v_start_CSC	3_v_start_CSC	P1_CSC	110.76
														3	P1	211	v_start	CSC	v_start_CSC	3_v_start_CSC	P1_CSC	88.56
														3	P1	212	v_start	STALL	v_start_STALL	3_v_start_STALL	P1_STALL	12.66
														3	P1	213	v_start	CSC	v_start_CSC	3_v_start_CSC	P1_CSC	114.06
														3	P1	214	v_start	SMACC	v_start_SMACC	3_v_start_SMACC	P1_SMACC	442.08
														3	P1	215	v_start	STALL	v_start_STALL	3_v_start_STALL	P1_STALL	14.34
														3	P1	216	v_start	CSC	v_start_CSC	3_v_start_CSC	P1_CSC	84.6
														3	P1	217	v_start	STALL	v_start_STALL	3_v_start_STALL	P1_STALL	29.7
														3	P1	218	v_start	CSC	v_start_CSC	3_v_start_CSC	P1_CSC	76.98
														6	P1	219	v_start	CSC	v_start_CSC	6_v_start_CSC	P1_CSC	102.78
														6	P1	220	v_start	CSC	v_start_CSC	6_v_start_CSC	P1_CSC	80.16
														6	P1	221	v_start	CSC	v_start_CSC	6_v_start_CSC	P1_CSC	106.5
														6	P1	222	v_start	CSC	v_start_CSC	6_v_start_CSC	P1_CSC	130.44
														6	P1	223	v_start	CSC	v_start_CSC	6_v_start_CSC	P1_CSC	86.64
														6	P1	224	v_start	CSC	v_start_CSC	6_v_start_CSC	P1_CSC	107.34
														6	P1	225	v_start	STALL	v_start_STALL	6_v_start_STALL	P1_STALL	6.6
														6	P1	226	v_start	CSC	v_start_CSC	6_v_start_CSC	P1_CSC	88.68
														6	P1	227	v_start	CSC	v_start_CSC	6_v_start_CSC	P1_CSC	116.52
														6	P1	228	v_start	CSC	v_start_CSC	6_v_start_CSC	P1_CSC	108.9
														6	P1	229	v_start	CSC	v_start_CSC	6_v_start_CSC	P1_CSC	119.22
														6	P1	230	v_start	CSC	v_start_CSC	6_v_start_CSC	P1_CSC	115.92
														6	P1	231	v_start	CSC	v_start_CSC	6_v_start_CSC	P1_CSC	77.88
														6	P1	232	v_start	CSC	v_start_CSC	6_v_start_CSC	P1_CSC	113.16
														6	P1	233	v_start	CSC	v_start_CSC	6_v_start_CSC	P1_CSC	116.1
														6	P1	234	v_start	CSC	v_start_CSC	6_v_start_CSC	P1_CSC	110.58
														6	P1	235	v_start	CSC	v_start_CSC	6_v_start_CSC	P1_CSC	91.38
														6	P1	236	v_start	CSC	v_start_CSC	6_v_start_CSC	P1_CSC	117.48
														6	P1	237	v_start	CSC	v_start_CSC	6_v_start_CSC	P1_CSC	96.24
														6	P1	238	v_start	CSC	v_start_CSC	6_v_start_CSC	P1_CSC	118.2
														6	P1	239	v_start	CSC	v_start_CSC	6_v_start_CSC	P1_CSC	64.26
														6	P1	240	v_start	CSC	v_start_CSC	6_v_start_CSC	P1_CSC	105.3
														6	P1	241	v_start	CSC	v_start_CSC	6_v_start_CSC	P1_CSC	113.22
														6	P1	242	v_start	SMACC	v_start_SMACC	6_v_start_SMACC	P1_SMACC	163.02
														6	P1	243	v_start	CSC	v_start_CSC	6_v_start_CSC	P1_CSC	94.2
														6	P1	244	v_start	CSC	v_start_CSC	6_v_start_CSC	P1_CSC	132.72
														6	P1	245	v_start	CSC	v_start_CSC	6_v_start_CSC	P1_CSC	149.16
														6	P1	246	v_start	STALL	v_start_STALL	6_v_start_STALL	P1_STALL	8.34
														6	P1	247	v_start	CSC	v_start_CSC	6_v_start_CSC	P1_CSC	108.54
														6	P1	248	v_start	CSC	v_start_CSC	6_v_start_CSC	P1_CSC	120.36
														6	P1	249	v_start	CSC	v_start_CSC	6_v_start_CSC	P1_CSC	130.56
														6	P1	250	v_start	CSC	v_start_CSC	6_v_start_CSC	P1_CSC	116.46
														6	P1	251	v_start	SMACC	v_start_SMACC	6_v_start_SMACC	P1_SMACC	180.84
														6	P1	252	v_start	CSC	v_start_CSC	6_v_start_CSC	P1_CSC	118.26
														6	P1	253	v_start	CSC	v_start_CSC	6_v_start_CSC	P1_CSC	81.78
														6	P1	254	v_start	STALL	v_start_STALL	6_v_start_STALL	P1_STALL	9.18
														6	P1	255	v_start	SMACC	v_start_SMACC	6_v_start_SMACC	P1_SMACC	150.06
														6	P1	256	v_start	SMACC	v_start_SMACC	6_v_start_SMACC	P1_SMACC	180.66
														6	P1	257	v_start	CSC	v_start_CSC	6_v_start_CSC	P1_CSC	114.66
														6	P1	258	v_start	CSC	v_start_CSC	6_v_start_CSC	P1_CSC	148.8
														6	P1	259	v_start	CSC	v_start_CSC	6_v_start_CSC	P1_CSC	109.74
														6	P1	260	v_start	CSC	v_start_CSC	6_v_start_CSC	P1_CSC	100.08
														6	P1	261	v_start	CSC	v_start_CSC	6_v_start_CSC	P1_CSC	123.3
														6	P1	262	v_start	SMACC	v_start_SMACC	6_v_start_SMACC	P1_SMACC	161.04
														6	P1	263	v_start	CSC	v_start_CSC	6_v_start_CSC	P1_CSC	108.12
														6	P1	264	v_start	SMACC	v_start_SMACC	6_v_start_SMACC	P1_SMACC	151.56
														6	P1	265	v_start	CSC	v_start_CSC	6_v_start_CSC	P1_CSC	84.06
														6	P1	266	v_start	CSC	v_start_CSC	6_v_start_CSC	P1_CSC	114.12
														6	P1	267	v_start	CSC	v_start_CSC	6_v_start_CSC	P1_CSC	101.1
														6	P1	268	v_start	CSC	v_start_CSC	6_v_start_CSC	P1_CSC	141.54
														6	P1	269	v_start	CSC	v_start_CSC	6_v_start_CSC	P1_CSC	71.7
														6	P1	270	v_start	CSC	v_start_CSC	6_v_start_CSC	P1_CSC	140.88
														6	P1	271	v_start	CSC	v_start_CSC	6_v_start_CSC	P1_CSC	116.64
														6	P1	272	v_start	CSC	v_start_CSC	6_v_start_CSC	P1_CSC	127.38
														6	P1	273	v_start	CSC	v_start_CSC	6_v_start_CSC	P1_CSC	94.38
														6	P1	274	v_start	SMACC	v_start_SMACC	6_v_start_SMACC	P1_SMACC	179.58
														6	P1	275	v_start	CSC	v_start_CSC	6_v_start_CSC	P1_CSC	104.94
														6	P1	276	v_start	CSC	v_start_CSC	6_v_start_CSC	P1_CSC	111.54
														6	P1	277	v_start	CSC	v_start_CSC	6_v_start_CSC	P1_CSC	102.84
														6	P1	278	v_start	CSC	v_start_CSC	6_v_start_CSC	P1_CSC	122.64
														6	P1	279	v_start	CSC	v_start_CSC	6_v_start_CSC	P1_CSC	120
														6	P1	280	v_start	CSC	v_start_CSC	6_v_start_CSC	P1_CSC	109.44
														6	P1	281	v_start	CSC	v_start_CSC	6_v_start_CSC	P1_CSC	126.9
														6	P1	282	v_start	CSC	v_start_CSC	6_v_start_CSC	P1_CSC	103.86
														6	P1	283	v_start	SMACC	v_start_SMACC	6_v_start_SMACC	P1_SMACC	168.42
														6	P1	284	v_start	CSC	v_start_CSC	6_v_start_CSC	P1_CSC	148.98
														6	P1	285	v_start	CSC	v_start_CSC	6_v_start_CSC	P1_CSC	138.78
														6	P1	286	v_start	SMACC	v_start_SMACC	6_v_start_SMACC	P1_SMACC	161.82
														6	P1	287	v_start	CSC	v_start_CSC	6_v_start_CSC	P1_CSC	102.72
														6	P1	288	v_start	CSC	v_start_CSC	6_v_start_CSC	P1_CSC	121.38
														6	P1	289	v_start	CSC	v_start_CSC	6_v_start_CSC	P1_CSC	123.3
														6	P1	290	v_start	CSC	v_start_CSC	6_v_start_CSC	P1_CSC	115.26
														6	P1	291	v_start	CSC	v_start_CSC	6_v_start_CSC	P1_CSC	118.56
														6	P1	292	v_start	SMACC	v_start_SMACC	6_v_start_SMACC	P1_SMACC	227.16
														6	P1	293	v_start	CSC	v_start_CSC	6_v_start_CSC	P1_CSC	114.48
														6	P1	294	v_start	CSC	v_start_CSC	6_v_start_CSC	P1_CSC	112.92
														6	P1	295	v_start	CSC	v_start_CSC	6_v_start_CSC	P1_CSC	90.84
														6	P1	296	v_start	SMACC	v_start_SMACC	6_v_start_SMACC	P1_SMACC	167.28
														6	P1	297	v_start	CSC	v_start_CSC	6_v_start_CSC	P1_CSC	104.34
														6	P1	298	v_start	CSC	v_start_CSC	6_v_start_CSC	P1_CSC	87.72
														6	P1	299	v_start	CSC	v_start_CSC	6_v_start_CSC	P1_CSC	146.88
														6	P1	300	v_start	CSC	v_start_CSC	6_v_start_CSC	P1_CSC	117.72
														6	P1	301	v_start	CSC	v_start_CSC	6_v_start_CSC	P1_CSC	128.16
														6	P1	302	v_start	CSC	v_start_CSC	6_v_start_CSC	P1_CSC	108.3
														6	P1	303	v_start	CSC	v_start_CSC	6_v_start_CSC	P1_CSC	91.8
														6	P1	304	v_start	CSC	v_start_CSC	6_v_start_CSC	P1_CSC	100.98
														6	P1	305	v_start	CSC	v_start_CSC	6_v_start_CSC	P1_CSC	106.86
														6	P1	306	v_start	CSC	v_start_CSC	6_v_start_CSC	P1_CSC	109.02
														6	P1	307	v_start	CSC	v_start_CSC	6_v_start_CSC	P1_CSC	121.38
														6	P1	308	v_start	CSC	v_start_CSC	6_v_start_CSC	P1_CSC	100.98
														6	P1	309	v_start	CSC	v_start_CSC	6_v_start_CSC	P1_CSC	138.84
														6	P1	310	v_start	SMACC	v_start_SMACC	6_v_start_SMACC	P1_SMACC	248.1
														6	P1	311	v_start	CSC	v_start_CSC	6_v_start_CSC	P1_CSC	114.42
														6	P1	312	v_start	CSC	v_start_CSC	6_v_start_CSC	P1_CSC	130.32
														6	P1	313	v_start	CSC	v_start_CSC	6_v_start_CSC	P1_CSC	132.18
														6	P1	314	v_start	STALL	v_start_STALL	6_v_start_STALL	P1_STALL	27.6
														6	P1	315	v_start	CSC	v_start_CSC	6_v_start_CSC	P1_CSC	110.46
														6	P1	316	v_start	CSC	v_start_CSC	6_v_start_CSC	P1_CSC	88.5
														6	P1	317	v_start	CSC	v_start_CSC	6_v_start_CSC	P1_CSC	130.38
														6	P1	318	v_start	CSC	v_start_CSC	6_v_start_CSC	P1_CSC	120.96
														6	P1	319	v_start	CSC	v_start_CSC	6_v_start_CSC	P1_CSC	118.5
														6	P1	320	v_start	CSC	v_start_CSC	6_v_start_CSC	P1_CSC	119.94
														6	P1	321	v_start	CSC	v_start_CSC	6_v_start_CSC	P1_CSC	119.22
														6	P1	322	v_start	CSC	v_start_CSC	6_v_start_CSC	P1_CSC	124.14
														0	P1-2	423	v_start	CSC	v_start_CSC	0_v_start_CSC	P1-2_CSC	194.52
														0	P1-2	424	v_end	CSC	v_end_CSC	0_v_end_CSC	P1-2_CSC	86.46
														0	P1-2	425	v_start	CSC	v_start_CSC	0_v_start_CSC	P1-2_CSC	105.48
														0	P1-2	426	v_end	CSC	v_end_CSC	0_v_end_CSC	P1-2_CSC	71.1
														0	P1-2	427	v_start	STALL	v_start_STALL	0_v_start_STALL	P1-2_STALL	44.16
														0	P1-2	428	v_end	STALL	v_end_STALL	0_v_end_STALL	P1-2_STALL	34.92
														0	P1-2	429	v_start	CSC	v_start_CSC	0_v_start_CSC	P1-2_CSC	138.78
														0	P1-2	430	v_end	CSC	v_end_CSC	0_v_end_CSC	P1-2_CSC	65.7
														0	P1-2	431	v_start	CSC	v_start_CSC	0_v_start_CSC	P1-2_CSC	125.58
														0	P1-2	432	v_end	CSC	v_end_CSC	0_v_end_CSC	P1-2_CSC	135.96
														0	P1-2	433	v_start	CSC	v_start_CSC	0_v_start_CSC	P1-2_CSC	165.78
														0	P1-2	434	v_end	CSC	v_end_CSC	0_v_end_CSC	P1-2_CSC	175.74
														0	P1-2	435	v_start	CSC	v_start_CSC	0_v_start_CSC	P1-2_CSC	156.9
														0	P1-2	436	v_end	CSC	v_end_CSC	0_v_end_CSC	P1-2_CSC	134.82
														0	P1-2	437	v_start	CSC	v_start_CSC	0_v_start_CSC	P1-2_CSC	111.3
														0	P1-2	438	v_end	CSC	v_end_CSC	0_v_end_CSC	P1-2_CSC	103.86
														0	P1-2	439	v_start	STALL	v_start_STALL	0_v_start_STALL	P1-2_STALL	1.68
														0	P1-2	440	v_end	STALL	v_end_STALL	0_v_end_STALL	P1-2_STALL	3.72
														0	P1-2	441	v_start	CSC	v_start_CSC	0_v_start_CSC	P1-2_CSC	71.52
														0	P1-2	442	v_end	STALL	v_end_STALL	0_v_end_STALL	P1-2_STALL	13.32
														0	P1-2	443	v_start	CSC	v_start_CSC	0_v_start_CSC	P1-2_CSC	126.48
														0	P1-2	444	v_end	CSC	v_end_CSC	0_v_end_CSC	P1-2_CSC	177.66
														0	P1-2	445	v_start	CSC	v_start_CSC	0_v_start_CSC	P1-2_CSC	155.88
														0	P1-2	446	v_end	CSC	v_end_CSC	0_v_end_CSC	P1-2_CSC	160.14
														0	P1-2	447	v_start	CSC	v_start_CSC	0_v_start_CSC	P1-2_CSC	131.46
														0	P1-2	448	v_end	SMACC	v_end_SMACC	0_v_end_SMACC	P1-2_SMACC	238.08
														0	P1-2	449	v_start	CSC	v_start_CSC	0_v_start_CSC	P1-2_CSC	144.12
														0	P1-2	450	v_end	CSC	v_end_CSC	0_v_end_CSC	P1-2_CSC	128.64
														0	P1-2	451	v_start	CSC	v_start_CSC	0_v_start_CSC	P1-2_CSC	189.06
														0	P1-2	452	v_end	CSC	v_end_CSC	0_v_end_CSC	P1-2_CSC	121.62
														0	P1-2	453	v_start	CSC	v_start_CSC	0_v_start_CSC	P1-2_CSC	131.88
														0	P1-2	454	v_end	CSC	v_end_CSC	0_v_end_CSC	P1-2_CSC	155.46
														0	P1-2	455	v_start	CSC	v_start_CSC	0_v_start_CSC	P1-2_CSC	159.24
														0	P1-2	456	v_end	CSC	v_end_CSC	0_v_end_CSC	P1-2_CSC	150.9
														0	P1-2	457	v_start	SMACC	v_start_SMACC	0_v_start_SMACC	P1-2_SMACC	496.8
														0	P1-2	458	v_end	SMACC	v_end_SMACC	0_v_end_SMACC	P1-2_SMACC	982.02
														0	P1-2	459	v_start	CSC	v_start_CSC	0_v_start_CSC	P1-2_CSC	182.28
														0	P1-2	460	v_end	CSC	v_end_CSC	0_v_end_CSC	P1-2_CSC	144.18
														0	P1-2	461	v_start	CSC	v_start_CSC	0_v_start_CSC	P1-2_CSC	190.56
														0	P1-2	462	v_end	CSC	v_end_CSC	0_v_end_CSC	P1-2_CSC	154.08
														0	P1-2	463	v_start	CSC	v_start_CSC	0_v_start_CSC	P1-2_CSC	126.42
														0	P1-2	464	v_end	CSC	v_end_CSC	0_v_end_CSC	P1-2_CSC	76.68
														0	P1-2	465	v_start	CSC	v_start_CSC	0_v_start_CSC	P1-2_CSC	133.8
														0	P1-2	466	v_end	CSC	v_end_CSC	0_v_end_CSC	P1-2_CSC	163.92
														0	P1-2	467	v_start	CSC	v_start_CSC	0_v_start_CSC	P1-2_CSC	114.84
														0	P1-2	468	v_end	CSC	v_end_CSC	0_v_end_CSC	P1-2_CSC	121.92
														0	P1-2	469	v_start	CSC	v_start_CSC	0_v_start_CSC	P1-2_CSC	97.62
														0	P1-2	470	v_end	STALL	v_end_STALL	0_v_end_STALL	P1-2_STALL	2.46
														0	P1-2	471	v_start	CSC	v_start_CSC	0_v_start_CSC	P1-2_CSC	153.66
														0	P1-2	472	v_end	CSC	v_end_CSC	0_v_end_CSC	P1-2_CSC	191.22
														0	P1-2	473	v_start	CSC	v_start_CSC	0_v_start_CSC	P1-2_CSC	137.76
														0	P1-2	474	v_end	CSC	v_end_CSC	0_v_end_CSC	P1-2_CSC	125.52
														0	P1-2	475	v_start	CSC	v_start_CSC	0_v_start_CSC	P1-2_CSC	165
														0	P1-2	476	v_end	CSC	v_end_CSC	0_v_end_CSC	P1-2_CSC	127.8
														0	P1-2	477	v_start	CSC	v_start_CSC	0_v_start_CSC	P1-2_CSC	161.16
														0	P1-2	478	v_end	CSC	v_end_CSC	0_v_end_CSC	P1-2_CSC	143.7
														0	P1-2	479	v_start	CSC	v_start_CSC	0_v_start_CSC	P1-2_CSC	150.12
														0	P1-2	480	v_end	CSC	v_end_CSC	0_v_end_CSC	P1-2_CSC	134.4
														0	P1-2	481	v_start	CSC	v_start_CSC	0_v_start_CSC	P1-2_CSC	153
														0	P1-2	482	v_end	CSC	v_end_CSC	0_v_end_CSC	P1-2_CSC	140.52
														0	P1-2	483	v_start	CSC	v_start_CSC	0_v_start_CSC	P1-2_CSC	153
														0	P1-2	484	v_end	CSC	v_end_CSC	0_v_end_CSC	P1-2_CSC	145.38
														0	P1-2	485	v_start	CSC	v_start_CSC	0_v_start_CSC	P1-2_CSC	145.62
														0	P1-2	486	v_end	CSC	v_end_CSC	0_v_end_CSC	P1-2_CSC	156.48
														0	P1-2	487	v_start	CSC	v_start_CSC	0_v_start_CSC	P1-2_CSC	157.62
														0	P1-2	488	v_end	CSC	v_end_CSC	0_v_end_CSC	P1-2_CSC	132.78
														0	P1-2	489	v_start	CSC	v_start_CSC	0_v_start_CSC	P1-2_CSC	54.66
														0	P1-2	490	v_end	SMACC	v_end_SMACC	0_v_end_SMACC	P1-2_SMACC	248.58
														0	P1-2	491	v_start	CSC	v_start_CSC	0_v_start_CSC	P1-2_CSC	144.9
														0	P1-2	492	v_end	CSC	v_end_CSC	0_v_end_CSC	P1-2_CSC	131.16
														0	P1-2	493	v_start	SMACC	v_start_SMACC	0_v_start_SMACC	P1-2_SMACC	373.02
														0	P1-2	494	v_end	SMACC	v_end_SMACC	0_v_end_SMACC	P1-2_SMACC	334.68
														0	P1-2	495	v_start	CSC	v_start_CSC	0_v_start_CSC	P1-2_CSC	118.92
														0	P1-2	496	v_end	CSC	v_end_CSC	0_v_end_CSC	P1-2_CSC	137.7
														0	P1-2	497	v_start	CSC	v_start_CSC	0_v_start_CSC	P1-2_CSC	172.74
														0	P1-2	498	v_end	CSC	v_end_CSC	0_v_end_CSC	P1-2_CSC	91.8
														0	P1-2	499	v_start	CSC	v_start_CSC	0_v_start_CSC	P1-2_CSC	179.76
														0	P1-2	500	v_end	CSC	v_end_CSC	0_v_end_CSC	P1-2_CSC	142.26
														0	P1-2	501	v_start	CSC	v_start_CSC	0_v_start_CSC	P1-2_CSC	119.58
														0	P1-2	502	v_end	CSC	v_end_CSC	0_v_end_CSC	P1-2_CSC	127.08
														0	P1-2	503	v_start	CSC	v_start_CSC	0_v_start_CSC	P1-2_CSC	130.98
														0	P1-2	504	v_end	CSC	v_end_CSC	0_v_end_CSC	P1-2_CSC	130.98
														0	P1-2	505	v_start	CSC	v_start_CSC	0_v_start_CSC	P1-2_CSC	196.74
														0	P1-2	506	v_end	CSC	v_end_CSC	0_v_end_CSC	P1-2_CSC	153.78
														0	P1-2	507	v_start	CSC	v_start_CSC	0_v_start_CSC	P1-2_CSC	98.76
														0	P1-2	508	v_end	CSC	v_end_CSC	0_v_end_CSC	P1-2_CSC	117.18
														0	P1-2	509	v_start	CSC	v_start_CSC	0_v_start_CSC	P1-2_CSC	125.04
														0	P1-2	510	v_end	CSC	v_end_CSC	0_v_end_CSC	P1-2_CSC	168.6
														0	P1-2	511	v_start	CSC	v_start_CSC	0_v_start_CSC	P1-2_CSC	136.8
														0	P1-2	512	v_end	CSC	v_end_CSC	0_v_end_CSC	P1-2_CSC	149.28
														0	P1-2	513	v_start	CSC	v_start_CSC	0_v_start_CSC	P1-2_CSC	170.76
														0	P1-2	514	v_end	CSC	v_end_CSC	0_v_end_CSC	P1-2_CSC	172.2
														0	P1-2	515	v_start	CSC	v_start_CSC	0_v_start_CSC	P1-2_CSC	130.74
														0	P1-2	516	v_end	CSC	v_end_CSC	0_v_end_CSC	P1-2_CSC	138.24
														0	P1-2	517	v_start	CSC	v_start_CSC	0_v_start_CSC	P1-2_CSC	176.16
														0	P1-2	518	v_end	CSC	v_end_CSC	0_v_end_CSC	P1-2_CSC	145.38
														0	P1-2	519	v_start	CSC	v_start_CSC	0_v_start_CSC	P1-2_CSC	163.74
														0	P1-2	520	v_end	CSC	v_end_CSC	0_v_end_CSC	P1-2_CSC	131.58
														0	P1-2	521	v_start	CSC	v_start_CSC	0_v_start_CSC	P1-2_CSC	171.48
														0	P1-2	522	v_end	CSC	v_end_CSC	0_v_end_CSC	P1-2_CSC	167.7
														0	P1-2	523	v_start	CSC	v_start_CSC	0_v_start_CSC	P1-2_CSC	164.04
														0	P1-2	524	v_end	CSC	v_end_CSC	0_v_end_CSC	P1-2_CSC	153.6
														3	P1-2	525	v_start	CSC	v_start_CSC	3_v_start_CSC	P1-2_CSC	160.26
														3	P1-2	526	v_start	SMACC	v_start_SMACC	3_v_start_SMACC	P1-2_SMACC	498.42
														3	P1-2	527	v_start	CSC	v_start_CSC	3_v_start_CSC	P1-2_CSC	120.96
														3	P1-2	528	v_start	CSC	v_start_CSC	3_v_start_CSC	P1-2_CSC	139.32
														3	P1-2	529	v_start	CSC	v_start_CSC	3_v_start_CSC	P1-2_CSC	144.12
														3	P1-2	530	v_start	CSC	v_start_CSC	3_v_start_CSC	P1-2_CSC	193.14
														3	P1-2	531	v_start	CSC	v_start_CSC	3_v_start_CSC	P1-2_CSC	137.88
														3	P1-2	532	v_start	CSC	v_start_CSC	3_v_start_CSC	P1-2_CSC	198.06
														3	P1-2	533	v_start	CSC	v_start_CSC	3_v_start_CSC	P1-2_CSC	187.32
														3	P1-2	534	v_start	CSC	v_start_CSC	3_v_start_CSC	P1-2_CSC	187.32
														3	P1-2	535	v_start	CSC	v_start_CSC	3_v_start_CSC	P1-2_CSC	215.76
														3	P1-2	536	v_start	CSC	v_start_CSC	3_v_start_CSC	P1-2_CSC	145.44
														3	P1-2	537	v_start	CSC	v_start_CSC	3_v_start_CSC	P1-2_CSC	180.72
														3	P1-2	538	v_start	CSC	v_start_CSC	3_v_start_CSC	P1-2_CSC	167.7
														3	P1-2	539	v_start	CSC	v_start_CSC	3_v_start_CSC	P1-2_CSC	155.4
														3	P1-2	540	v_start	SMACC	v_start_SMACC	3_v_start_SMACC	P1-2_SMACC	987.24
														3	P1-2	541	v_start	SMACC	v_start_SMACC	3_v_start_SMACC	P1-2_SMACC	415.08
														3	P1-2	542	v_start	CSC	v_start_CSC	3_v_start_CSC	P1-2_CSC	168
														3	P1-2	543	v_start	CSC	v_start_CSC	3_v_start_CSC	P1-2_CSC	180.66
														3	P1-2	544	v_start	SMACC	v_start_SMACC	3_v_start_SMACC	P1-2_SMACC	355.38
														3	P1-2	545	v_start	SMACC	v_start_SMACC	3_v_start_SMACC	P1-2_SMACC	344.58
														3	P1-2	546	v_start	CSC	v_start_CSC	3_v_start_CSC	P1-2_CSC	162.66
														3	P1-2	547	v_start	CSC	v_start_CSC	3_v_start_CSC	P1-2_CSC	198.36
														3	P1-2	548	v_start	CSC	v_start_CSC	3_v_start_CSC	P1-2_CSC	166.68
														3	P1-2	549	v_start	CSC	v_start_CSC	3_v_start_CSC	P1-2_CSC	167.82
														3	P1-2	550	v_start	CSC	v_start_CSC	3_v_start_CSC	P1-2_CSC	232.14
														3	P1-2	551	v_start	CSC	v_start_CSC	3_v_start_CSC	P1-2_CSC	212.52
														3	P1-2	552	v_start	CSC	v_start_CSC	3_v_start_CSC	P1-2_CSC	179.46
														3	P1-2	553	v_start	CSC	v_start_CSC	3_v_start_CSC	P1-2_CSC	198.48
														3	P1-2	554	v_start	CSC	v_start_CSC	3_v_start_CSC	P1-2_CSC	173.34
														3	P1-2	555	v_start	CSC	v_start_CSC	3_v_start_CSC	P1-2_CSC	203.94
														3	P1-2	556	v_start	SMACC	v_start_SMACC	3_v_start_SMACC	P1-2_SMACC	395.4
														3	P1-2	557	v_start	CSC	v_start_CSC	3_v_start_CSC	P1-2_CSC	187.26
														3	P1-2	558	v_start	CSC	v_start_CSC	3_v_start_CSC	P1-2_CSC	187.8
														3	P1-2	559	v_start	CSC	v_start_CSC	3_v_start_CSC	P1-2_CSC	179.94
														3	P1-2	560	v_start	CSC	v_start_CSC	3_v_start_CSC	P1-2_CSC	200.46
														3	P1-2	561	v_start	CSC	v_start_CSC	3_v_start_CSC	P1-2_CSC	159.36
														3	P1-2	562	v_start	CSC	v_start_CSC	3_v_start_CSC	P1-2_CSC	143.04
														3	P1-2	563	v_start	CSC	v_start_CSC	3_v_start_CSC	P1-2_CSC	186.96
														3	P1-2	564	v_start	CSC	v_start_CSC	3_v_start_CSC	P1-2_CSC	190.92
														3	P1-2	565	v_start	CSC	v_start_CSC	3_v_start_CSC	P1-2_CSC	132
														3	P1-2	566	v_start	CSC	v_start_CSC	3_v_start_CSC	P1-2_CSC	142.08
														3	P1-2	567	v_start	CSC	v_start_CSC	3_v_start_CSC	P1-2_CSC	136.86
														3	P1-2	568	v_start	CSC	v_start_CSC	3_v_start_CSC	P1-2_CSC	194.58
														3	P1-2	569	v_start	CSC	v_start_CSC	3_v_start_CSC	P1-2_CSC	183.36
														3	P1-2	570	v_start	CSC	v_start_CSC	3_v_start_CSC	P1-2_CSC	151.98
														3	P1-2	571	v_start	CSC	v_start_CSC	3_v_start_CSC	P1-2_CSC	173.94
														3	P1-2	572	v_start	CSC	v_start_CSC	3_v_start_CSC	P1-2_CSC	162.06
														3	P1-2	573	v_start	CSC	v_start_CSC	3_v_start_CSC	P1-2_CSC	185.28
														3	P1-2	574	v_start	CSC	v_start_CSC	3_v_start_CSC	P1-2_CSC	200.22
														3	P1-2	575	v_start	CSC	v_start_CSC	3_v_start_CSC	P1-2_CSC	155.7
														3	P1-2	576	v_start	CSC	v_start_CSC	3_v_start_CSC	P1-2_CSC	183.54
														3	P1-2	577	v_start	CSC	v_start_CSC	3_v_start_CSC	P1-2_CSC	172.56
														3	P1-2	578	v_start	CSC	v_start_CSC	3_v_start_CSC	P1-2_CSC	165
														3	P1-2	579	v_start	CSC	v_start_CSC	3_v_start_CSC	P1-2_CSC	151.02
														3	P1-2	580	v_start	CSC	v_start_CSC	3_v_start_CSC	P1-2_CSC	162.36
														3	P1-2	581	v_start	CSC	v_start_CSC	3_v_start_CSC	P1-2_CSC	175.5
														3	P1-2	582	v_start	CSC	v_start_CSC	3_v_start_CSC	P1-2_CSC	152.7
														3	P1-2	583	v_start	SMACC	v_start_SMACC	3_v_start_SMACC	P1-2_SMACC	354.42
														3	P1-2	584	v_start	SMACC	v_start_SMACC	3_v_start_SMACC	P1-2_SMACC	371.28
														3	P1-2	585	v_start	CSC	v_start_CSC	3_v_start_CSC	P1-2_CSC	213.78
														3	P1-2	586	v_start	CSC	v_start_CSC	3_v_start_CSC	P1-2_CSC	172.68
														3	P1-2	587	v_start	CSC	v_start_CSC	3_v_start_CSC	P1-2_CSC	171.24
														3	P1-2	588	v_start	CSC	v_start_CSC	3_v_start_CSC	P1-2_CSC	159.42
														3	P1-2	589	v_start	CSC	v_start_CSC	3_v_start_CSC	P1-2_CSC	135.66
														3	P1-2	590	v_start	CSC	v_start_CSC	3_v_start_CSC	P1-2_CSC	167.88
														3	P1-2	591	v_start	CSC	v_start_CSC	3_v_start_CSC	P1-2_CSC	56.82
														3	P1-2	592	v_start	CSC	v_start_CSC	3_v_start_CSC	P1-2_CSC	153
														6	P1-2	593	v_start	CSC	v_start_CSC	6_v_start_CSC	P1-2_CSC	188.28
														6	P1-2	594	v_start	CSC	v_start_CSC	6_v_start_CSC	P1-2_CSC	228.84
														6	P1-2	595	v_start	CSC	v_start_CSC	6_v_start_CSC	P1-2_CSC	164.64
														6	P1-2	596	v_start	CSC	v_start_CSC	6_v_start_CSC	P1-2_CSC	174.42
														6	P1-2	597	v_start	SMACC	v_start_SMACC	6_v_start_SMACC	P1-2_SMACC	837.18
														6	P1-2	598	v_start	SMACC	v_start_SMACC	6_v_start_SMACC	P1-2_SMACC	801.9
														6	P1-2	599	v_start	CSC	v_start_CSC	6_v_start_CSC	P1-2_CSC	166.5
														6	P1-2	600	v_start	CSC	v_start_CSC	6_v_start_CSC	P1-2_CSC	208.08
														6	P1-2	601	v_start	CSC	v_start_CSC	6_v_start_CSC	P1-2_CSC	204.24
														6	P1-2	602	v_start	CSC	v_start_CSC	6_v_start_CSC	P1-2_CSC	199.62
														6	P1-2	603	v_start	CSC	v_start_CSC	6_v_start_CSC	P1-2_CSC	180.72
														6	P1-2	604	v_start	SMACC	v_start_SMACC	6_v_start_SMACC	P1-2_SMACC	699.6
														6	P1-2	605	v_start	SMACC	v_start_SMACC	6_v_start_SMACC	P1-2_SMACC	940.26
														6	P1-2	606	v_start	SMACC	v_start_SMACC	6_v_start_SMACC	P1-2_SMACC	617.82
														6	P1-2	607	v_start	CSC	v_start_CSC	6_v_start_CSC	P1-2_CSC	195.42
														6	P1-2	608	v_start	CSC	v_start_CSC	6_v_start_CSC	P1-2_CSC	161.94
														6	P1-2	609	v_start	CSC	v_start_CSC	6_v_start_CSC	P1-2_CSC	192.12
														6	P1-2	610	v_start	CSC	v_start_CSC	6_v_start_CSC	P1-2_CSC	187.2
														6	P1-2	611	v_start	CSC	v_start_CSC	6_v_start_CSC	P1-2_CSC	229.38
														6	P1-2	612	v_start	CSC	v_start_CSC	6_v_start_CSC	P1-2_CSC	239.4
														6	P1-2	613	v_start	CSC	v_start_CSC	6_v_start_CSC	P1-2_CSC	200.4
														6	P1-2	614	v_start	CSC	v_start_CSC	6_v_start_CSC	P1-2_CSC	190.26
														6	P1-2	615	v_start	CSC	v_start_CSC	6_v_start_CSC	P1-2_CSC	240.6
														6	P1-2	616	v_start	CSC	v_start_CSC	6_v_start_CSC	P1-2_CSC	206.46
														6	P1-2	617	v_start	CSC	v_start_CSC	6_v_start_CSC	P1-2_CSC	155.76
														6	P1-2	618	v_start	CSC	v_start_CSC	6_v_start_CSC	P1-2_CSC	198.3
														6	P1-2	619	v_start	CSC	v_start_CSC	6_v_start_CSC	P1-2_CSC	151.2
														6	P1-2	620	v_start	CSC	v_start_CSC	6_v_start_CSC	P1-2_CSC	161.28
														6	P1-2	621	v_start	CSC	v_start_CSC	6_v_start_CSC	P1-2_CSC	229.56
														6	P1-2	622	v_start	SMACC	v_start_SMACC	6_v_start_SMACC	P1-2_SMACC	553.14
														6	P1-2	623	v_start	CSC	v_start_CSC	6_v_start_CSC	P1-2_CSC	275.46
														6	P1-2	624	v_start	CSC	v_start_CSC	6_v_start_CSC	P1-2_CSC	139.44
														6	P1-2	625	v_start	CSC	v_start_CSC	6_v_start_CSC	P1-2_CSC	172.44
														6	P1-2	626	v_start	CSC	v_start_CSC	6_v_start_CSC	P1-2_CSC	172.14
														6	P1-2	627	v_start	CSC	v_start_CSC	6_v_start_CSC	P1-2_CSC	150.9
														6	P1-2	628	v_start	CSC	v_start_CSC	6_v_start_CSC	P1-2_CSC	140.7
														6	P1-2	629	v_start	SMACC	v_start_SMACC	6_v_start_SMACC	P1-2_SMACC	719.64
														6	P1-2	630	v_start	CSC	v_start_CSC	6_v_start_CSC	P1-2_CSC	296.1
														6	P1-2	631	v_start	CSC	v_start_CSC	6_v_start_CSC	P1-2_CSC	266.1
														6	P1-2	632	v_start	CSC	v_start_CSC	6_v_start_CSC	P1-2_CSC	296.1
														6	P1-2	633	v_start	CSC	v_start_CSC	6_v_start_CSC	P1-2_CSC	180.36
														6	P1-2	634	v_start	CSC	v_start_CSC	6_v_start_CSC	P1-2_CSC	151.14
														6	P1-2	635	v_start	SMACC	v_start_SMACC	6_v_start_SMACC	P1-2_SMACC	366.42
														6	P1-2	636	v_start	CSC	v_start_CSC	6_v_start_CSC	P1-2_CSC	176.16
														6	P1-2	637	v_start	CSC	v_start_CSC	6_v_start_CSC	P1-2_CSC	170.52
														6	P1-2	638	v_start	SMACC	v_start_SMACC	6_v_start_SMACC	P1-2_SMACC	554.28
														6	P1-2	639	v_start	SMACC	v_start_SMACC	6_v_start_SMACC	P1-2_SMACC	417.3
														6	P1-2	640	v_start	CSC	v_start_CSC	6_v_start_CSC	P1-2_CSC	180.96
														6	P1-2	641	v_start	CSC	v_start_CSC	6_v_start_CSC	P1-2_CSC	213.96
														6	P1-2	642	v_start	CSC	v_start_CSC	6_v_start_CSC	P1-2_CSC	152.58
														6	P1-2	643	v_start	CSC	v_start_CSC	6_v_start_CSC	P1-2_CSC	163.98
														6	P1-2	644	v_start	CSC	v_start_CSC	6_v_start_CSC	P1-2_CSC	183.3
														6	P1-2	645	v_start	CSC	v_start_CSC	6_v_start_CSC	P1-2_CSC	191.28
														6	P1-2	646	v_start	CSC	v_start_CSC	6_v_start_CSC	P1-2_CSC	156.72
														6	P1-2	647	v_start	SMACC	v_start_SMACC	6_v_start_SMACC	P1-2_SMACC	695.7
														6	P1-2	648	v_start	CSC	v_start_CSC	6_v_start_CSC	P1-2_CSC	179.04
														6	P1-2	649	v_start	SMACC	v_start_SMACC	6_v_start_SMACC	P1-2_SMACC	510.12
														6	P1-2	650	v_start	CSC	v_start_CSC	6_v_start_CSC	P1-2_CSC	190.38
														6	P1-2	651	v_start	CSC	v_start_CSC	6_v_start_CSC	P1-2_CSC	230.64
														6	P1-2	652	v_start	CSC	v_start_CSC	6_v_start_CSC	P1-2_CSC	187.74
														6	P1-2	653	v_start	CSC	v_start_CSC	6_v_start_CSC	P1-2_CSC	230.94
														6	P1-2	654	v_start	CSC	v_start_CSC	6_v_start_CSC	P1-2_CSC	216.72
														6	P1-2	655	v_start	SMACC	v_start_SMACC	6_v_start_SMACC	P1-2_SMACC	563.28
														6	P1-2	656	v_start	CSC	v_start_CSC	6_v_start_CSC	P1-2_CSC	255.18
														6	P1-2	657	v_start	SMACC	v_start_SMACC	6_v_start_SMACC	P1-2_SMACC	731.64
														6	P1-2	658	v_start	SMACC	v_start_SMACC	6_v_start_SMACC	P1-2_SMACC	1093.68
														6	P1-2	659	v_start	CSC	v_start_CSC	6_v_start_CSC	P1-2_CSC	232.44
														6	P1-2	660	v_start	CSC	v_start_CSC	6_v_start_CSC	P1-2_CSC	231.66
														6	P1-2	661	v_start	CSC	v_start_CSC	6_v_start_CSC	P1-2_CSC	251.52
														6	P1-2	662	v_start	CSC	v_start_CSC	6_v_start_CSC	P1-2_CSC	266.04
														6	P1-2	663	v_start	CSC	v_start_CSC	6_v_start_CSC	P1-2_CSC	198.18
														6	P1-2	664	v_start	CSC	v_start_CSC	6_v_start_CSC	P1-2_CSC	149.88
														6	P1-2	665	v_start	CSC	v_start_CSC	6_v_start_CSC	P1-2_CSC	170.28
														6	P1-2	666	v_start	CSC	v_start_CSC	6_v_start_CSC	P1-2_CSC	266.46
														6	P1-2	667	v_start	CSC	v_start_CSC	6_v_start_CSC	P1-2_CSC	194.94
														6	P1-2	668	v_start	CSC	v_start_CSC	6_v_start_CSC	P1-2_CSC	171.42
														6	P1-2	669	v_start	CSC	v_start_CSC	6_v_start_CSC	P1-2_CSC	231.48
														6	P1-2	670	v_start	CSC	v_start_CSC	6_v_start_CSC	P1-2_CSC	244.8
														6	P1-2	671	v_start	CSC	v_start_CSC	6_v_start_CSC	P1-2_CSC	223.38
														6	P1-2	672	v_start	CSC	v_start_CSC	6_v_start_CSC	P1-2_CSC	207.78
														6	P1-2	673	v_start	CSC	v_start_CSC	6_v_start_CSC	P1-2_CSC	164.52
														6	P1-2	674	v_start	CSC	v_start_CSC	6_v_start_CSC	P1-2_CSC	155.4
														6	P1-2	675	v_start	CSC	v_start_CSC	6_v_start_CSC	P1-2_CSC	235.32
														6	P1-2	676	v_start	CSC	v_start_CSC	6_v_start_CSC	P1-2_CSC	221.1
														6	P1-2	677	v_start	CSC	v_start_CSC	6_v_start_CSC	P1-2_CSC	193.08
														6	P1-2	678	v_start	CSC	v_start_CSC	6_v_start_CSC	P1-2_CSC	136.74
														6	P1-2	679	v_start	CSC	v_start_CSC	6_v_start_CSC	P1-2_CSC	202.86
														6	P1-2	680	v_start	CSC	v_start_CSC	6_v_start_CSC	P1-2_CSC	214.14
														6	P1-2	681	v_start	CSC	v_start_CSC	6_v_start_CSC	P1-2_CSC	175.62
														6	P1-2	682	v_start	CSC	v_start_CSC	6_v_start_CSC	P1-2_CSC	180.78
														6	P1-2	683	v_start	CSC	v_start_CSC	6_v_start_CSC	P1-2_CSC	183
														6	P1-2	684	v_start	CSC	v_start_CSC	6_v_start_CSC	P1-2_CSC	209.64
														6	P1-2	685	v_start	CSC	v_start_CSC	6_v_start_CSC	P1-2_CSC	169.08
														6	P1-2	686	v_start	CSC	v_start_CSC	6_v_start_CSC	P1-2_CSC	170.7
														6	P1-2	687	v_start	CSC	v_start_CSC	6_v_start_CSC	P1-2_CSC	167.22
														6	P1-2	688	v_start	CSC	v_start_CSC	6_v_start_CSC	P1-2_CSC	152.22
														6	P1-2	689	v_start	SMACC	v_start_SMACC	6_v_start_SMACC	P1-2_SMACC	1600.92
														6	P1-2	690	v_start	CSC	v_start_CSC	6_v_start_CSC	P1-2_CSC	163.68
														6	P1-2	691	v_start	CSC	v_start_CSC	6_v_start_CSC	P1-2_CSC	258.6
														6	P1-2	692	v_start	CSC	v_start_CSC	6_v_start_CSC	P1-2_CSC	158.28
														0	P2	693	v_start	CSC	v_start_CSC	0_v_start_CSC	P2_CSC	76.2
														0	P2	694	v_end	CSC	v_end_CSC	0_v_end_CSC	P2_CSC	31.38
														0	P2	695	v_start	CSC	v_start_CSC	0_v_start_CSC	P2_CSC	49.98
														0	P2	696	v_end	STALL	v_end_STALL	0_v_end_STALL	P2_STALL	5.1
														0	P2	697	v_start	CSC	v_start_CSC	0_v_start_CSC	P2_CSC	53.82
														0	P2	698	v_end	STALL	v_end_STALL	0_v_end_STALL	P2_STALL	10.26
														0	P2	699	v_start	CSC	v_start_CSC	0_v_start_CSC	P2_CSC	68.16
														0	P2	700	v_end	STALL	v_end_STALL	0_v_end_STALL	P2_STALL	0
														0	P2	701	v_start	CSC	v_start_CSC	0_v_start_CSC	P2_CSC	43.74
														0	P2	702	v_end	STALL	v_end_STALL	0_v_end_STALL	P2_STALL	10.44
														0	P2	703	v_start	STALL	v_start_STALL	0_v_start_STALL	P2_STALL	3.84
														0	P2	704	v_end	STALL	v_end_STALL	0_v_end_STALL	P2_STALL	4.5
														0	P2	705	v_start	CSC	v_start_CSC	0_v_start_CSC	P2_CSC	30.78
														0	P2	706	v_end	CSC	v_end_CSC	0_v_end_CSC	P2_CSC	24.36
														0	P2	707	v_start	CSC	v_start_CSC	0_v_start_CSC	P2_CSC	41.7
														0	P2	708	v_end	CSC	v_end_CSC	0_v_end_CSC	P2_CSC	25.68
														0	P2	709	v_start	CSC	v_start_CSC	0_v_start_CSC	P2_CSC	58.08
														0	P2	710	v_end	CSC	v_end_CSC	0_v_end_CSC	P2_CSC	53.64
														0	P2	711	v_start	CSC	v_start_CSC	0_v_start_CSC	P2_CSC	46.14
														0	P2	712	v_end	CSC	v_end_CSC	0_v_end_CSC	P2_CSC	25.32
														0	P2	713	v_start	CSC	v_start_CSC	0_v_start_CSC	P2_CSC	88.38
														0	P2	714	v_end	CSC	v_end_CSC	0_v_end_CSC	P2_CSC	25.86
														0	P2	715	v_start	CSC	v_start_CSC	0_v_start_CSC	P2_CSC	42.06
														0	P2	716	v_end	CSC	v_end_CSC	0_v_end_CSC	P2_CSC	58.92
														0	P2	717	v_start	CSC	v_start_CSC	0_v_start_CSC	P2_CSC	25.02
														0	P2	718	v_end	CSC	v_end_CSC	0_v_end_CSC	P2_CSC	30.12
														0	P2	719	v_start	CSC	v_start_CSC	0_v_start_CSC	P2_CSC	30
														0	P2	720	v_end	CSC	v_end_CSC	0_v_end_CSC	P2_CSC	37.5
														0	P2	721	v_start	CSC	v_start_CSC	0_v_start_CSC	P2_CSC	49.5
														0	P2	722	v_end	CSC	v_end_CSC	0_v_end_CSC	P2_CSC	36
														0	P2	723	v_start	CSC	v_start_CSC	0_v_start_CSC	P2_CSC	23.46
														0	P2	724	v_end	STALL	v_end_STALL	0_v_end_STALL	P2_STALL	16.38
														0	P2	725	v_start	CSC	v_start_CSC	0_v_start_CSC	P2_CSC	31.26
														0	P2	726	v_end	CSC	v_end_CSC	0_v_end_CSC	P2_CSC	28.32
														0	P2	727	v_start	CSC	v_start_CSC	0_v_start_CSC	P2_CSC	27
														0	P2	728	v_end	CSC	v_end_CSC	0_v_end_CSC	P2_CSC	21.9
														0	P2	729	v_start	CSC	v_start_CSC	0_v_start_CSC	P2_CSC	43.38
														0	P2	730	v_end	CSC	v_end_CSC	0_v_end_CSC	P2_CSC	24.24
														0	P2	731	v_start	CSC	v_start_CSC	0_v_start_CSC	P2_CSC	40.86
														0	P2	732	v_end	CSC	v_end_CSC	0_v_end_CSC	P2_CSC	61.02
														0	P2	733	v_start	CSC	v_start_CSC	0_v_start_CSC	P2_CSC	30.6
														0	P2	734	v_end	STALL	v_end_STALL	0_v_end_STALL	P2_STALL	8.94
														0	P2	735	v_start	CSC	v_start_CSC	0_v_start_CSC	P2_CSC	47.88
														0	P2	736	v_end	CSC	v_end_CSC	0_v_end_CSC	P2_CSC	26.94
														0	P2	737	v_start	STALL	v_start_STALL	0_v_start_STALL	P2_STALL	10.26
														0	P2	738	v_end	STALL	v_end_STALL	0_v_end_STALL	P2_STALL	15.72
														0	P2	739	v_start	CSC	v_start_CSC	0_v_start_CSC	P2_CSC	54.9
														0	P2	740	v_end	STALL	v_end_STALL	0_v_end_STALL	P2_STALL	12.6
														0	P2	741	v_start	CSC	v_start_CSC	0_v_start_CSC	P2_CSC	33.9
														0	P2	742	v_end	CSC	v_end_CSC	0_v_end_CSC	P2_CSC	24.54
														0	P2	743	v_start	CSC	v_start_CSC	0_v_start_CSC	P2_CSC	35.94
														0	P2	744	v_end	CSC	v_end_CSC	0_v_end_CSC	P2_CSC	33.66
														0	P2	745	v_start	CSC	v_start_CSC	0_v_start_CSC	P2_CSC	48.78
														0	P2	746	v_end	CSC	v_end_CSC	0_v_end_CSC	P2_CSC	52.62
														0	P2	747	v_start	CSC	v_start_CSC	0_v_start_CSC	P2_CSC	61.08
														0	P2	748	v_end	STALL	v_end_STALL	0_v_end_STALL	P2_STALL	5.58
														0	P2	749	v_start	CSC	v_start_CSC	0_v_start_CSC	P2_CSC	52.14
														0	P2	750	v_end	CSC	v_end_CSC	0_v_end_CSC	P2_CSC	22.98
														0	P2	751	v_start	CSC	v_start_CSC	0_v_start_CSC	P2_CSC	61.38
														0	P2	752	v_end	STALL	v_end_STALL	0_v_end_STALL	P2_STALL	6.42
														0	P2	753	v_start	STALL	v_start_STALL	0_v_start_STALL	P2_STALL	16.62
														0	P2	754	v_end	STALL	v_end_STALL	0_v_end_STALL	P2_STALL	7.68
														0	P2	755	v_start	CSC	v_start_CSC	0_v_start_CSC	P2_CSC	51
														0	P2	756	v_end	CSC	v_end_CSC	0_v_end_CSC	P2_CSC	51.36
														0	P2	757	v_start	CSC	v_start_CSC	0_v_start_CSC	P2_CSC	29.76
														0	P2	758	v_end	STALL	v_end_STALL	0_v_end_STALL	P2_STALL	3.36
														0	P2	759	v_start	STALL	v_start_STALL	0_v_start_STALL	P2_STALL	8.94
														0	P2	760	v_end	STALL	v_end_STALL	0_v_end_STALL	P2_STALL	2.58
														0	P2	761	v_start	CSC	v_start_CSC	0_v_start_CSC	P2_CSC	53.82
														0	P2	762	v_end	CSC	v_end_CSC	0_v_end_CSC	P2_CSC	46.14
														0	P2	763	v_start	CSC	v_start_CSC	0_v_start_CSC	P2_CSC	69.24
														0	P2	764	v_end	CSC	v_end_CSC	0_v_end_CSC	P2_CSC	33.3
														0	P2	765	v_start	CSC	v_start_CSC	0_v_start_CSC	P2_CSC	43.38
														0	P2	766	v_end	CSC	v_end_CSC	0_v_end_CSC	P2_CSC	21.18
														0	P2	767	v_start	CSC	v_start_CSC	0_v_start_CSC	P2_CSC	59.52
														0	P2	768	v_end	CSC	v_end_CSC	0_v_end_CSC	P2_CSC	37.92
														0	P2	769	v_start	STALL	v_start_STALL	0_v_start_STALL	P2_STALL	13.44
														0	P2	770	v_end	STALL	v_end_STALL	0_v_end_STALL	P2_STALL	13.44
														0	P2	771	v_start	CSC	v_start_CSC	0_v_start_CSC	P2_CSC	49.8
														0	P2	772	v_end	CSC	v_end_CSC	0_v_end_CSC	P2_CSC	42.18
														0	P2	773	v_start	CSC	v_start_CSC	0_v_start_CSC	P2_CSC	44.94
														0	P2	774	v_end	CSC	v_end_CSC	0_v_end_CSC	P2_CSC	48.3
														0	P2	775	v_start	STALL	v_start_STALL	0_v_start_STALL	P2_STALL	3.84
														0	P2	776	v_end	STALL	v_end_STALL	0_v_end_STALL	P2_STALL	7.68
														0	P2	777	v_start	CSC	v_start_CSC	0_v_start_CSC	P2_CSC	55.86
														0	P2	778	v_end	STALL	v_end_STALL	0_v_end_STALL	P2_STALL	17.88
														0	P2	779	v_start	CSC	v_start_CSC	0_v_start_CSC	P2_CSC	33.84
														0	P2	780	v_end	CSC	v_end_CSC	0_v_end_CSC	P2_CSC	48.66
														0	P2	781	v_start	CSC	v_start_CSC	0_v_start_CSC	P2_CSC	60.96
														0	P2	782	v_end	CSC	v_end_CSC	0_v_end_CSC	P2_CSC	40.32
														0	P2	783	v_start	CSC	v_start_CSC	0_v_start_CSC	P2_CSC	56.34
														0	P2	784	v_end	CSC	v_end_CSC	0_v_end_CSC	P2_CSC	54.9
														0	P2	785	v_start	CSC	v_start_CSC	0_v_start_CSC	P2_CSC	36.96
														0	P2	786	v_end	CSC	v_end_CSC	0_v_end_CSC	P2_CSC	27.96
														0	P2	787	v_start	CSC	v_start_CSC	0_v_start_CSC	P2_CSC	67.08
														0	P2	788	v_end	CSC	v_end_CSC	0_v_end_CSC	P2_CSC	60.42
														0	P2	789	v_start	CSC	v_start_CSC	0_v_start_CSC	P2_CSC	37.86
														0	P2	790	v_end	CSC	v_end_CSC	0_v_end_CSC	P2_CSC	37.14
														0	P2	791	v_start	CSC	v_start_CSC	0_v_start_CSC	P2_CSC	74.34
														0	P2	792	v_end	CSC	v_end_CSC	0_v_end_CSC	P2_CSC	36.66
														3	P2	793	v_start	SMACC	v_start_SMACC	3_v_start_SMACC	P2_SMACC	207.84
														3	P2	794	v_start	STALL	v_start_STALL	3_v_start_STALL	P2_STALL	4.38
														3	P2	795	v_start	CSC	v_start_CSC	3_v_start_CSC	P2_CSC	75.54
														3	P2	796	v_start	SMACC	v_start_SMACC	3_v_start_SMACC	P2_SMACC	245.1
														3	P2	797	v_start	CSC	v_start_CSC	3_v_start_CSC	P2_CSC	86.46
														3	P2	798	v_start	CSC	v_start_CSC	3_v_start_CSC	P2_CSC	81.78
														3	P2	799	v_start	STALL	v_start_STALL	3_v_start_STALL	P2_STALL	0
														3	P2	800	v_start	CSC	v_start_CSC	3_v_start_CSC	P2_CSC	144.48
														3	P2	801	v_start	STALL	v_start_STALL	3_v_start_STALL	P2_STALL	0.72
														3	P2	802	v_start	CSC	v_start_CSC	3_v_start_CSC	P2_CSC	55.44
														3	P2	803	v_start	SMACC	v_start_SMACC	3_v_start_SMACC	P2_SMACC	309.42
														3	P2	804	v_start	CSC	v_start_CSC	3_v_start_CSC	P2_CSC	85.02
														3	P2	805	v_start	CSC	v_start_CSC	3_v_start_CSC	P2_CSC	86.52
														3	P2	806	v_start	CSC	v_start_CSC	3_v_start_CSC	P2_CSC	79.68
														3	P2	807	v_start	CSC	v_start_CSC	3_v_start_CSC	P2_CSC	78.96
														3	P2	808	v_start	CSC	v_start_CSC	3_v_start_CSC	P2_CSC	118.92
														3	P2	809	v_start	CSC	v_start_CSC	3_v_start_CSC	P2_CSC	52.62
														3	P2	810	v_start	CSC	v_start_CSC	3_v_start_CSC	P2_CSC	105.84
														3	P2	811	v_start	SMACC	v_start_SMACC	3_v_start_SMACC	P2_SMACC	264.6
														3	P2	812	v_start	CSC	v_start_CSC	3_v_start_CSC	P2_CSC	68.82
														3	P2	813	v_start	CSC	v_start_CSC	3_v_start_CSC	P2_CSC	76.74
														3	P2	814	v_start	CSC	v_start_CSC	3_v_start_CSC	P2_CSC	91.02
														3	P2	815	v_start	STALL	v_start_STALL	3_v_start_STALL	P2_STALL	3.54
														3	P2	816	v_start	CSC	v_start_CSC	3_v_start_CSC	P2_CSC	115.2
														3	P2	817	v_start	STALL	v_start_STALL	3_v_start_STALL	P2_STALL	3.48
														3	P2	818	v_start	SMACC	v_start_SMACC	3_v_start_SMACC	P2_SMACC	240.84
														3	P2	819	v_start	CSC	v_start_CSC	3_v_start_CSC	P2_CSC	108.18
														3	P2	820	v_start	CSC	v_start_CSC	3_v_start_CSC	P2_CSC	81.18
														3	P2	821	v_start	CSC	v_start_CSC	3_v_start_CSC	P2_CSC	101.1
														3	P2	822	v_start	CSC	v_start_CSC	3_v_start_CSC	P2_CSC	178.62
														3	P2	823	v_start	STALL	v_start_STALL	3_v_start_STALL	P2_STALL	13.98
														3	P2	824	v_start	STALL	v_start_STALL	3_v_start_STALL	P2_STALL	13.98
														3	P2	825	v_start	CSC	v_start_CSC	3_v_start_CSC	P2_CSC	57.06
														3	P2	826	v_start	CSC	v_start_CSC	3_v_start_CSC	P2_CSC	75.12
														3	P2	827	v_start	STALL	v_start_STALL	3_v_start_STALL	P2_STALL	1.08
														3	P2	828	v_start	SMACC	v_start_SMACC	3_v_start_SMACC	P2_SMACC	283.56
														3	P2	829	v_start	CSC	v_start_CSC	3_v_start_CSC	P2_CSC	159.36
														3	P2	830	v_start	SMACC	v_start_SMACC	3_v_start_SMACC	P2_SMACC	350.88
														3	P2	831	v_start	CSC	v_start_CSC	3_v_start_CSC	P2_CSC	106.68
														3	P2	832	v_start	CSC	v_start_CSC	3_v_start_CSC	P2_CSC	131.34
														3	P2	833	v_start	STALL	v_start_STALL	3_v_start_STALL	P2_STALL	1.74
														3	P2	834	v_start	STALL	v_start_STALL	3_v_start_STALL	P2_STALL	17.34
														3	P2	835	v_start	CSC	v_start_CSC	3_v_start_CSC	P2_CSC	100.74
														3	P2	836	v_start	CSC	v_start_CSC	3_v_start_CSC	P2_CSC	152.1
														3	P2	837	v_start	CSC	v_start_CSC	3_v_start_CSC	P2_CSC	92.1
														3	P2	838	v_start	STALL	v_start_STALL	3_v_start_STALL	P2_STALL	8.58
														3	P2	839	v_start	CSC	v_start_CSC	3_v_start_CSC	P2_CSC	131.46
														3	P2	840	v_start	CSC	v_start_CSC	3_v_start_CSC	P2_CSC	148.08
														3	P2	841	v_start	CSC	v_start_CSC	3_v_start_CSC	P2_CSC	80.88
														3	P2	842	v_start	STALL	v_start_STALL	3_v_start_STALL	P2_STALL	14.52
														3	P2	843	v_start	STALL	v_start_STALL	3_v_start_STALL	P2_STALL	14.04
														3	P2	844	v_start	CSC	v_start_CSC	3_v_start_CSC	P2_CSC	69.6
														3	P2	845	v_start	CSC	v_start_CSC	3_v_start_CSC	P2_CSC	85.26
														3	P2	846	v_start	CSC	v_start_CSC	3_v_start_CSC	P2_CSC	120.48
														3	P2	847	v_start	CSC	v_start_CSC	3_v_start_CSC	P2_CSC	184.2
														3	P2	848	v_start	SMACC	v_start_SMACC	3_v_start_SMACC	P2_SMACC	898.2
														3	P2	849	v_start	CSC	v_start_CSC	3_v_start_CSC	P2_CSC	116.22
														3	P2	850	v_start	STALL	v_start_STALL	3_v_start_STALL	P2_STALL	13.02
														3	P2	851	v_start	STALL	v_start_STALL	3_v_start_STALL	P2_STALL	21.9
														3	P2	852	v_start	CSC	v_start_CSC	3_v_start_CSC	P2_CSC	90.66
														3	P2	853	v_start	STALL	v_start_STALL	3_v_start_STALL	P2_STALL	38.82
														3	P2	854	v_start	SMACC	v_start_SMACC	3_v_start_SMACC	P2_SMACC	261.9
														3	P2	855	v_start	CSC	v_start_CSC	3_v_start_CSC	P2_CSC	153.84
														3	P2	856	v_start	STALL	v_start_STALL	3_v_start_STALL	P2_STALL	15.42
														3	P2	857	v_start	STALL	v_start_STALL	3_v_start_STALL	P2_STALL	20.34
														3	P2	858	v_start	CSC	v_start_CSC	3_v_start_CSC	P2_CSC	134.22
														3	P2	859	v_start	CSC	v_start_CSC	3_v_start_CSC	P2_CSC	80.94
														3	P2	860	v_start	CSC	v_start_CSC	3_v_start_CSC	P2_CSC	150.06
														3	P2	861	v_start	CSC	v_start_CSC	3_v_start_CSC	P2_CSC	61.08
														3	P2	862	v_start	STALL	v_start_STALL	3_v_start_STALL	P2_STALL	40.8
														3	P2	863	v_start	STALL	v_start_STALL	3_v_start_STALL	P2_STALL	21
														3	P2	864	v_start	CSC	v_start_CSC	3_v_start_CSC	P2_CSC	72
														3	P2	865	v_start	CSC	v_start_CSC	3_v_start_CSC	P2_CSC	73.56
														3	P2	866	v_start	CSC	v_start_CSC	3_v_start_CSC	P2_CSC	135.3
														3	P2	867	v_start	SMACC	v_start_SMACC	3_v_start_SMACC	P2_SMACC	232.74
														3	P2	868	v_start	CSC	v_start_CSC	3_v_start_CSC	P2_CSC	84.06
														3	P2	869	v_start	SMACC	v_start_SMACC	3_v_start_SMACC	P2_SMACC	276.96
														3	P2	870	v_start	SMACC	v_start_SMACC	3_v_start_SMACC	P2_SMACC	226.86
														3	P2	871	v_start	CSC	v_start_CSC	3_v_start_CSC	P2_CSC	66.18
														3	P2	872	v_start	CSC	v_start_CSC	3_v_start_CSC	P2_CSC	181.5
														3	P2	873	v_start	CSC	v_start_CSC	3_v_start_CSC	P2_CSC	161.22
														3	P2	874	v_start	STALL	v_start_STALL	3_v_start_STALL	P2_STALL	5.76
														3	P2	875	v_start	CSC	v_start_CSC	3_v_start_CSC	P2_CSC	81.96
														3	P2	876	v_start	STALL	v_start_STALL	3_v_start_STALL	P2_STALL	1.62
														3	P2	877	v_start	CSC	v_start_CSC	3_v_start_CSC	P2_CSC	89.46
														3	P2	878	v_start	CSC	v_start_CSC	3_v_start_CSC	P2_CSC	92.46
														3	P2	879	v_start	CSC	v_start_CSC	3_v_start_CSC	P2_CSC	143.82
														3	P2	880	v_start	STALL	v_start_STALL	3_v_start_STALL	P2_STALL	14.64
														3	P2	881	v_start	CSC	v_start_CSC	3_v_start_CSC	P2_CSC	109.8
														3	P2	882	v_start	CSC	v_start_CSC	3_v_start_CSC	P2_CSC	102.66
														3	P2	883	v_start	CSC	v_start_CSC	3_v_start_CSC	P2_CSC	154.92
														3	P2	884	v_start	CSC	v_start_CSC	3_v_start_CSC	P2_CSC	140.82
														3	P2	885	v_start	CSC	v_start_CSC	3_v_start_CSC	P2_CSC	53.76
														3	P2	886	v_start	STALL	v_start_STALL	3_v_start_STALL	P2_STALL	38.1
														3	P2	887	v_start	CSC	v_start_CSC	3_v_start_CSC	P2_CSC	103.2
														3	P2	888	v_start	CSC	v_start_CSC	3_v_start_CSC	P2_CSC	89.64
														3	P2	889	v_start	SMACC	v_start_SMACC	3_v_start_SMACC	P2_SMACC	293.34
														3	P2	890	v_start	CSC	v_start_CSC	3_v_start_CSC	P2_CSC	71.4
														3	P2	891	v_start	STALL	v_start_STALL	3_v_start_STALL	P2_STALL	22.5
														3	P2	892	v_start	CSC	v_start_CSC	3_v_start_CSC	P2_CSC	90
														6	P2	893	v_start	CSC	v_start_CSC	6_v_start_CSC	P2_CSC	116.88
														6	P2	894	v_start	CSC	v_start_CSC	6_v_start_CSC	P2_CSC	106.38
														6	P2	895	v_start	CSC	v_start_CSC	6_v_start_CSC	P2_CSC	111.6
														6	P2	896	v_start	CSC	v_start_CSC	6_v_start_CSC	P2_CSC	124.74
														6	P2	897	v_start	CSC	v_start_CSC	6_v_start_CSC	P2_CSC	122.88
														6	P2	898	v_start	CSC	v_start_CSC	6_v_start_CSC	P2_CSC	123.6
														6	P2	899	v_start	CSC	v_start_CSC	6_v_start_CSC	P2_CSC	127.74
														6	P2	900	v_start	SMACC	v_start_SMACC	6_v_start_SMACC	P2_SMACC	292.68
														6	P2	901	v_start	SMACC	v_start_SMACC	6_v_start_SMACC	P2_SMACC	308.94
														6	P2	902	v_start	CSC	v_start_CSC	6_v_start_CSC	P2_CSC	134.1
														6	P2	903	v_start	STALL	v_start_STALL	6_v_start_STALL	P2_STALL	65.4
														6	P2	904	v_start	CSC	v_start_CSC	6_v_start_CSC	P2_CSC	130.8
														6	P2	905	v_start	CSC	v_start_CSC	6_v_start_CSC	P2_CSC	106.56
														6	P2	906	v_start	CSC	v_start_CSC	6_v_start_CSC	P2_CSC	135.54
														6	P2	907	v_start	CSC	v_start_CSC	6_v_start_CSC	P2_CSC	127.74
														6	P2	908	v_start	CSC	v_start_CSC	6_v_start_CSC	P2_CSC	122.52
														6	P2	909	v_start	CSC	v_start_CSC	6_v_start_CSC	P2_CSC	139.08
														6	P2	910	v_start	CSC	v_start_CSC	6_v_start_CSC	P2_CSC	128.52
														6	P2	911	v_start	CSC	v_start_CSC	6_v_start_CSC	P2_CSC	127.38
														6	P2	912	v_start	CSC	v_start_CSC	6_v_start_CSC	P2_CSC	117.12
														6	P2	913	v_start	CSC	v_start_CSC	6_v_start_CSC	P2_CSC	146.28
														6	P2	914	v_start	CSC	v_start_CSC	6_v_start_CSC	P2_CSC	116.1
														6	P2	915	v_start	CSC	v_start_CSC	6_v_start_CSC	P2_CSC	144.54
														6	P2	916	v_start	CSC	v_start_CSC	6_v_start_CSC	P2_CSC	151.8
														6	P2	917	v_start	STALL	v_start_STALL	6_v_start_STALL	P2_STALL	71.4
														6	P2	918	v_start	STALL	v_start_STALL	6_v_start_STALL	P2_STALL	78.42
														6	P2	919	v_start	STALL	v_start_STALL	6_v_start_STALL	P2_STALL	24.18
														6	P2	920	v_start	CSC	v_start_CSC	6_v_start_CSC	P2_CSC	117.12
														6	P2	921	v_start	SMACC	v_start_SMACC	6_v_start_SMACC	P2_SMACC	682.74
														6	P2	922	v_start	CSC	v_start_CSC	6_v_start_CSC	P2_CSC	109.8
														6	P2	923	v_start	CSC	v_start_CSC	6_v_start_CSC	P2_CSC	111.48
														6	P2	924	v_start	CSC	v_start_CSC	6_v_start_CSC	P2_CSC	144.96
														6	P2	925	v_start	CSC	v_start_CSC	6_v_start_CSC	P2_CSC	156.18
														6	P2	926	v_start	STALL	v_start_STALL	6_v_start_STALL	P2_STALL	39.42
														6	P2	927	v_start	CSC	v_start_CSC	6_v_start_CSC	P2_CSC	123.78
														6	P2	928	v_start	CSC	v_start_CSC	6_v_start_CSC	P2_CSC	132.6
														6	P2	929	v_start	CSC	v_start_CSC	6_v_start_CSC	P2_CSC	118.38
														6	P2	930	v_start	CSC	v_start_CSC	6_v_start_CSC	P2_CSC	100.86
														6	P2	931	v_start	CSC	v_start_CSC	6_v_start_CSC	P2_CSC	128.4
														6	P2	932	v_start	SMACC	v_start_SMACC	6_v_start_SMACC	P2_SMACC	457.86
														6	P2	933	v_start	STALL	v_start_STALL	6_v_start_STALL	P2_STALL	91.98
														6	P2	934	v_start	STALL	v_start_STALL	6_v_start_STALL	P2_STALL	5.4
														6	P2	935	v_start	CSC	v_start_CSC	6_v_start_CSC	P2_CSC	131.4
														6	P2	936	v_start	CSC	v_start_CSC	6_v_start_CSC	P2_CSC	134.34
														6	P2	937	v_start	CSC	v_start_CSC	6_v_start_CSC	P2_CSC	152.52
														6	P2	938	v_start	CSC	v_start_CSC	6_v_start_CSC	P2_CSC	117.12
														6	P2	939	v_start	CSC	v_start_CSC	6_v_start_CSC	P2_CSC	144.3
														6	P2	940	v_start	CSC	v_start_CSC	6_v_start_CSC	P2_CSC	109.14
														6	P2	941	v_start	CSC	v_start_CSC	6_v_start_CSC	P2_CSC	129
														6	P2	942	v_start	CSC	v_start_CSC	6_v_start_CSC	P2_CSC	122.58
														6	P2	943	v_start	CSC	v_start_CSC	6_v_start_CSC	P2_CSC	127.68
														6	P2	944	v_start	CSC	v_start_CSC	6_v_start_CSC	P2_CSC	113.82
														6	P2	945	v_start	CSC	v_start_CSC	6_v_start_CSC	P2_CSC	145.02
														6	P2	946	v_start	CSC	v_start_CSC	6_v_start_CSC	P2_CSC	121.56
														6	P2	947	v_start	CSC	v_start_CSC	6_v_start_CSC	P2_CSC	124.38
														6	P2	948	v_start	SMACC	v_start_SMACC	6_v_start_SMACC	P2_SMACC	211.62
														6	P2	949	v_start	STALL	v_start_STALL	6_v_start_STALL	P2_STALL	70.56
														6	P2	950	v_start	CSC	v_start_CSC	6_v_start_CSC	P2_CSC	138.9
														6	P2	951	v_start	CSC	v_start_CSC	6_v_start_CSC	P2_CSC	138.36
														6	P2	952	v_start	CSC	v_start_CSC	6_v_start_CSC	P2_CSC	112.86
														6	P2	953	v_start	CSC	v_start_CSC	6_v_start_CSC	P2_CSC	106.92
														6	P2	954	v_start	CSC	v_start_CSC	6_v_start_CSC	P2_CSC	109.26
														6	P2	955	v_start	CSC	v_start_CSC	6_v_start_CSC	P2_CSC	170.88
														6	P2	956	v_start	CSC	v_start_CSC	6_v_start_CSC	P2_CSC	117.48
														6	P2	957	v_start	SMACC	v_start_SMACC	6_v_start_SMACC	P2_SMACC	209.82
														6	P2	958	v_start	CSC	v_start_CSC	6_v_start_CSC	P2_CSC	122.64
														6	P2	959	v_start	CSC	v_start_CSC	6_v_start_CSC	P2_CSC	117.72
														6	P2	960	v_start	CSC	v_start_CSC	6_v_start_CSC	P2_CSC	107.76
														6	P2	961	v_start	STALL	v_start_STALL	6_v_start_STALL	P2_STALL	89.04
														6	P2	962	v_start	STALL	v_start_STALL	6_v_start_STALL	P2_STALL	6.24
														6	P2	963	v_start	CSC	v_start_CSC	6_v_start_CSC	P2_CSC	121.14
														6	P2	964	v_start	CSC	v_start_CSC	6_v_start_CSC	P2_CSC	122.22
														6	P2	965	v_start	CSC	v_start_CSC	6_v_start_CSC	P2_CSC	148.32
														6	P2	966	v_start	CSC	v_start_CSC	6_v_start_CSC	P2_CSC	129.96
														6	P2	967	v_start	SMACC	v_start_SMACC	6_v_start_SMACC	P2_SMACC	220.38
														6	P2	968	v_start	CSC	v_start_CSC	6_v_start_CSC	P2_CSC	149.88
														6	P2	969	v_start	CSC	v_start_CSC	6_v_start_CSC	P2_CSC	127.2
														6	P2	970	v_start	CSC	v_start_CSC	6_v_start_CSC	P2_CSC	132
														6	P2	971	v_start	CSC	v_start_CSC	6_v_start_CSC	P2_CSC	132.36
														6	P2	972	v_start	CSC	v_start_CSC	6_v_start_CSC	P2_CSC	135.54
														6	P2	973	v_start	CSC	v_start_CSC	6_v_start_CSC	P2_CSC	100.56
														6	P2	974	v_start	CSC	v_start_CSC	6_v_start_CSC	P2_CSC	127.08
														6	P2	975	v_start	CSC	v_start_CSC	6_v_start_CSC	P2_CSC	140.76
														6	P2	976	v_start	CSC	v_start_CSC	6_v_start_CSC	P2_CSC	115.14
														6	P2	977	v_start	CSC	v_start_CSC	6_v_start_CSC	P2_CSC	168.06
														6	P2	978	v_start	CSC	v_start_CSC	6_v_start_CSC	P2_CSC	103.92
														6	P2	979	v_start	CSC	v_start_CSC	6_v_start_CSC	P2_CSC	134.22
														6	P2	980	v_start	CSC	v_start_CSC	6_v_start_CSC	P2_CSC	114.3
														6	P2	981	v_start	CSC	v_start_CSC	6_v_start_CSC	P2_CSC	137.88
														6	P2	982	v_start	CSC	v_start_CSC	6_v_start_CSC	P2_CSC	126.06
														6	P2	983	v_start	CSC	v_start_CSC	6_v_start_CSC	P2_CSC	135.66
														6	P2	984	v_start	CSC	v_start_CSC	6_v_start_CSC	P2_CSC	122.7
														6	P2	985	v_start	CSC	v_start_CSC	6_v_start_CSC	P2_CSC	109.26
														6	P2	986	v_start	CSC	v_start_CSC	6_v_start_CSC	P2_CSC	126.42
														6	P2	987	v_start	CSC	v_start_CSC	6_v_start_CSC	P2_CSC	138.72
														6	P2	988	v_start	CSC	v_start_CSC	6_v_start_CSC	P2_CSC	110.82
														6	P2	989	v_start	CSC	v_start_CSC	6_v_start_CSC	P2_CSC	121.44
														6	P2	990	v_start	STALL	v_start_STALL	6_v_start_STALL	P2_STALL	2.16
														6	P2	991	v_start	SMACC	v_start_SMACC	6_v_start_SMACC	P2_SMACC	710.28
														6	P2	992	v_start	STALL	v_start_STALL	6_v_start_STALL	P2_STALL	61.8
														6	P2	993	v_start	CSC	v_start_CSC	6_v_start_CSC	P2_CSC	128.28
														6	P2	994	v_start	CSC	v_start_CSC	6_v_start_CSC	P2_CSC	118.86
														6	P2	995	v_start	CSC	v_start_CSC	6_v_start_CSC	P2_CSC	104.04
														6	P2	996	v_start	CSC	v_start_CSC	6_v_start_CSC	P2_CSC	155.34
														0	P3	1103	v_start	CSC	v_start_CSC	0_v_start_CSC	P3_CSC	164.46
														0	P3	1104	v_end	CSC	v_end_CSC	0_v_end_CSC	P3_CSC	135.48
														0	P3	1105	v_start	CSC	v_start_CSC	0_v_start_CSC	P3_CSC	164.46
														0	P3	1106	v_end	CSC	v_end_CSC	0_v_end_CSC	P3_CSC	139.44
														0	P3	1107	v_start	CSC	v_start_CSC	0_v_start_CSC	P3_CSC	166.68
														0	P3	1108	v_end	CSC	v_end_CSC	0_v_end_CSC	P3_CSC	114.96
														0	P3	1109	v_start	STALL	v_start_STALL	0_v_start_STALL	P3_STALL	84.72
														0	P3	1110	v_end	STALL	v_end_STALL	0_v_end_STALL	P3_STALL	86.04
														0	P3	1111	v_start	CSC	v_start_CSC	0_v_start_CSC	P3_CSC	112.86
														0	P3	1112	v_end	CSC	v_end_CSC	0_v_end_CSC	P3_CSC	113.58
														0	P3	1113	v_start	CSC	v_start_CSC	0_v_start_CSC	P3_CSC	104.76
														0	P3	1114	v_end	CSC	v_end_CSC	0_v_end_CSC	P3_CSC	116.16
														0	P3	1115	v_start	CSC	v_start_CSC	0_v_start_CSC	P3_CSC	176.16
														0	P3	1116	v_end	CSC	v_end_CSC	0_v_end_CSC	P3_CSC	163.74
														0	P3	1117	v_start	CSC	v_start_CSC	0_v_start_CSC	P3_CSC	167.58
														0	P3	1118	v_end	CSC	v_end_CSC	0_v_end_CSC	P3_CSC	173.28
														0	P3	1119	v_start	CSC	v_start_CSC	0_v_start_CSC	P3_CSC	139.32
														0	P3	1120	v_end	CSC	v_end_CSC	0_v_end_CSC	P3_CSC	132.9
														0	P3	1121	v_start	CSC	v_start_CSC	0_v_start_CSC	P3_CSC	141.72
														0	P3	1122	v_end	CSC	v_end_CSC	0_v_end_CSC	P3_CSC	114.06
														0	P3	1123	v_start	CSC	v_start_CSC	0_v_start_CSC	P3_CSC	153
														0	P3	1124	v_end	CSC	v_end_CSC	0_v_end_CSC	P3_CSC	138.66
														0	P3	1125	v_start	CSC	v_start_CSC	0_v_start_CSC	P3_CSC	121.68
														0	P3	1126	v_end	CSC	v_end_CSC	0_v_end_CSC	P3_CSC	123.24
														0	P3	1127	v_start	CSC	v_start_CSC	0_v_start_CSC	P3_CSC	147.66
														0	P3	1128	v_end	CSC	v_end_CSC	0_v_end_CSC	P3_CSC	103.92
														0	P3	1129	v_start	CSC	v_start_CSC	0_v_start_CSC	P3_CSC	116.64
														0	P3	1130	v_end	CSC	v_end_CSC	0_v_end_CSC	P3_CSC	121.08
														0	P3	1131	v_start	CSC	v_start_CSC	0_v_start_CSC	P3_CSC	115.98
														0	P3	1132	v_end	CSC	v_end_CSC	0_v_end_CSC	P3_CSC	100.92
														0	P3	1133	v_start	CSC	v_start_CSC	0_v_start_CSC	P3_CSC	146.4
														0	P3	1134	v_end	CSC	v_end_CSC	0_v_end_CSC	P3_CSC	107.4
														0	P3	1135	v_start	CSC	v_start_CSC	0_v_start_CSC	P3_CSC	139.08
														0	P3	1136	v_end	CSC	v_end_CSC	0_v_end_CSC	P3_CSC	108.72
														0	P3	1137	v_start	CSC	v_start_CSC	0_v_start_CSC	P3_CSC	110.34
														0	P3	1138	v_end	CSC	v_end_CSC	0_v_end_CSC	P3_CSC	153.48
														0	P3	1139	v_start	CSC	v_start_CSC	0_v_start_CSC	P3_CSC	156.9
														0	P3	1140	v_end	CSC	v_end_CSC	0_v_end_CSC	P3_CSC	117.66
														0	P3	1141	v_start	CSC	v_start_CSC	0_v_start_CSC	P3_CSC	131.52
														0	P3	1142	v_end	CSC	v_end_CSC	0_v_end_CSC	P3_CSC	128.82
														0	P3	1143	v_start	CSC	v_start_CSC	0_v_start_CSC	P3_CSC	134.28
														0	P3	1144	v_end	CSC	v_end_CSC	0_v_end_CSC	P3_CSC	123.12
														0	P3	1145	v_start	CSC	v_start_CSC	0_v_start_CSC	P3_CSC	140.04
														0	P3	1146	v_end	CSC	v_end_CSC	0_v_end_CSC	P3_CSC	100.74
														0	P3	1147	v_start	CSC	v_start_CSC	0_v_start_CSC	P3_CSC	129.48
														0	P3	1148	v_end	CSC	v_end_CSC	0_v_end_CSC	P3_CSC	131.1
														0	P3	1149	v_start	CSC	v_start_CSC	0_v_start_CSC	P3_CSC	138.42
														0	P3	1150	v_end	CSC	v_end_CSC	0_v_end_CSC	P3_CSC	121.08
														0	P3	1151	v_start	SMACC	v_start_SMACC	0_v_start_SMACC	P3_SMACC	235.02
														0	P3	1152	v_end	CSC	v_end_CSC	0_v_end_CSC	P3_CSC	122.58
														0	P3	1153	v_start	CSC	v_start_CSC	0_v_start_CSC	P3_CSC	128.16
														0	P3	1154	v_end	CSC	v_end_CSC	0_v_end_CSC	P3_CSC	121.32
														0	P3	1155	v_start	CSC	v_start_CSC	0_v_start_CSC	P3_CSC	174.48
														0	P3	1156	v_end	CSC	v_end_CSC	0_v_end_CSC	P3_CSC	103.62
														0	P3	1157	v_start	CSC	v_start_CSC	0_v_start_CSC	P3_CSC	131.4
														0	P3	1158	v_end	CSC	v_end_CSC	0_v_end_CSC	P3_CSC	124.56
														0	P3	1159	v_start	CSC	v_start_CSC	0_v_start_CSC	P3_CSC	112.26
														0	P3	1160	v_end	CSC	v_end_CSC	0_v_end_CSC	P3_CSC	123
														0	P3	1161	v_start	STALL	v_start_STALL	0_v_start_STALL	P3_STALL	92.52
														0	P3	1162	v_end	CSC	v_end_CSC	0_v_end_CSC	P3_CSC	113.1
														0	P3	1163	v_start	CSC	v_start_CSC	0_v_start_CSC	P3_CSC	123.3
														0	P3	1164	v_end	CSC	v_end_CSC	0_v_end_CSC	P3_CSC	132.54
														0	P3	1165	v_start	CSC	v_start_CSC	0_v_start_CSC	P3_CSC	113.46
														0	P3	1166	v_end	CSC	v_end_CSC	0_v_end_CSC	P3_CSC	127.98
														0	P3	1167	v_start	CSC	v_start_CSC	0_v_start_CSC	P3_CSC	167.22
														0	P3	1168	v_end	CSC	v_end_CSC	0_v_end_CSC	P3_CSC	108.72
														0	P3	1169	v_start	CSC	v_start_CSC	0_v_start_CSC	P3_CSC	137.52
														0	P3	1170	v_end	STALL	v_end_STALL	0_v_end_STALL	P3_STALL	65.58
														0	P3	1171	v_start	CSC	v_start_CSC	0_v_start_CSC	P3_CSC	130.38
														0	P3	1172	v_end	CSC	v_end_CSC	0_v_end_CSC	P3_CSC	121.2
														0	P3	1173	v_start	CSC	v_start_CSC	0_v_start_CSC	P3_CSC	120.3
														0	P3	1174	v_end	CSC	v_end_CSC	0_v_end_CSC	P3_CSC	130.38
														0	P3	1175	v_start	CSC	v_start_CSC	0_v_start_CSC	P3_CSC	138.72
														0	P3	1176	v_end	CSC	v_end_CSC	0_v_end_CSC	P3_CSC	139.92
														0	P3	1177	v_start	CSC	v_start_CSC	0_v_start_CSC	P3_CSC	105.06
														0	P3	1178	v_end	CSC	v_end_CSC	0_v_end_CSC	P3_CSC	114.6
														0	P3	1179	v_start	CSC	v_start_CSC	0_v_start_CSC	P3_CSC	154.26
														0	P3	1180	v_end	CSC	v_end_CSC	0_v_end_CSC	P3_CSC	125.46
														0	P3	1181	v_start	CSC	v_start_CSC	0_v_start_CSC	P3_CSC	161.28
														0	P3	1182	v_end	CSC	v_end_CSC	0_v_end_CSC	P3_CSC	123.18
														0	P3	1183	v_start	CSC	v_start_CSC	0_v_start_CSC	P3_CSC	130.38
														0	P3	1184	v_end	CSC	v_end_CSC	0_v_end_CSC	P3_CSC	111.24
														0	P3	1185	v_start	CSC	v_start_CSC	0_v_start_CSC	P3_CSC	150.48
														0	P3	1186	v_end	CSC	v_end_CSC	0_v_end_CSC	P3_CSC	124.5
														0	P3	1187	v_start	CSC	v_start_CSC	0_v_start_CSC	P3_CSC	162.48
														0	P3	1188	v_end	CSC	v_end_CSC	0_v_end_CSC	P3_CSC	139.14
														0	P3	1189	v_start	CSC	v_start_CSC	0_v_start_CSC	P3_CSC	153.6
														0	P3	1190	v_end	CSC	v_end_CSC	0_v_end_CSC	P3_CSC	124.8
														0	P3	1191	v_start	CSC	v_start_CSC	0_v_start_CSC	P3_CSC	135.78
														0	P3	1192	v_end	CSC	v_end_CSC	0_v_end_CSC	P3_CSC	132
														0	P3	1193	v_start	CSC	v_start_CSC	0_v_start_CSC	P3_CSC	147.6
														0	P3	1194	v_end	CSC	v_end_CSC	0_v_end_CSC	P3_CSC	104.22
														0	P3	1195	v_start	CSC	v_start_CSC	0_v_start_CSC	P3_CSC	142.08
														0	P3	1196	v_end	CSC	v_end_CSC	0_v_end_CSC	P3_CSC	108.36
														0	P3	1197	v_start	CSC	v_start_CSC	0_v_start_CSC	P3_CSC	155.7
														0	P3	1198	v_end	CSC	v_end_CSC	0_v_end_CSC	P3_CSC	102.78
														0	P3	1199	v_start	CSC	v_start_CSC	0_v_start_CSC	P3_CSC	131.16
														0	P3	1200	v_end	CSC	v_end_CSC	0_v_end_CSC	P3_CSC	102.48
														0	P3	1201	v_start	CSC	v_start_CSC	0_v_start_CSC	P3_CSC	123.36
														0	P3	1202	v_end	CSC	v_end_CSC	0_v_end_CSC	P3_CSC	119.22
														0	P3	1203	v_start	CSC	v_start_CSC	0_v_start_CSC	P3_CSC	148.74
														0	P3	1204	v_end	CSC	v_end_CSC	0_v_end_CSC	P3_CSC	149.7
														3	P3	1205	v_start	CSC	v_start_CSC	3_v_start_CSC	P3_CSC	103.8
														3	P3	1206	v_start	CSC	v_start_CSC	3_v_start_CSC	P3_CSC	111.66
														3	P3	1207	v_start	STALL	v_start_STALL	3_v_start_STALL	P3_STALL	21.3
														3	P3	1208	v_start	SMACC	v_start_SMACC	3_v_start_SMACC	P3_SMACC	220.86
														3	P3	1209	v_start	STALL	v_start_STALL	3_v_start_STALL	P3_STALL	9.48
														3	P3	1210	v_start	STALL	v_start_STALL	3_v_start_STALL	P3_STALL	2.34
														3	P3	1211	v_start	STALL	v_start_STALL	3_v_start_STALL	P3_STALL	7.56
														3	P3	1212	v_start	SMACC	v_start_SMACC	3_v_start_SMACC	P3_SMACC	418.62
														3	P3	1213	v_start	SMACC	v_start_SMACC	3_v_start_SMACC	P3_SMACC	312.78
														3	P3	1214	v_start	SMACC	v_start_SMACC	3_v_start_SMACC	P3_SMACC	273.66
														3	P3	1215	v_start	SMACC	v_start_SMACC	3_v_start_SMACC	P3_SMACC	289.38
														3	P3	1216	v_start	CSC	v_start_CSC	3_v_start_CSC	P3_CSC	166.74
														3	P3	1217	v_start	STALL	v_start_STALL	3_v_start_STALL	P3_STALL	3.78
														3	P3	1218	v_start	CSC	v_start_CSC	3_v_start_CSC	P3_CSC	107.82
														3	P3	1219	v_start	STALL	v_start_STALL	3_v_start_STALL	P3_STALL	0
														3	P3	1220	v_start	CSC	v_start_CSC	3_v_start_CSC	P3_CSC	109.08
														3	P3	1221	v_start	STALL	v_start_STALL	3_v_start_STALL	P3_STALL	3.78
														3	P3	1222	v_start	STALL	v_start_STALL	3_v_start_STALL	P3_STALL	2.4
														3	P3	1223	v_start	CSC	v_start_CSC	3_v_start_CSC	P3_CSC	118.5
														3	P3	1224	v_start	SMACC	v_start_SMACC	3_v_start_SMACC	P3_SMACC	240.36
														3	P3	1225	v_start	CSC	v_start_CSC	3_v_start_CSC	P3_CSC	153.96
														3	P3	1226	v_start	STALL	v_start_STALL	3_v_start_STALL	P3_STALL	0
														3	P3	1227	v_start	SMACC	v_start_SMACC	3_v_start_SMACC	P3_SMACC	243.06
														3	P3	1228	v_start	STALL	v_start_STALL	3_v_start_STALL	P3_STALL	3.12
														3	P3	1229	v_start	CSC	v_start_CSC	3_v_start_CSC	P3_CSC	107.34
														3	P3	1230	v_start	STALL	v_start_STALL	3_v_start_STALL	P3_STALL	46.74
														3	P3	1231	v_start	CSC	v_start_CSC	3_v_start_CSC	P3_CSC	160.32
														3	P3	1232	v_start	STALL	v_start_STALL	3_v_start_STALL	P3_STALL	6.72
														3	P3	1233	v_start	SMACC	v_start_SMACC	3_v_start_SMACC	P3_SMACC	550.08
														3	P3	1234	v_start	SMACC	v_start_SMACC	3_v_start_SMACC	P3_SMACC	444.18
														3	P3	1235	v_start	CSC	v_start_CSC	3_v_start_CSC	P3_CSC	72.18
														3	P3	1236	v_start	CSC	v_start_CSC	3_v_start_CSC	P3_CSC	98.52
														3	P3	1237	v_start	CSC	v_start_CSC	3_v_start_CSC	P3_CSC	74.22
														3	P3	1238	v_start	CSC	v_start_CSC	3_v_start_CSC	P3_CSC	135.6
														3	P3	1239	v_start	CSC	v_start_CSC	3_v_start_CSC	P3_CSC	148.98
														3	P3	1240	v_start	CSC	v_start_CSC	3_v_start_CSC	P3_CSC	91.44
														3	P3	1241	v_start	SMACC	v_start_SMACC	3_v_start_SMACC	P3_SMACC	244.8
														3	P3	1242	v_start	CSC	v_start_CSC	3_v_start_CSC	P3_CSC	179.34
														3	P3	1243	v_start	CSC	v_start_CSC	3_v_start_CSC	P3_CSC	139.2
														3	P3	1244	v_start	CSC	v_start_CSC	3_v_start_CSC	P3_CSC	90.6
														3	P3	1245	v_start	STALL	v_start_STALL	3_v_start_STALL	P3_STALL	4.74
														3	P3	1246	v_start	CSC	v_start_CSC	3_v_start_CSC	P3_CSC	91.5
														3	P3	1247	v_start	SMACC	v_start_SMACC	3_v_start_SMACC	P3_SMACC	489
														3	P3	1248	v_start	STALL	v_start_STALL	3_v_start_STALL	P3_STALL	4.02
														3	P3	1249	v_start	STALL	v_start_STALL	3_v_start_STALL	P3_STALL	5.4
														3	P3	1250	v_start	SMACC	v_start_SMACC	3_v_start_SMACC	P3_SMACC	256.68
														3	P3	1251	v_start	CSC	v_start_CSC	3_v_start_CSC	P3_CSC	142.38
														3	P3	1252	v_start	CSC	v_start_CSC	3_v_start_CSC	P3_CSC	130.2
														3	P3	1253	v_start	STALL	v_start_STALL	3_v_start_STALL	P3_STALL	43.86
														3	P3	1254	v_start	CSC	v_start_CSC	3_v_start_CSC	P3_CSC	147.96
														3	P3	1255	v_start	CSC	v_start_CSC	3_v_start_CSC	P3_CSC	93.66
														3	P3	1256	v_start	CSC	v_start_CSC	3_v_start_CSC	P3_CSC	103.56
														3	P3	1257	v_start	SMACC	v_start_SMACC	3_v_start_SMACC	P3_SMACC	390.18
														3	P3	1258	v_start	SMACC	v_start_SMACC	3_v_start_SMACC	P3_SMACC	270.3
														3	P3	1259	v_start	CSC	v_start_CSC	3_v_start_CSC	P3_CSC	94.32
														3	P3	1260	v_start	CSC	v_start_CSC	3_v_start_CSC	P3_CSC	108.42
														3	P3	1261	v_start	SMACC	v_start_SMACC	3_v_start_SMACC	P3_SMACC	276
														3	P3	1262	v_start	STALL	v_start_STALL	3_v_start_STALL	P3_STALL	6.3
														3	P3	1263	v_start	CSC	v_start_CSC	3_v_start_CSC	P3_CSC	75.48
														3	P3	1264	v_start	STALL	v_start_STALL	3_v_start_STALL	P3_STALL	5.64
														3	P3	1265	v_start	CSC	v_start_CSC	3_v_start_CSC	P3_CSC	104.22
														3	P3	1266	v_start	STALL	v_start_STALL	3_v_start_STALL	P3_STALL	0
														3	P3	1267	v_start	CSC	v_start_CSC	3_v_start_CSC	P3_CSC	103.62
														3	P3	1268	v_start	SMACC	v_start_SMACC	3_v_start_SMACC	P3_SMACC	417.18
														3	P3	1269	v_start	SMACC	v_start_SMACC	3_v_start_SMACC	P3_SMACC	518.52
														3	P3	1270	v_start	CSC	v_start_CSC	3_v_start_CSC	P3_CSC	141.42
														3	P3	1271	v_start	STALL	v_start_STALL	3_v_start_STALL	P3_STALL	9.42
														3	P3	1272	v_start	SMACC	v_start_SMACC	3_v_start_SMACC	P3_SMACC	504.36
														3	P3	1273	v_start	CSC	v_start_CSC	3_v_start_CSC	P3_CSC	114.12
														3	P3	1274	v_start	CSC	v_start_CSC	3_v_start_CSC	P3_CSC	126.72
														3	P3	1275	v_start	CSC	v_start_CSC	3_v_start_CSC	P3_CSC	119.76
														3	P3	1276	v_start	CSC	v_start_CSC	3_v_start_CSC	P3_CSC	130.86
														3	P3	1277	v_start	STALL	v_start_STALL	3_v_start_STALL	P3_STALL	1.08
														3	P3	1278	v_start	CSC	v_start_CSC	3_v_start_CSC	P3_CSC	77.58
														3	P3	1279	v_start	CSC	v_start_CSC	3_v_start_CSC	P3_CSC	148.8
														3	P3	1280	v_start	CSC	v_start_CSC	3_v_start_CSC	P3_CSC	112.56
														3	P3	1281	v_start	CSC	v_start_CSC	3_v_start_CSC	P3_CSC	141.54
														3	P3	1282	v_start	SMACC	v_start_SMACC	3_v_start_SMACC	P3_SMACC	719.82
														3	P3	1283	v_start	CSC	v_start_CSC	3_v_start_CSC	P3_CSC	99.18
														3	P3	1284	v_start	STALL	v_start_STALL	3_v_start_STALL	P3_STALL	37.8
														3	P3	1285	v_start	CSC	v_start_CSC	3_v_start_CSC	P3_CSC	198.36
														3	P3	1286	v_start	CSC	v_start_CSC	3_v_start_CSC	P3_CSC	177.12
														3	P3	1287	v_start	SMACC	v_start_SMACC	3_v_start_SMACC	P3_SMACC	246.9
														3	P3	1288	v_start	CSC	v_start_CSC	3_v_start_CSC	P3_CSC	119.34
														3	P3	1289	v_start	CSC	v_start_CSC	3_v_start_CSC	P3_CSC	73.08
														3	P3	1290	v_start	SMACC	v_start_SMACC	3_v_start_SMACC	P3_SMACC	248.16
														3	P3	1291	v_start	CSC	v_start_CSC	3_v_start_CSC	P3_CSC	109.2
														3	P3	1292	v_start	SMACC	v_start_SMACC	3_v_start_SMACC	P3_SMACC	289.44
														3	P3	1293	v_start	CSC	v_start_CSC	3_v_start_CSC	P3_CSC	95.7
														3	P3	1294	v_start	CSC	v_start_CSC	3_v_start_CSC	P3_CSC	126.24
														3	P3	1295	v_start	CSC	v_start_CSC	3_v_start_CSC	P3_CSC	104.34
														3	P3	1296	v_start	SMACC	v_start_SMACC	3_v_start_SMACC	P3_SMACC	269.46
														3	P3	1297	v_start	SMACC	v_start_SMACC	3_v_start_SMACC	P3_SMACC	578.16
														3	P3	1298	v_start	STALL	v_start_STALL	3_v_start_STALL	P3_STALL	1.92
														3	P3	1299	v_start	CSC	v_start_CSC	3_v_start_CSC	P3_CSC	123.96
														3	P3	1300	v_start	CSC	v_start_CSC	3_v_start_CSC	P3_CSC	131.04
														3	P3	1301	v_start	SMACC	v_start_SMACC	3_v_start_SMACC	P3_SMACC	278.58
														3	P3	1302	v_start	SMACC	v_start_SMACC	3_v_start_SMACC	P3_SMACC	237.36
														3	P3	1303	v_start	CSC	v_start_CSC	3_v_start_CSC	P3_CSC	86.58
														3	P3	1304	v_start	STALL	v_start_STALL	3_v_start_STALL	P3_STALL	5.64
														6	P3	1305	v_start	CSC	v_start_CSC	6_v_start_CSC	P3_CSC	88.5
														6	P3	1306	v_start	STALL	v_start_STALL	6_v_start_STALL	P3_STALL	12.48
														6	P3	1307	v_start	CSC	v_start_CSC	6_v_start_CSC	P3_CSC	93.96
														6	P3	1308	v_start	CSC	v_start_CSC	6_v_start_CSC	P3_CSC	84.42
														6	P3	1309	v_start	CSC	v_start_CSC	6_v_start_CSC	P3_CSC	55.2
														6	P3	1310	v_start	CSC	v_start_CSC	6_v_start_CSC	P3_CSC	167.52
														6	P3	1311	v_start	SMACC	v_start_SMACC	6_v_start_SMACC	P3_SMACC	1564.5
														6	P3	1312	v_start	CSC	v_start_CSC	6_v_start_CSC	P3_CSC	84
														6	P3	1313	v_start	CSC	v_start_CSC	6_v_start_CSC	P3_CSC	71.88
														6	P3	1314	v_start	CSC	v_start_CSC	6_v_start_CSC	P3_CSC	102
														6	P3	1315	v_start	CSC	v_start_CSC	6_v_start_CSC	P3_CSC	81.36
														6	P3	1316	v_start	SMACC	v_start_SMACC	6_v_start_SMACC	P3_SMACC	260.64
														6	P3	1317	v_start	CSC	v_start_CSC	6_v_start_CSC	P3_CSC	152.7
														6	P3	1318	v_start	CSC	v_start_CSC	6_v_start_CSC	P3_CSC	186.06
														6	P3	1319	v_start	STALL	v_start_STALL	6_v_start_STALL	P3_STALL	22.8
														6	P3	1320	v_start	CSC	v_start_CSC	6_v_start_CSC	P3_CSC	59.76
														6	P3	1321	v_start	CSC	v_start_CSC	6_v_start_CSC	P3_CSC	78.36
														6	P3	1322	v_start	SMACC	v_start_SMACC	6_v_start_SMACC	P3_SMACC	418.44
														6	P3	1323	v_start	CSC	v_start_CSC	6_v_start_CSC	P3_CSC	54.24
														6	P3	1324	v_start	CSC	v_start_CSC	6_v_start_CSC	P3_CSC	97.86
														6	P3	1325	v_start	CSC	v_start_CSC	6_v_start_CSC	P3_CSC	35.28
														6	P3	1326	v_start	SMACC	v_start_SMACC	6_v_start_SMACC	P3_SMACC	322.5
														6	P3	1327	v_start	CSC	v_start_CSC	6_v_start_CSC	P3_CSC	101.88
														6	P3	1328	v_start	CSC	v_start_CSC	6_v_start_CSC	P3_CSC	73.02
														6	P3	1329	v_start	CSC	v_start_CSC	6_v_start_CSC	P3_CSC	80.82
														6	P3	1330	v_start	STALL	v_start_STALL	6_v_start_STALL	P3_STALL	10.56
														6	P3	1331	v_start	STALL	v_start_STALL	6_v_start_STALL	P3_STALL	6.6
														6	P3	1332	v_start	CSC	v_start_CSC	6_v_start_CSC	P3_CSC	71.76
														6	P3	1333	v_start	CSC	v_start_CSC	6_v_start_CSC	P3_CSC	75.36
														6	P3	1334	v_start	CSC	v_start_CSC	6_v_start_CSC	P3_CSC	83.34
														6	P3	1335	v_start	CSC	v_start_CSC	6_v_start_CSC	P3_CSC	106.92
														6	P3	1336	v_start	CSC	v_start_CSC	6_v_start_CSC	P3_CSC	115.92
														6	P3	1337	v_start	SMACC	v_start_SMACC	6_v_start_SMACC	P3_SMACC	274.26
														6	P3	1338	v_start	CSC	v_start_CSC	6_v_start_CSC	P3_CSC	83.94
														6	P3	1339	v_start	CSC	v_start_CSC	6_v_start_CSC	P3_CSC	59.34
														6	P3	1340	v_start	CSC	v_start_CSC	6_v_start_CSC	P3_CSC	66.12
														6	P3	1341	v_start	CSC	v_start_CSC	6_v_start_CSC	P3_CSC	64.62
														6	P3	1342	v_start	CSC	v_start_CSC	6_v_start_CSC	P3_CSC	99.96
														6	P3	1343	v_start	CSC	v_start_CSC	6_v_start_CSC	P3_CSC	54
														6	P3	1344	v_start	CSC	v_start_CSC	6_v_start_CSC	P3_CSC	73.92
														6	P3	1345	v_start	CSC	v_start_CSC	6_v_start_CSC	P3_CSC	77.34
														6	P3	1346	v_start	CSC	v_start_CSC	6_v_start_CSC	P3_CSC	51.78
														6	P3	1347	v_start	CSC	v_start_CSC	6_v_start_CSC	P3_CSC	59.76
														6	P3	1348	v_start	CSC	v_start_CSC	6_v_start_CSC	P3_CSC	84.36
														6	P3	1349	v_start	SMACC	v_start_SMACC	6_v_start_SMACC	P3_SMACC	220.08
														6	P3	1350	v_start	SMACC	v_start_SMACC	6_v_start_SMACC	P3_SMACC	242.52
														6	P3	1351	v_start	SMACC	v_start_SMACC	6_v_start_SMACC	P3_SMACC	491.04
														6	P3	1352	v_start	STALL	v_start_STALL	6_v_start_STALL	P3_STALL	4.2
														6	P3	1353	v_start	SMACC	v_start_SMACC	6_v_start_SMACC	P3_SMACC	225.24
														6	P3	1354	v_start	STALL	v_start_STALL	6_v_start_STALL	P3_STALL	2.64
														6	P3	1355	v_start	CSC	v_start_CSC	6_v_start_CSC	P3_CSC	46.98
														6	P3	1356	v_start	CSC	v_start_CSC	6_v_start_CSC	P3_CSC	76.62
														6	P3	1357	v_start	CSC	v_start_CSC	6_v_start_CSC	P3_CSC	52.62
														6	P3	1358	v_start	CSC	v_start_CSC	6_v_start_CSC	P3_CSC	46.74
														6	P3	1359	v_start	CSC	v_start_CSC	6_v_start_CSC	P3_CSC	192.54
														6	P3	1360	v_start	STALL	v_start_STALL	6_v_start_STALL	P3_STALL	7.92
														6	P3	1361	v_start	STALL	v_start_STALL	6_v_start_STALL	P3_STALL	6.3
														6	P3	1362	v_start	STALL	v_start_STALL	6_v_start_STALL	P3_STALL	22.08
														6	P3	1363	v_start	STALL	v_start_STALL	6_v_start_STALL	P3_STALL	1.08
														6	P3	1364	v_start	CSC	v_start_CSC	6_v_start_CSC	P3_CSC	69.72
														6	P3	1365	v_start	CSC	v_start_CSC	6_v_start_CSC	P3_CSC	69.54
														6	P3	1366	v_start	CSC	v_start_CSC	6_v_start_CSC	P3_CSC	71.34
														6	P3	1367	v_start	CSC	v_start_CSC	6_v_start_CSC	P3_CSC	89.34
														6	P3	1368	v_start	CSC	v_start_CSC	6_v_start_CSC	P3_CSC	73.56
														6	P3	1369	v_start	CSC	v_start_CSC	6_v_start_CSC	P3_CSC	77.4
														6	P3	1370	v_start	CSC	v_start_CSC	6_v_start_CSC	P3_CSC	81.48
														6	P3	1371	v_start	CSC	v_start_CSC	6_v_start_CSC	P3_CSC	74.52
														6	P3	1372	v_start	CSC	v_start_CSC	6_v_start_CSC	P3_CSC	70.68
														6	P3	1373	v_start	SMACC	v_start_SMACC	6_v_start_SMACC	P3_SMACC	205.62
														6	P3	1374	v_start	STALL	v_start_STALL	6_v_start_STALL	P3_STALL	23.94
														6	P3	1375	v_start	CSC	v_start_CSC	6_v_start_CSC	P3_CSC	84.6
														6	P3	1376	v_start	CSC	v_start_CSC	6_v_start_CSC	P3_CSC	108.78
														6	P3	1377	v_start	SMACC	v_start_SMACC	6_v_start_SMACC	P3_SMACC	207.3
														6	P3	1378	v_start	CSC	v_start_CSC	6_v_start_CSC	P3_CSC	87.6
														6	P3	1379	v_start	CSC	v_start_CSC	6_v_start_CSC	P3_CSC	77.58
														6	P3	1380	v_start	CSC	v_start_CSC	6_v_start_CSC	P3_CSC	73.92
														6	P3	1381	v_start	CSC	v_start_CSC	6_v_start_CSC	P3_CSC	133.92
														6	P3	1382	v_start	SMACC	v_start_SMACC	6_v_start_SMACC	P3_SMACC	216.72
														6	P3	1383	v_start	CSC	v_start_CSC	6_v_start_CSC	P3_CSC	122.04
														6	P3	1384	v_start	STALL	v_start_STALL	6_v_start_STALL	P3_STALL	21.06
														6	P3	1385	v_start	CSC	v_start_CSC	6_v_start_CSC	P3_CSC	60.48
														6	P3	1386	v_start	CSC	v_start_CSC	6_v_start_CSC	P3_CSC	99.78
														6	P3	1387	v_start	CSC	v_start_CSC	6_v_start_CSC	P3_CSC	83.22
														6	P3	1388	v_start	CSC	v_start_CSC	6_v_start_CSC	P3_CSC	76.62
														6	P3	1389	v_start	CSC	v_start_CSC	6_v_start_CSC	P3_CSC	87.24
														6	P3	1390	v_start	SMACC	v_start_SMACC	6_v_start_SMACC	P3_SMACC	841.26
														6	P3	1391	v_start	CSC	v_start_CSC	6_v_start_CSC	P3_CSC	141.54
														6	P3	1392	v_start	CSC	v_start_CSC	6_v_start_CSC	P3_CSC	107.46
														6	P3	1393	v_start	SMACC	v_start_SMACC	6_v_start_SMACC	P3_SMACC	571.32
														6	P3	1394	v_start	SMACC	v_start_SMACC	6_v_start_SMACC	P3_SMACC	309.24
														6	P3	1395	v_start	CSC	v_start_CSC	6_v_start_CSC	P3_CSC	63.06
														6	P3	1396	v_start	SMACC	v_start_SMACC	6_v_start_SMACC	P3_SMACC	355.26
														6	P3	1397	v_start	CSC	v_start_CSC	6_v_start_CSC	P3_CSC	74.7
														6	P3	1398	v_start	CSC	v_start_CSC	6_v_start_CSC	P3_CSC	84.54
														6	P3	1399	v_start	CSC	v_start_CSC	6_v_start_CSC	P3_CSC	79.8
														6	P3	1400	v_start	CSC	v_start_CSC	6_v_start_CSC	P3_CSC	67.8
														6	P3	1401	v_start	CSC	v_start_CSC	6_v_start_CSC	P3_CSC	74.76
														6	P3	1402	v_start	CSC	v_start_CSC	6_v_start_CSC	P3_CSC	73.98
														6	P3	1403	v_start	CSC	v_start_CSC	6_v_start_CSC	P3_CSC	92.76
														6	P3	1404	v_start	CSC	v_start_CSC	6_v_start_CSC	P3_CSC	31.62
														6	P3	1405	v_start	SMACC	v_start_SMACC	6_v_start_SMACC	P3_SMACC	454.44
														0	P4	1406	v_start	CSC	v_start_CSC	0_v_start_CSC	P4_CSC	181.32
														0	P4	1407	v_end	CSC	v_end_CSC	0_v_end_CSC	P4_CSC	146.34
														0	P4	1408	v_start	CSC	v_start_CSC	0_v_start_CSC	P4_CSC	153
														0	P4	1409	v_end	CSC	v_end_CSC	0_v_end_CSC	P4_CSC	124.92
														0	P4	1410	v_start	CSC	v_start_CSC	0_v_start_CSC	P4_CSC	195.18
														0	P4	1411	v_end	CSC	v_end_CSC	0_v_end_CSC	P4_CSC	162.36
														0	P4	1412	v_start	CSC	v_start_CSC	0_v_start_CSC	P4_CSC	152.76
														0	P4	1413	v_end	CSC	v_end_CSC	0_v_end_CSC	P4_CSC	134.46
														0	P4	1414	v_start	CSC	v_start_CSC	0_v_start_CSC	P4_CSC	150.06
														0	P4	1415	v_end	CSC	v_end_CSC	0_v_end_CSC	P4_CSC	131.22
														0	P4	1416	v_start	CSC	v_start_CSC	0_v_start_CSC	P4_CSC	186.36
														0	P4	1417	v_end	SMACC	v_end_SMACC	0_v_end_SMACC	P4_SMACC	222.6
														0	P4	1418	v_start	CSC	v_start_CSC	0_v_start_CSC	P4_CSC	156.42
														0	P4	1419	v_end	CSC	v_end_CSC	0_v_end_CSC	P4_CSC	168.6
														0	P4	1420	v_start	CSC	v_start_CSC	0_v_start_CSC	P4_CSC	158.22
														0	P4	1421	v_end	CSC	v_end_CSC	0_v_end_CSC	P4_CSC	172.08
														0	P4	1422	v_start	CSC	v_start_CSC	0_v_start_CSC	P4_CSC	178.02
														0	P4	1423	v_end	CSC	v_end_CSC	0_v_end_CSC	P4_CSC	147.72
														0	P4	1424	v_start	SMACC	v_start_SMACC	0_v_start_SMACC	P4_SMACC	469.56
														0	P4	1425	v_end	SMACC	v_end_SMACC	0_v_end_SMACC	P4_SMACC	872.58
														0	P4	1426	v_start	CSC	v_start_CSC	0_v_start_CSC	P4_CSC	132
														0	P4	1427	v_end	CSC	v_end_CSC	0_v_end_CSC	P4_CSC	143.76
														0	P4	1428	v_start	CSC	v_start_CSC	0_v_start_CSC	P4_CSC	116.7
														0	P4	1429	v_end	CSC	v_end_CSC	0_v_end_CSC	P4_CSC	105.78
														0	P4	1430	v_start	CSC	v_start_CSC	0_v_start_CSC	P4_CSC	154.02
														0	P4	1431	v_end	CSC	v_end_CSC	0_v_end_CSC	P4_CSC	136.14
														0	P4	1432	v_start	CSC	v_start_CSC	0_v_start_CSC	P4_CSC	162.6
														0	P4	1433	v_end	CSC	v_end_CSC	0_v_end_CSC	P4_CSC	149.1
														0	P4	1434	v_start	CSC	v_start_CSC	0_v_start_CSC	P4_CSC	115.86
														0	P4	1435	v_end	CSC	v_end_CSC	0_v_end_CSC	P4_CSC	115.86
														0	P4	1436	v_start	STALL	v_start_STALL	0_v_start_STALL	P4_STALL	39.12
														0	P4	1437	v_end	STALL	v_end_STALL	0_v_end_STALL	P4_STALL	28.14
														0	P4	1438	v_start	CSC	v_start_CSC	0_v_start_CSC	P4_CSC	194.34
														0	P4	1439	v_end	CSC	v_end_CSC	0_v_end_CSC	P4_CSC	146.28
														0	P4	1440	v_start	CSC	v_start_CSC	0_v_start_CSC	P4_CSC	161.94
														0	P4	1441	v_end	CSC	v_end_CSC	0_v_end_CSC	P4_CSC	143.64
														0	P4	1442	v_start	CSC	v_start_CSC	0_v_start_CSC	P4_CSC	122.34
														0	P4	1443	v_end	CSC	v_end_CSC	0_v_end_CSC	P4_CSC	149.64
														0	P4	1444	v_start	CSC	v_start_CSC	0_v_start_CSC	P4_CSC	169.92
														0	P4	1445	v_end	CSC	v_end_CSC	0_v_end_CSC	P4_CSC	117.18
														0	P4	1446	v_start	CSC	v_start_CSC	0_v_start_CSC	P4_CSC	136.14
														0	P4	1447	v_end	CSC	v_end_CSC	0_v_end_CSC	P4_CSC	144.54
														0	P4	1448	v_start	CSC	v_start_CSC	0_v_start_CSC	P4_CSC	156.72
														0	P4	1449	v_end	CSC	v_end_CSC	0_v_end_CSC	P4_CSC	136.32
														0	P4	1450	v_start	CSC	v_start_CSC	0_v_start_CSC	P4_CSC	166.62
														0	P4	1451	v_end	CSC	v_end_CSC	0_v_end_CSC	P4_CSC	135.12
														0	P4	1452	v_start	CSC	v_start_CSC	0_v_start_CSC	P4_CSC	160.26
														0	P4	1453	v_end	CSC	v_end_CSC	0_v_end_CSC	P4_CSC	156.36
														0	P4	1454	v_start	CSC	v_start_CSC	0_v_start_CSC	P4_CSC	148.5
														0	P4	1455	v_end	CSC	v_end_CSC	0_v_end_CSC	P4_CSC	135.48
														0	P4	1456	v_start	CSC	v_start_CSC	0_v_start_CSC	P4_CSC	156.36
														0	P4	1457	v_end	CSC	v_end_CSC	0_v_end_CSC	P4_CSC	144.6
														0	P4	1458	v_start	CSC	v_start_CSC	0_v_start_CSC	P4_CSC	151.44
														0	P4	1459	v_end	CSC	v_end_CSC	0_v_end_CSC	P4_CSC	134.46
														0	P4	1460	v_start	CSC	v_start_CSC	0_v_start_CSC	P4_CSC	140.28
														0	P4	1461	v_end	CSC	v_end_CSC	0_v_end_CSC	P4_CSC	129.12
														0	P4	1462	v_start	CSC	v_start_CSC	0_v_start_CSC	P4_CSC	162.66
														0	P4	1463	v_end	CSC	v_end_CSC	0_v_end_CSC	P4_CSC	135.54
														0	P4	1464	v_start	CSC	v_start_CSC	0_v_start_CSC	P4_CSC	155.28
														0	P4	1465	v_end	CSC	v_end_CSC	0_v_end_CSC	P4_CSC	131.82
														0	P4	1466	v_start	CSC	v_start_CSC	0_v_start_CSC	P4_CSC	182.64
														0	P4	1467	v_end	CSC	v_end_CSC	0_v_end_CSC	P4_CSC	152.34
														0	P4	1468	v_start	CSC	v_start_CSC	0_v_start_CSC	P4_CSC	170.16
														0	P4	1469	v_end	CSC	v_end_CSC	0_v_end_CSC	P4_CSC	126
														0	P4	1470	v_start	CSC	v_start_CSC	0_v_start_CSC	P4_CSC	163.98
														0	P4	1471	v_end	CSC	v_end_CSC	0_v_end_CSC	P4_CSC	140.52
														0	P4	1472	v_start	CSC	v_start_CSC	0_v_start_CSC	P4_CSC	169.2
														0	P4	1473	v_end	CSC	v_end_CSC	0_v_end_CSC	P4_CSC	114.54
														0	P4	1474	v_start	SMACC	v_start_SMACC	0_v_start_SMACC	P4_SMACC	695.1
														0	P4	1475	v_end	SMACC	v_end_SMACC	0_v_end_SMACC	P4_SMACC	330.24
														0	P4	1476	v_start	CSC	v_start_CSC	0_v_start_CSC	P4_CSC	194.52
														0	P4	1477	v_end	CSC	v_end_CSC	0_v_end_CSC	P4_CSC	147.84
														0	P4	1478	v_start	CSC	v_start_CSC	0_v_start_CSC	P4_CSC	112.8
														0	P4	1479	v_end	CSC	v_end_CSC	0_v_end_CSC	P4_CSC	136.8
														0	P4	1480	v_start	CSC	v_start_CSC	0_v_start_CSC	P4_CSC	171.36
														0	P4	1481	v_end	CSC	v_end_CSC	0_v_end_CSC	P4_CSC	174
														0	P4	1482	v_start	CSC	v_start_CSC	0_v_start_CSC	P4_CSC	133.62
														0	P4	1483	v_end	CSC	v_end_CSC	0_v_end_CSC	P4_CSC	144.72
														0	P4	1484	v_start	CSC	v_start_CSC	0_v_start_CSC	P4_CSC	158.4
														0	P4	1485	v_end	CSC	v_end_CSC	0_v_end_CSC	P4_CSC	143.34
														0	P4	1486	v_start	CSC	v_start_CSC	0_v_start_CSC	P4_CSC	181.38
														0	P4	1487	v_end	CSC	v_end_CSC	0_v_end_CSC	P4_CSC	190.8
														0	P4	1488	v_start	CSC	v_start_CSC	0_v_start_CSC	P4_CSC	165.84
														0	P4	1489	v_end	CSC	v_end_CSC	0_v_end_CSC	P4_CSC	156.48
														0	P4	1490	v_start	CSC	v_start_CSC	0_v_start_CSC	P4_CSC	170.52
														0	P4	1491	v_end	CSC	v_end_CSC	0_v_end_CSC	P4_CSC	181.5
														0	P4	1492	v_start	CSC	v_start_CSC	0_v_start_CSC	P4_CSC	145.32
														0	P4	1493	v_end	CSC	v_end_CSC	0_v_end_CSC	P4_CSC	147.36
														0	P4	1494	v_start	CSC	v_start_CSC	0_v_start_CSC	P4_CSC	160.2
														0	P4	1495	v_end	CSC	v_end_CSC	0_v_end_CSC	P4_CSC	107.82
														0	P4	1496	v_start	CSC	v_start_CSC	0_v_start_CSC	P4_CSC	138.06
														0	P4	1497	v_end	CSC	v_end_CSC	0_v_end_CSC	P4_CSC	168.78
														0	P4	1498	v_start	CSC	v_start_CSC	0_v_start_CSC	P4_CSC	151.74
														0	P4	1499	v_end	CSC	v_end_CSC	0_v_end_CSC	P4_CSC	194.52
														0	P4	1500	v_start	CSC	v_start_CSC	0_v_start_CSC	P4_CSC	187.38
														0	P4	1501	v_end	CSC	v_end_CSC	0_v_end_CSC	P4_CSC	144
														0	P4	1502	v_start	CSC	v_start_CSC	0_v_start_CSC	P4_CSC	140.52
														0	P4	1503	v_end	CSC	v_end_CSC	0_v_end_CSC	P4_CSC	124.92
														3	P4	1504	v_start	CSC	v_start_CSC	3_v_start_CSC	P4_CSC	167.94
														3	P4	1505	v_start	STALL	v_start_STALL	3_v_start_STALL	P4_STALL	50.28
														3	P4	1506	v_start	CSC	v_start_CSC	3_v_start_CSC	P4_CSC	128.4
														3	P4	1507	v_start	CSC	v_start_CSC	3_v_start_CSC	P4_CSC	179.94
														3	P4	1508	v_start	SMACC	v_start_SMACC	3_v_start_SMACC	P4_SMACC	282.36
														3	P4	1509	v_start	CSC	v_start_CSC	3_v_start_CSC	P4_CSC	154.32
														3	P4	1510	v_start	SMACC	v_start_SMACC	3_v_start_SMACC	P4_SMACC	573.48
														3	P4	1511	v_start	CSC	v_start_CSC	3_v_start_CSC	P4_CSC	226.56
														3	P4	1512	v_start	STALL	v_start_STALL	3_v_start_STALL	P4_STALL	11.64
														3	P4	1513	v_start	CSC	v_start_CSC	3_v_start_CSC	P4_CSC	159.54
														3	P4	1514	v_start	STALL	v_start_STALL	3_v_start_STALL	P4_STALL	69.54
														3	P4	1515	v_start	STALL	v_start_STALL	3_v_start_STALL	P4_STALL	96.24
														3	P4	1516	v_start	CSC	v_start_CSC	3_v_start_CSC	P4_CSC	222.54
														3	P4	1517	v_start	CSC	v_start_CSC	3_v_start_CSC	P4_CSC	186.24
														3	P4	1518	v_start	CSC	v_start_CSC	3_v_start_CSC	P4_CSC	126.18
														3	P4	1519	v_start	CSC	v_start_CSC	3_v_start_CSC	P4_CSC	177.6
														3	P4	1520	v_start	CSC	v_start_CSC	3_v_start_CSC	P4_CSC	197.58
														3	P4	1521	v_start	CSC	v_start_CSC	3_v_start_CSC	P4_CSC	166.98
														3	P4	1522	v_start	CSC	v_start_CSC	3_v_start_CSC	P4_CSC	187.8
														3	P4	1523	v_start	CSC	v_start_CSC	3_v_start_CSC	P4_CSC	161.52
														3	P4	1524	v_start	SMACC	v_start_SMACC	3_v_start_SMACC	P4_SMACC	578.52
														3	P4	1525	v_start	CSC	v_start_CSC	3_v_start_CSC	P4_CSC	152.28
														3	P4	1526	v_start	CSC	v_start_CSC	3_v_start_CSC	P4_CSC	185.52
														3	P4	1527	v_start	CSC	v_start_CSC	3_v_start_CSC	P4_CSC	128.88
														3	P4	1528	v_start	CSC	v_start_CSC	3_v_start_CSC	P4_CSC	200.82
														3	P4	1529	v_start	SMACC	v_start_SMACC	3_v_start_SMACC	P4_SMACC	758.16
														3	P4	1530	v_start	CSC	v_start_CSC	3_v_start_CSC	P4_CSC	210.18
														3	P4	1531	v_start	CSC	v_start_CSC	3_v_start_CSC	P4_CSC	232.44
														3	P4	1532	v_start	CSC	v_start_CSC	3_v_start_CSC	P4_CSC	124.32
														3	P4	1533	v_start	SMACC	v_start_SMACC	3_v_start_SMACC	P4_SMACC	441.24
														3	P4	1534	v_start	CSC	v_start_CSC	3_v_start_CSC	P4_CSC	152.4
														3	P4	1535	v_start	CSC	v_start_CSC	3_v_start_CSC	P4_CSC	154.56
														3	P4	1536	v_start	CSC	v_start_CSC	3_v_start_CSC	P4_CSC	186.24
														3	P4	1537	v_start	CSC	v_start_CSC	3_v_start_CSC	P4_CSC	156.36
														3	P4	1538	v_start	STALL	v_start_STALL	3_v_start_STALL	P4_STALL	74.88
														3	P4	1539	v_start	STALL	v_start_STALL	3_v_start_STALL	P4_STALL	19.98
														3	P4	1540	v_start	SMACC	v_start_SMACC	3_v_start_SMACC	P4_SMACC	378.18
														3	P4	1541	v_start	CSC	v_start_CSC	3_v_start_CSC	P4_CSC	173.7
														3	P4	1542	v_start	CSC	v_start_CSC	3_v_start_CSC	P4_CSC	159.6
														3	P4	1543	v_start	CSC	v_start_CSC	3_v_start_CSC	P4_CSC	203.52
														3	P4	1544	v_start	CSC	v_start_CSC	3_v_start_CSC	P4_CSC	162.3
														3	P4	1545	v_start	CSC	v_start_CSC	3_v_start_CSC	P4_CSC	201.9
														3	P4	1546	v_start	CSC	v_start_CSC	3_v_start_CSC	P4_CSC	208.74
														3	P4	1547	v_start	CSC	v_start_CSC	3_v_start_CSC	P4_CSC	238.26
														3	P4	1548	v_start	CSC	v_start_CSC	3_v_start_CSC	P4_CSC	174.96
														3	P4	1549	v_start	STALL	v_start_STALL	3_v_start_STALL	P4_STALL	3.48
														3	P4	1550	v_start	STALL	v_start_STALL	3_v_start_STALL	P4_STALL	16.02
														3	P4	1551	v_start	CSC	v_start_CSC	3_v_start_CSC	P4_CSC	185.1
														3	P4	1552	v_start	CSC	v_start_CSC	3_v_start_CSC	P4_CSC	177.84
														3	P4	1553	v_start	CSC	v_start_CSC	3_v_start_CSC	P4_CSC	173.46
														3	P4	1554	v_start	CSC	v_start_CSC	3_v_start_CSC	P4_CSC	248.82
														3	P4	1555	v_start	STALL	v_start_STALL	3_v_start_STALL	P4_STALL	89.22
														3	P4	1556	v_start	CSC	v_start_CSC	3_v_start_CSC	P4_CSC	160.92
														3	P4	1557	v_start	CSC	v_start_CSC	3_v_start_CSC	P4_CSC	199.26
														3	P4	1558	v_start	CSC	v_start_CSC	3_v_start_CSC	P4_CSC	193.86
														3	P4	1559	v_start	CSC	v_start_CSC	3_v_start_CSC	P4_CSC	181.2
														3	P4	1560	v_start	CSC	v_start_CSC	3_v_start_CSC	P4_CSC	135.9
														3	P4	1561	v_start	CSC	v_start_CSC	3_v_start_CSC	P4_CSC	122.22
														3	P4	1562	v_start	SMACC	v_start_SMACC	3_v_start_SMACC	P4_SMACC	462.78
														3	P4	1563	v_start	CSC	v_start_CSC	3_v_start_CSC	P4_CSC	166.14
														3	P4	1564	v_start	CSC	v_start_CSC	3_v_start_CSC	P4_CSC	202.32
														3	P4	1565	v_start	CSC	v_start_CSC	3_v_start_CSC	P4_CSC	236.64
														3	P4	1566	v_start	CSC	v_start_CSC	3_v_start_CSC	P4_CSC	139.44
														3	P4	1567	v_start	CSC	v_start_CSC	3_v_start_CSC	P4_CSC	184.8
														3	P4	1568	v_start	CSC	v_start_CSC	3_v_start_CSC	P4_CSC	169.26
														3	P4	1569	v_start	CSC	v_start_CSC	3_v_start_CSC	P4_CSC	155.46
														3	P4	1570	v_start	SMACC	v_start_SMACC	3_v_start_SMACC	P4_SMACC	614.34
														3	P4	1571	v_start	SMACC	v_start_SMACC	3_v_start_SMACC	P4_SMACC	709.2
														3	P4	1572	v_start	CSC	v_start_CSC	3_v_start_CSC	P4_CSC	202.38
														3	P4	1573	v_start	CSC	v_start_CSC	3_v_start_CSC	P4_CSC	158.46
														3	P4	1574	v_start	CSC	v_start_CSC	3_v_start_CSC	P4_CSC	206.64
														3	P4	1575	v_start	CSC	v_start_CSC	3_v_start_CSC	P4_CSC	220.14
														3	P4	1576	v_start	CSC	v_start_CSC	3_v_start_CSC	P4_CSC	208.02
														3	P4	1577	v_start	SMACC	v_start_SMACC	3_v_start_SMACC	P4_SMACC	723.96
														3	P4	1578	v_start	STALL	v_start_STALL	3_v_start_STALL	P4_STALL	6.42
														3	P4	1579	v_start	STALL	v_start_STALL	3_v_start_STALL	P4_STALL	95.88
														3	P4	1580	v_start	STALL	v_start_STALL	3_v_start_STALL	P4_STALL	2.52
														3	P4	1581	v_start	CSC	v_start_CSC	3_v_start_CSC	P4_CSC	157.32
														3	P4	1582	v_start	CSC	v_start_CSC	3_v_start_CSC	P4_CSC	159.18
														3	P4	1583	v_start	STALL	v_start_STALL	3_v_start_STALL	P4_STALL	10.68
														3	P4	1584	v_start	CSC	v_start_CSC	3_v_start_CSC	P4_CSC	159.48
														3	P4	1585	v_start	CSC	v_start_CSC	3_v_start_CSC	P4_CSC	225.72
														3	P4	1586	v_start	CSC	v_start_CSC	3_v_start_CSC	P4_CSC	206.34
														3	P4	1587	v_start	STALL	v_start_STALL	3_v_start_STALL	P4_STALL	19.2
														3	P4	1588	v_start	CSC	v_start_CSC	3_v_start_CSC	P4_CSC	150.9
														3	P4	1589	v_start	SMACC	v_start_SMACC	3_v_start_SMACC	P4_SMACC	283.68
														3	P4	1590	v_start	CSC	v_start_CSC	3_v_start_CSC	P4_CSC	158.7
														3	P4	1591	v_start	CSC	v_start_CSC	3_v_start_CSC	P4_CSC	194.46
														3	P4	1592	v_start	CSC	v_start_CSC	3_v_start_CSC	P4_CSC	184.62
														3	P4	1593	v_start	CSC	v_start_CSC	3_v_start_CSC	P4_CSC	152.34
														3	P4	1594	v_start	CSC	v_start_CSC	3_v_start_CSC	P4_CSC	149.58
														3	P4	1595	v_start	SMACC	v_start_SMACC	3_v_start_SMACC	P4_SMACC	447.78
														3	P4	1596	v_start	CSC	v_start_CSC	3_v_start_CSC	P4_CSC	185.46
														3	P4	1597	v_start	CSC	v_start_CSC	3_v_start_CSC	P4_CSC	181.02
														3	P4	1598	v_start	CSC	v_start_CSC	3_v_start_CSC	P4_CSC	180.96
														3	P4	1599	v_start	CSC	v_start_CSC	3_v_start_CSC	P4_CSC	142.56
														3	P4	1600	v_start	CSC	v_start_CSC	3_v_start_CSC	P4_CSC	185.22
														3	P4	1601	v_start	CSC	v_start_CSC	3_v_start_CSC	P4_CSC	182.76
														3	P4	1602	v_start	CSC	v_start_CSC	3_v_start_CSC	P4_CSC	130.2
														3	P4	1603	v_start	CSC	v_start_CSC	3_v_start_CSC	P4_CSC	246.6
														3	P4	1604	v_start	CSC	v_start_CSC	3_v_start_CSC	P4_CSC	132.54
														3	P4	1605	v_start	CSC	v_start_CSC	3_v_start_CSC	P4_CSC	182.34
														3	P4	1606	v_start	CSC	v_start_CSC	3_v_start_CSC	P4_CSC	167.64
														3	P4	1607	v_start	CSC	v_start_CSC	3_v_start_CSC	P4_CSC	174.54
														3	P4	1608	v_start	CSC	v_start_CSC	3_v_start_CSC	P4_CSC	138.84
														3	P4	1609	v_start	CSC	v_start_CSC	3_v_start_CSC	P4_CSC	197.64
														3	P4	1610	v_start	CSC	v_start_CSC	3_v_start_CSC	P4_CSC	177.24
														3	P4	1611	v_start	CSC	v_start_CSC	3_v_start_CSC	P4_CSC	135.3
														3	P4	1612	v_start	CSC	v_start_CSC	3_v_start_CSC	P4_CSC	164.64
														3	P4	1613	v_start	CSC	v_start_CSC	3_v_start_CSC	P4_CSC	156.96
														3	P4	1614	v_start	CSC	v_start_CSC	3_v_start_CSC	P4_CSC	166.62
														3	P4	1615	v_start	CSC	v_start_CSC	3_v_start_CSC	P4_CSC	178.2
														3	P4	1616	v_start	CSC	v_start_CSC	3_v_start_CSC	P4_CSC	201.3
														3	P4	1617	v_start	CSC	v_start_CSC	3_v_start_CSC	P4_CSC	194.46
														3	P4	1618	v_start	CSC	v_start_CSC	3_v_start_CSC	P4_CSC	225.72
														3	P4	1619	v_start	CSC	v_start_CSC	3_v_start_CSC	P4_CSC	198
														6	P4	1620	v_start	CSC	v_start_CSC	6_v_start_CSC	P4_CSC	174.66
														6	P4	1621	v_start	CSC	v_start_CSC	6_v_start_CSC	P4_CSC	152.88
														6	P4	1622	v_start	SMACC	v_start_SMACC	6_v_start_SMACC	P4_SMACC	306.84
														6	P4	1623	v_start	CSC	v_start_CSC	6_v_start_CSC	P4_CSC	154.38
														6	P4	1624	v_start	SMACC	v_start_SMACC	6_v_start_SMACC	P4_SMACC	431.88
														6	P4	1625	v_start	SMACC	v_start_SMACC	6_v_start_SMACC	P4_SMACC	481.56
														6	P4	1626	v_start	CSC	v_start_CSC	6_v_start_CSC	P4_CSC	189.6
														6	P4	1627	v_start	CSC	v_start_CSC	6_v_start_CSC	P4_CSC	162.24
														6	P4	1628	v_start	CSC	v_start_CSC	6_v_start_CSC	P4_CSC	196.44
														6	P4	1629	v_start	SMACC	v_start_SMACC	6_v_start_SMACC	P4_SMACC	313.8
														6	P4	1630	v_start	CSC	v_start_CSC	6_v_start_CSC	P4_CSC	177.9
														6	P4	1631	v_start	CSC	v_start_CSC	6_v_start_CSC	P4_CSC	118.32
														6	P4	1632	v_start	CSC	v_start_CSC	6_v_start_CSC	P4_CSC	192.42
														6	P4	1633	v_start	CSC	v_start_CSC	6_v_start_CSC	P4_CSC	141.24
														6	P4	1634	v_start	CSC	v_start_CSC	6_v_start_CSC	P4_CSC	131.88
														6	P4	1635	v_start	CSC	v_start_CSC	6_v_start_CSC	P4_CSC	130.92
														6	P4	1636	v_start	CSC	v_start_CSC	6_v_start_CSC	P4_CSC	211.68
														6	P4	1637	v_start	CSC	v_start_CSC	6_v_start_CSC	P4_CSC	139.86
														6	P4	1638	v_start	CSC	v_start_CSC	6_v_start_CSC	P4_CSC	114.72
														6	P4	1639	v_start	CSC	v_start_CSC	6_v_start_CSC	P4_CSC	220.68
														6	P4	1640	v_start	CSC	v_start_CSC	6_v_start_CSC	P4_CSC	195
														6	P4	1641	v_start	CSC	v_start_CSC	6_v_start_CSC	P4_CSC	145.68
														6	P4	1642	v_start	CSC	v_start_CSC	6_v_start_CSC	P4_CSC	165.06
														6	P4	1643	v_start	CSC	v_start_CSC	6_v_start_CSC	P4_CSC	143.64
														6	P4	1644	v_start	SMACC	v_start_SMACC	6_v_start_SMACC	P4_SMACC	257.04
														6	P4	1645	v_start	SMACC	v_start_SMACC	6_v_start_SMACC	P4_SMACC	860.28
														6	P4	1646	v_start	SMACC	v_start_SMACC	6_v_start_SMACC	P4_SMACC	1168.56
														6	P4	1647	v_start	STALL	v_start_STALL	6_v_start_STALL	P4_STALL	12.3
														6	P4	1648	v_start	SMACC	v_start_SMACC	6_v_start_SMACC	P4_SMACC	754.8
														6	P4	1649	v_start	CSC	v_start_CSC	6_v_start_CSC	P4_CSC	177.9
														6	P4	1650	v_start	CSC	v_start_CSC	6_v_start_CSC	P4_CSC	155.52
														6	P4	1651	v_start	CSC	v_start_CSC	6_v_start_CSC	P4_CSC	236.88
														6	P4	1652	v_start	CSC	v_start_CSC	6_v_start_CSC	P4_CSC	162.72
														6	P4	1653	v_start	CSC	v_start_CSC	6_v_start_CSC	P4_CSC	151.8
														6	P4	1654	v_start	CSC	v_start_CSC	6_v_start_CSC	P4_CSC	161.82
														6	P4	1655	v_start	CSC	v_start_CSC	6_v_start_CSC	P4_CSC	222.78
														6	P4	1656	v_start	CSC	v_start_CSC	6_v_start_CSC	P4_CSC	140.7
														6	P4	1657	v_start	CSC	v_start_CSC	6_v_start_CSC	P4_CSC	186
														6	P4	1658	v_start	CSC	v_start_CSC	6_v_start_CSC	P4_CSC	189.18
														6	P4	1659	v_start	CSC	v_start_CSC	6_v_start_CSC	P4_CSC	168.54
														6	P4	1660	v_start	STALL	v_start_STALL	6_v_start_STALL	P4_STALL	2.76
														6	P4	1661	v_start	CSC	v_start_CSC	6_v_start_CSC	P4_CSC	191.52
														6	P4	1662	v_start	CSC	v_start_CSC	6_v_start_CSC	P4_CSC	152.1
														6	P4	1663	v_start	CSC	v_start_CSC	6_v_start_CSC	P4_CSC	174.3
														6	P4	1664	v_start	CSC	v_start_CSC	6_v_start_CSC	P4_CSC	184.08
														6	P4	1665	v_start	CSC	v_start_CSC	6_v_start_CSC	P4_CSC	209.04
														6	P4	1666	v_start	STALL	v_start_STALL	6_v_start_STALL	P4_STALL	85.8
														6	P4	1667	v_start	STALL	v_start_STALL	6_v_start_STALL	P4_STALL	54.36
														6	P4	1668	v_start	CSC	v_start_CSC	6_v_start_CSC	P4_CSC	206.46
														6	P4	1669	v_start	CSC	v_start_CSC	6_v_start_CSC	P4_CSC	196.5
														6	P4	1670	v_start	CSC	v_start_CSC	6_v_start_CSC	P4_CSC	187.38
														6	P4	1671	v_start	CSC	v_start_CSC	6_v_start_CSC	P4_CSC	184.32
														6	P4	1672	v_start	SMACC	v_start_SMACC	6_v_start_SMACC	P4_SMACC	264.06
														6	P4	1673	v_start	CSC	v_start_CSC	6_v_start_CSC	P4_CSC	156.18
														6	P4	1674	v_start	CSC	v_start_CSC	6_v_start_CSC	P4_CSC	158.04
														6	P4	1675	v_start	CSC	v_start_CSC	6_v_start_CSC	P4_CSC	187.44
														6	P4	1676	v_start	CSC	v_start_CSC	6_v_start_CSC	P4_CSC	212.04
														6	P4	1677	v_start	CSC	v_start_CSC	6_v_start_CSC	P4_CSC	191.28
														6	P4	1678	v_start	CSC	v_start_CSC	6_v_start_CSC	P4_CSC	175.98
														6	P4	1679	v_start	CSC	v_start_CSC	6_v_start_CSC	P4_CSC	193.8
														6	P4	1680	v_start	STALL	v_start_STALL	6_v_start_STALL	P4_STALL	71.82
														6	P4	1681	v_start	CSC	v_start_CSC	6_v_start_CSC	P4_CSC	181.62
														6	P4	1682	v_start	CSC	v_start_CSC	6_v_start_CSC	P4_CSC	220.62
														6	P4	1683	v_start	CSC	v_start_CSC	6_v_start_CSC	P4_CSC	160.38
														6	P4	1684	v_start	CSC	v_start_CSC	6_v_start_CSC	P4_CSC	202.86
														6	P4	1685	v_start	CSC	v_start_CSC	6_v_start_CSC	P4_CSC	159.78
														6	P4	1686	v_start	CSC	v_start_CSC	6_v_start_CSC	P4_CSC	192.12
														6	P4	1687	v_start	CSC	v_start_CSC	6_v_start_CSC	P4_CSC	162.24
														6	P4	1688	v_start	STALL	v_start_STALL	6_v_start_STALL	P4_STALL	34.5
														6	P4	1689	v_start	CSC	v_start_CSC	6_v_start_CSC	P4_CSC	155.82
														6	P4	1690	v_start	CSC	v_start_CSC	6_v_start_CSC	P4_CSC	202.14
														6	P4	1691	v_start	CSC	v_start_CSC	6_v_start_CSC	P4_CSC	187.2
														6	P4	1692	v_start	CSC	v_start_CSC	6_v_start_CSC	P4_CSC	242.58
														6	P4	1693	v_start	CSC	v_start_CSC	6_v_start_CSC	P4_CSC	163.38
														6	P4	1694	v_start	CSC	v_start_CSC	6_v_start_CSC	P4_CSC	160.14
														6	P4	1695	v_start	CSC	v_start_CSC	6_v_start_CSC	P4_CSC	219.6
														6	P4	1696	v_start	CSC	v_start_CSC	6_v_start_CSC	P4_CSC	196.5
														6	P4	1697	v_start	CSC	v_start_CSC	6_v_start_CSC	P4_CSC	171.72
														6	P4	1698	v_start	CSC	v_start_CSC	6_v_start_CSC	P4_CSC	175.5
														6	P4	1699	v_start	CSC	v_start_CSC	6_v_start_CSC	P4_CSC	189.3
														6	P4	1700	v_start	CSC	v_start_CSC	6_v_start_CSC	P4_CSC	196.68
														6	P4	1701	v_start	CSC	v_start_CSC	6_v_start_CSC	P4_CSC	156.66
														6	P4	1702	v_start	CSC	v_start_CSC	6_v_start_CSC	P4_CSC	209.7
														6	P4	1703	v_start	CSC	v_start_CSC	6_v_start_CSC	P4_CSC	206.28
														6	P4	1704	v_start	SMACC	v_start_SMACC	6_v_start_SMACC	P4_SMACC	362.34
														6	P4	1705	v_start	CSC	v_start_CSC	6_v_start_CSC	P4_CSC	176.04
														6	P4	1706	v_start	CSC	v_start_CSC	6_v_start_CSC	P4_CSC	163.5
														6	P4	1707	v_start	CSC	v_start_CSC	6_v_start_CSC	P4_CSC	181.56
														6	P4	1708	v_start	SMACC	v_start_SMACC	6_v_start_SMACC	P4_SMACC	863.22
														6	P4	1709	v_start	CSC	v_start_CSC	6_v_start_CSC	P4_CSC	183.78
														6	P4	1710	v_start	CSC	v_start_CSC	6_v_start_CSC	P4_CSC	214.14
														6	P4	1711	v_start	CSC	v_start_CSC	6_v_start_CSC	P4_CSC	167.58
														6	P4	1712	v_start	CSC	v_start_CSC	6_v_start_CSC	P4_CSC	188.52
														6	P4	1713	v_start	CSC	v_start_CSC	6_v_start_CSC	P4_CSC	192.72
														6	P4	1714	v_start	CSC	v_start_CSC	6_v_start_CSC	P4_CSC	175.92
														6	P4	1715	v_start	CSC	v_start_CSC	6_v_start_CSC	P4_CSC	162.18
														6	P4	1716	v_start	CSC	v_start_CSC	6_v_start_CSC	P4_CSC	160.5
														6	P4	1717	v_start	SMACC	v_start_SMACC	6_v_start_SMACC	P4_SMACC	657.3
														6	P4	1718	v_start	CSC	v_start_CSC	6_v_start_CSC	P4_CSC	198.06
														6	P4	1719	v_start	CSC	v_start_CSC	6_v_start_CSC	P4_CSC	117.42
														6	P4	1720	v_start	CSC	v_start_CSC	6_v_start_CSC	P4_CSC	161.22
														6	P4	1721	v_start	CSC	v_start_CSC	6_v_start_CSC	P4_CSC	153.54
														6	P4	1722	v_start	CSC	v_start_CSC	6_v_start_CSC	P4_CSC	149.1
														6	P4	1723	v_start	CSC	v_start_CSC	6_v_start_CSC	P4_CSC	159.96
