# Supplementary material for: Tethering of cellulose synthase to microtubules dampens mechano-induced cytoskeletal organization in Arabidopsis pavement cells
Source: Nat Plants. 2022 Aug 18;8(9):1064–73. doi: 10.1038/s41477-022-01218-7 (PMC9477734; doi:10.1038/s41477-022-01218-7)
Supplement: Source Data Supplementary Fig. 8 — Statistical source and data. [file 41477_2022_1218_MOESM16_ESM.xlsx]

## Sheet: Supp. Fig. 8
	Supporting Figure 8D
		Time	Dataset	Position / Seedling	Cell number	Frames	Cell Area	CESA density [µm^-2]
		0	II	P1	1	16	443	1.25914
		0	II	P1	2	16	433	1.35523
		0	II	P1	3	16	118	1.25604
		0	II	P1	4	16	303	1.40136
		0	II	P1	5	16	306	1.26708
		0	II	P1	6	16	347	1.24978
		0	II	P2	7	16	404	0.971071
		0	II	P2	8	16	194	1.38821
		0	II	P2	9	16	313	0.803275
		0	II	P2	10	16	406	0.709514
		0	II	P2	11	16	367	0.886649
		0	II	P2	12	16	177	1.34075
		0	II	P2	13	16	195	1.19147
		0	II	P4	14	16	360	0.880868
		0	II	P4	15	16	120	0.836146
		0	II	P4	16	16	611	0.966142
		0	II	P4	17	16	440	0.970028
		0	II	P4	18	16	124	0.896875
		0	II	P4	19	16	477	0.748139
		0	II	P4	20	16	213	0.77189
		0	II	P5	21	16	205	0.603049
		0	II	P5	22	16	220	0.760341
		0	II	P5	23	16	155	0.80129
		0	II	P5	24	16	349	0.624105
		0	II	P5	25	16	350	0.653036
		0	II	P5	26	16	244	0.585707
		0	II	P5	27	16	354	0.48923
		3	II	P1	1	16	443	0.708014
		3	II	P1	2	16	433	0.585566
		3	II	P1	3	16	118	0.577648
		3	II	P1	4	16	303	0.572195
		3	II	P1	5	16	306	0.563072
		3	II	P1	6	16	347	0.444777
		3	II	P2	7	16	404	0.494864
		3	II	P2	8	16	194	0.428802
		3	II	P2	9	16	313	0.414137
		3	II	P2	10	16	401	0.52207
		3	II	P2	11	16	367	0.425238
		3	II	P2	12	16	177	0.385169
		3	II	P2	13	16	195	0.562115
		3	II	P4	14	16	360	0.418437
		3	II	P4	15	16	120	0.493646
		3	II	P4	16	16	611	0.530749
		3	II	P4	17	16	440	0.50196
		3	II	P4	18	16	124	0.517843
		3	II	P4	19	16	477	0.617374
		3	II	P4	20	16	213	0.585094
		3	II	P5	21	16	205	0.319939
		3	II	P5	22	16	220	0.433125
		3	II	P5	23	16	155	0.365403
		3	II	P5	24	16	349	0.404692
		3	II	P5	25	16	350	0.330786
		3	II	P5	26	16	244	0.320543
		3	II	P5	27	16	354	0.292726
		6	II	P1	1	16	443	0.369498
		6	II	P1	2	16	433	0.345583
		6	II	P1	3	16	118	0.389619
		6	II	P1	4	16	265	0.395377
		6	II	P1	5	16	306	0.372141
		6	II	P1	6	16	347	0.352341
		6	II	P2	7	16	404	0.312407
		6	II	P2	8	16	194	0.265077
		6	II	P2	9	16	313	0.254513
		6	II	P2	10	16	389	0.266131
		6	II	P2	11	16	367	0.235661
		6	II	P2	12	16	177	0.373729
		6	II	P2	13	16	195	0.263846
		6	II	P4	14	16	360	0.325451
		6	II	P4	15	16	120	0.267396
		6	II	P4	16	16	611	0.315671
		6	II	P4	17	16	440	0.302131
		6	II	P4	18	16	124	0.323589
		6	II	P4	19	16	477	0.182704
		6	II	P4	20	16	213	0.208862
		6	II	P5	21	16	205	0.225488
		6	II	P5	22	16	220	0.265284
		6	II	P5	23	16	155	0.244758
		6	II	P5	24	16	349	0.278761
		6	II	P5	25	16	350	0.216143
		6	II	P5	26	16	244	0.201537
		6	II	P5	27	16	354	0.172881
		0	I	P1	28	16	111	0.612838
		0	I	P1	29	16	290	0.880345
		0	I	P1	30	16	351	0.81307
		0	I	P1	31	16	105	0.777381
		0	I	P1	32	16	142	0.731338
		0	I	P1	33	16	173	0.910116
		0	I	P1	34	16	173	0.837283
		0	I	P4	35	16	149	0.81552
		0	I	P4	36	16	144	0.605816
		0	I	P4	37	16	84	0.765476
		0	I	P4	38	16	138	0.787591
		0	I	P4	39	16	118	0.860275
		0	I	P4	40	16	185	0.822568
		0	I	P4	41	16	243	0.683642
		0	I	P4	42	16	222	0.774887
		0	I	P4	43	16	236	0.570498
		3	I	P1	28	16	111	0.136599
		3	I	P1	29	16	290	0.423922
		3	I	P1	30	16	351	0.492023
		3	I	P1	31	16	105	0.230833
		3	I	P1	32	16	142	0.338644
		3	I	P1	33	16	173	0.511561
		3	I	P1	34	16	173	0.613873
		3	I	P4	35	16	149	0.615772
		3	I	P4	36	16	144	0.350087
		3	I	P4	37	16	84	0.502083
		3	I	P4	38	16	138	0.487138
		3	I	P4	39	16	118	0.551695
		3	I	P4	40	16	185	0.536824
		3	I	P4	41	16	243	0.54321
		3	I	P4	42	16	222	0.539583
		3	I	P4	43	16	236	0.400106
		6	I	P1	28	16	111	0.080518
		6	I	P1	29	16	290	0.176422
		6	I	P1	30	16	351	0.149181
		6	I	P1	31	16	105	0.131548
		6	I	P1	32	16	142	0.127201
		6	I	P1	33	16	173	0.152457
		6	I	P1	34	16	173	0.125506
		6	I	P4	35	16	149	0.0706376
		6	I	P4	36	16	144	0.047309
		6	I	P4	37	16	84	0.0940476
		6	I	P4	38	16	138	0.0682065
		6	I	P4	39	16	118	0.0809322
		6	I	P4	40	16	185	0.137095
		6	I	P4	41	16	243	0.127984
		6	I	P4	42	16	222	0.114302
		6	I	P4	43	16	236	0.132839
